# Supplementary material for: A small set of conserved genes, including sp5 and Hox, are activated by Wnt signaling in the posterior of planarians and acoels
Source: PLoS Genet. 2019 Oct 18;15(10):e1008401. doi: 10.1371/journal.pgen.1008401 (PMC6821139; doi:10.1371/journal.pgen.1008401)
Supplement: S1 Table — (XLSX) [file pgen.1008401.s001.xlsx]

## Sheet: day 1
id	baseMean	baseMeanA	baseMeanB	foldChange	log2FoldChange	pval	padj
dd_Smed_v6_80154_0_1	15.4431	26.7566	4.12963	0.15434	-2.69581	2.82412e-09	5.41038e-06
dd_Smed_v6_2184_0_1	92.0396	159.029	25.0505	0.157521	-2.66638	7.32161e-05	0.03079
dd_Smed_v6_2688_0_1	1947.33	2816.02	1078.64	0.383039	-1.38444	3.61199e-08	4.21264e-05
dd_Smed_v6_19204_0_1	65.0045	92.3777	37.6314	0.407365	-1.29561	7.54912e-08	7.65658e-05
dd_Smed_v6_7261_0_1	164.198	232.553	95.8432	0.412134	-1.27881	1.68635e-06	0.00116304
dd_Smed_v6_18852_0_1	42.0522	58.9645	25.1399	0.426356	-1.22987	3.85318e-07	0.000316365
dd_Smed_v6_10685_0_1	135.962	190.027	81.897	0.430975	-1.21432	3.05356e-08	4.04996e-05
dd_Smed_v6_13199_0_1	340.443	474.635	206.252	0.434549	-1.20241	2.86573e-16	4.94109e-12
dd_Smed_v6_1837_0_1	2823.83	3845.67	1801.98	0.468573	-1.09365	1.82742e-13	7.87711e-10
dd_Smed_v6_11824_0_1	416.679	563.611	269.747	0.478605	-1.06309	5.86815e-12	1.44541e-08
dd_Smed_v6_10748_0_1	356.363	476.399	236.327	0.496069	-1.01139	4.09814e-14	3.53301e-10
dd_Smed_v6_7351_0_1	612.948	805.218	420.678	0.52244	-0.936663	8.94184e-14	5.13918e-10
dd_Smed_v6_7128_0_1	635.316	828.71	441.922	0.533265	-0.907076	3.44334e-13	1.1874e-09
dd_Smed_v6_10215_0_1	202.39	138.215	266.565	1.92862	0.947569	3.66487e-08	4.21264e-05
dd_Smed_v6_14187_0_1	96.6681	125.398	67.9383	0.541782	-0.884215	2.18917e-07	0.000198662
dd_Smed_v6_10633_0_1	1278.7	1648.35	909.062	0.551499	-0.858569	4.44012e-12	1.27594e-08
dd_Smed_v6_14689_0_1	66.1548	84.6473	47.6624	0.56307	-0.828613	6.00787e-05	0.0272599
dd_Smed_v6_2701_0_1	1684.52	2147.37	1221.67	0.568913	-0.81372	2.09801e-10	4.52173e-07
dd_Smed_v6_1955_0_1	106.971	135.431	78.5102	0.579706	-0.786607	6.75495e-05	0.0291172
dd_Smed_v6_1385_0_1	259.709	328.771	190.647	0.579879	-0.786177	3.66785e-05	0.0180689
dd_Smed_v6_2089_0_1	1860.53	2354.94	1366.11	0.580104	-0.785616	4.74371e-07	0.000371777
dd_Smed_v6_7651_0_1	68.7407	86.9647	50.5167	0.580888	-0.783669	7.74895e-05	0.0318113
dd_Smed_v6_13858_0_1	141.697	178.896	104.497	0.584122	-0.775658	2.005e-05	0.0104758
dd_Smed_v6_422_0_1	10776.9	13549.1	8004.66	0.590789	-0.759285	4.90243e-06	0.00301885
dd_Smed_v6_8470_3_10	80.5494	101.071	60.0274	0.593911	-0.751682	6.38949e-05	0.0282481
dd_Smed_v6_12329_0_1	440.073	549.705	330.441	0.601124	-0.734265	1.27845e-08	2.00391e-05
dd_Smed_v6_7247_0_1	340.808	423.414	258.203	0.609814	-0.71356	9.98937e-08	9.56871e-05
dd_Smed_v6_10791_0_1	291.364	359.17	223.559	0.622433	-0.68401	2.79264e-07	0.000240754
dd_Smed_v6_3686_0_1	857.846	1053.75	661.939	0.628173	-0.670766	1.80866e-08	2.59874e-05
dd_Smed_v6_3169_0_1	1883.03	2308.35	1457.71	0.631492	-0.663163	1.05373e-08	1.81684e-05
dd_Smed_v6_915_0_1	5704.87	6674.61	4735.14	0.709426	-0.495276	9.49586e-06	0.00528153
dd_Smed_v6_12718_0_1	322.717	394.611	250.823	0.635619	-0.653766	1.39769e-06	0.00104778
dd_Smed_v6_7220_0_1	320.423	389.042	251.804	0.647241	-0.627626	6.60352e-06	0.00379526
dd_Smed_v6_10929_0_2	254.852	308.652	201.052	0.651387	-0.618413	4.91138e-05	0.022887
dd_Smed_v6_427_0_1	14263.7	17213	11314.4	0.657316	-0.605341	5.70449e-08	6.1473e-05
dd_Smed_v6_8228_0_1	142.994	111.59	174.398	1.56285	0.644178	3.79128e-05	0.0181581
dd_Smed_v6_7441_0_1	656.345	788.287	524.402	0.665243	-0.588047	1.48845e-06	0.00106933
dd_Smed_v6_7940_0_1	707.575	846.704	568.447	0.671364	-0.574832	3.33356e-06	0.00221066
dd_Smed_v6_7594_0_1	788.276	938.363	638.189	0.680108	-0.556163	4.14865e-06	0.0026493
dd_Smed_v6_7246_0_1	484.222	576.204	392.241	0.680733	-0.554839	1.42552e-05	0.00768086
dd_Smed_v6_7824_0_1	855.846	1005.69	706.002	0.702008	-0.51044	3.1903e-05	0.0161786
dd_Smed_v6_783_0_1	4285.27	5032.52	3538.03	0.703033	-0.508335	6.4769e-06	0.00379526
dd_Smed_v6_380_0_1	8357.62	9760.19	6955.04	0.712592	-0.488852	8.16528e-05	0.0327409
dd_Smed_v6_3486_0_1	887.113	1037.32	736.911	0.710402	-0.493292	0.000106812	0.0418557
dd_Smed_v6_7590_0_1	502.469	587.581	417.357	0.710297	-0.493507	0.000109421	0.0419251
dd_Smed_v6_2581_0_1	2218.65	2551.74	1885.55	0.738926	-0.436498	0.000143338	0.0537267
dd_Smed_v6_11851_0_1	271.735	320.766	222.704	0.694291	-0.526389	0.000178423	0.0654546
dd_Smed_v6_19551_0_1	67.0042	84.4172	49.5912	0.587454	-0.767452	0.000212911	0.0752241
dd_Smed_v6_951_0_1	983.293	1170.07	796.517	0.680744	-0.554816	0.000213779	0.0752241
dd_Smed_v6_122_1_1	40717.2	63867.3	17567.1	0.275056	-1.8622	0.000256785	0.0857468
dd_Smed_v6_1349_0_1	56.5041	82.2373	30.7709	0.374172	-1.41823	0.000263576	0.0857468
dd_Smed_v6_16953_0_1	37.1593	25.7647	48.5539	1.88451	0.91419	0.000257752	0.0857468
dd_Smed_v6_5357_0_1	824.11	948.38	699.84	0.737932	-0.438441	0.000262774	0.0857468
dd_Smed_v6_750_0_1	5118.11	4159.64	6076.58	1.46084	0.5468	0.0002749	0.0877744
dd_Smed_v6_1866_0_1	2594.12	2960.94	2227.3	0.75223	-0.410755	0.00031942	0.100135
dd_Smed_v6_1237_0_1	1298.75	1492.84	1104.67	0.739978	-0.434445	0.000334262	0.102917
dd_Smed_v6_5201_0_1	1690.97	1930.84	1451.1	0.751537	-0.412084	0.000371983	0.110582
dd_Smed_v6_5587_0_1	882.651	1011.63	753.672	0.745008	-0.424673	0.000370935	0.110582
dd_Smed_v6_10696_0_1	680.39	831.002	529.778	0.637518	-0.649463	0.000426818	0.124732
dd_Smed_v6_566_0_1	867.872	1280.81	454.934	0.355192	-1.49333	0.000463133	0.133089
dd_Smed_v6_7666_0_1	94.0508	115.356	72.7455	0.630616	-0.665166	0.000502904	0.142149
dd_Smed_v6_9554_0_1	846.022	720.474	971.571	1.34852	0.431372	0.000573723	0.159551
dd_Smed_v6_801_0_1	5638.64	4900.55	6376.72	1.30122	0.37987	0.000664024	0.181732
dd_Smed_v6_8339_0_1	240.504	279.156	201.851	0.723078	-0.467778	0.00075028	0.20213
dd_Smed_v6_828_0_1	1166.85	1360.84	972.864	0.714898	-0.484191	0.000778011	0.206376
dd_Smed_v6_6066_0_1	35.4363	45.8113	25.0614	0.547057	-0.870237	0.000891453	0.232885
dd_Smed_v6_8326_0_1	72.4613	57.0681	87.8544	1.53947	0.62243	0.000961283	0.24738
dd_Smed_v6_58_0_1	20561.7	30209.9	10913.5	0.361255	-1.46891	0.000979777	0.248431
dd_Smed_v6_28_0_1	15235.9	24397.6	6074.17	0.248966	-2.00598	0.00100051	0.250012
dd_Smed_v6_120_0_1	1325.34	1887.99	762.68	0.403963	-1.3077	0.00109075	0.257511
dd_Smed_v6_238_1_1	9968.3	7809.1	12127.5	1.553	0.635055	0.00105625	0.257511
dd_Smed_v6_3455_0_1	4157.9	3626.91	4688.89	1.2928	0.370504	0.00106403	0.257511
dd_Smed_v6_3576_0_1	268.276	313.195	223.356	0.713151	-0.48772	0.00108932	0.257511
dd_Smed_v6_6629_0_1	177.689	147.366	208.012	1.41154	0.49727	0.0011052	0.257511
dd_Smed_v6_406_0_1	2868.67	3279.78	2457.57	0.74931	-0.416366	0.00115495	0.265516
dd_Smed_v6_7361_0_1	887.41	1007.05	767.766	0.762389	-0.3914	0.00123671	0.280571
dd_Smed_v6_38249_0_1	10.3569	5.50308	15.2106	2.76402	1.46677	0.00126892	0.282702
dd_Smed_v6_9014_0_2	18.9708	25.9133	12.0283	0.464174	-1.10726	0.0012789	0.282702
dd_Smed_v6_199_0_1	8158.73	13019.9	3297.51	0.253266	-1.98128	0.00133334	0.287703
dd_Smed_v6_8966_0_1	53.2324	65.9798	40.485	0.613596	-0.704638	0.0013349	0.287703
dd_Smed_v6_36377_0_1	26.6997	34.9505	18.4489	0.527857	-0.92178	0.00136461	0.290476
dd_Smed_v6_4472_0_1	265.487	306.329	224.645	0.733345	-0.447437	0.00145308	0.305538
dd_Smed_v6_8127_0_1	542.174	467.699	616.649	1.31847	0.398868	0.00149253	0.31005
dd_Smed_v6_6333_0_1	337.044	384.714	289.375	0.752181	-0.410848	0.00156051	0.316544
dd_Smed_v6_9852_0_1	220.154	258.653	181.655	0.702311	-0.509819	0.00154834	0.316544
dd_Smed_v6_19_0_1	10287.2	18886.9	1687.47	0.0893457	-3.48446	0.00161446	0.320643
dd_Smed_v6_3030_1_1	67.1772	50.7436	83.6108	1.64771	0.720464	0.0016365	0.320643
dd_Smed_v6_79_0_1	45151	67368.1	22933.9	0.340426	-1.55459	0.0016183	0.320643
dd_Smed_v6_1303_0_1	377.214	451.318	303.11	0.671612	-0.574299	0.00170973	0.327546
dd_Smed_v6_6669_0_1	817.808	925.857	709.758	0.766596	-0.383462	0.00169857	0.327546
dd_Smed_v6_6235_0_1	451.363	515.985	386.742	0.749521	-0.415959	0.00173638	0.328997
dd_Smed_v6_2748_0_1	279.001	320.371	237.631	0.741738	-0.431019	0.00179332	0.332478
dd_Smed_v6_6693_0_1	343.104	395.443	290.764	0.735285	-0.443624	0.00179128	0.332478
dd_Smed_v6_8_0_1	18191.4	30856.2	5526.56	0.179107	-2.48111	0.00182946	0.33557
dd_Smed_v6_11100_0_1	258.942	300.281	217.604	0.724668	-0.464609	0.0018851	0.342135
dd_Smed_v6_13065_0_1	776.575	880.015	673.135	0.764913	-0.386632	0.00194461	0.349261
dd_Smed_v6_2262_0_1	850.692	966.012	735.372	0.761245	-0.393567	0.00197954	0.350013
dd_Smed_v6_3052_0_1	519.894	449.846	589.941	1.31143	0.391142	0.0019894	0.350013
dd_Smed_v6_10246_0_1	312.923	267.629	358.217	1.33848	0.420598	0.00211612	0.352528
dd_Smed_v6_10501_0_1	79.0332	94.8337	63.2328	0.666776	-0.584726	0.00214028	0.352528
dd_Smed_v6_13733_0_1	70.3058	84.623	55.9886	0.661624	-0.595916	0.00210151	0.352528
dd_Smed_v6_17503_0_1	31.6401	39.9913	23.2888	0.582347	-0.78005	0.00214682	0.352528
dd_Smed_v6_27485_0_1	28.2871	20.2741	36.3001	1.79047	0.840336	0.00203878	0.352528
dd_Smed_v6_44924_0_1	3.83024	6.55464	1.10585	0.168713	-2.56736	0.00212885	0.352528
dd_Smed_v6_5340_0_1	203.244	234.224	172.264	0.735466	-0.44327	0.00207102	0.352528
dd_Smed_v6_1185_0_1	908.111	1018.51	797.708	0.783208	-0.352533	0.00237896	0.379797
dd_Smed_v6_13694_0_1	46.4189	35.0898	57.748	1.64572	0.718718	0.00235652	0.379797
dd_Smed_v6_516_0_1	3814.57	4372.58	3256.57	0.744771	-0.425131	0.00236846	0.379797
dd_Smed_v6_15119_0_1	23.5695	16.2444	30.8945	1.90186	0.927412	0.00243002	0.384389
dd_Smed_v6_20334_0_1	74.5979	59.7055	89.4903	1.49886	0.583867	0.00251489	0.390647
dd_Smed_v6_8366_0_1	227.904	193.387	262.42	1.35697	0.440386	0.00251195	0.390647
dd_Smed_v6_1936_0_1	173.597	200.87	146.324	0.728448	-0.457103	0.00258319	0.390696
dd_Smed_v6_20525_0_1	9.52544	5.00283	14.0481	2.80802	1.48956	0.00257665	0.390696
dd_Smed_v6_3281_0_1	1385.98	1583.21	1188.74	0.750843	-0.413417	0.00255513	0.390696
dd_Smed_v6_12629_0_1	302.39	260.425	344.355	1.32228	0.403031	0.00271016	0.404183
dd_Smed_v6_4128_0_1	4791.8	5426.02	4157.58	0.766231	-0.384148	0.00271925	0.404183
dd_Smed_v6_10719_0_1	413.839	468.015	359.663	0.768487	-0.379908	0.00294475	0.431258
dd_Smed_v6_418_0_1	1995.11	2328.32	1661.9	0.713777	-0.486455	0.00295142	0.431258
dd_Smed_v6_11193_0_1	214.66	246.233	183.088	0.743554	-0.42749	0.00299676	0.433173
dd_Smed_v6_20648_0_1	24.1224	16.8312	31.4136	1.86639	0.900249	0.0030399	0.433173
dd_Smed_v6_3156_0_1	469.137	538.554	399.72	0.74221	-0.430101	0.00303081	0.433173
dd_Smed_v6_20486_0_1	27.6048	35.1031	20.1065	0.572784	-0.803936	0.00308815	0.435105
dd_Smed_v6_4420_0_1	1839.85	2056.49	1623.21	0.789307	-0.341341	0.00310392	0.435105
dd_Smed_v6_1620_0_1	4366.99	4863.45	3870.53	0.795842	-0.329447	0.00317741	0.441814
dd_Smed_v6_370_0_1	2237.29	2543.33	1931.25	0.759339	-0.397184	0.00322958	0.445475
dd_Smed_v6_1899_0_1	2263.99	1998.31	2529.66	1.2659	0.340162	0.00325571	0.445515
dd_Smed_v6_10059_0_1	240.224	206.133	274.315	1.33077	0.412262	0.00346135	0.447665
dd_Smed_v6_10709_0_1	112.384	131.622	93.145	0.707669	-0.498854	0.00351283	0.447665
dd_Smed_v6_10_1_1	71205.2	102527	39883.8	0.389009	-1.36212	0.00339867	0.447665
dd_Smed_v6_1379_0_1	167.639	209.963	125.314	0.596842	-0.74458	0.00355308	0.447665
dd_Smed_v6_2320_0_1	2395.1	2033.9	2756.31	1.35519	0.438495	0.0033269	0.447665
dd_Smed_v6_304_0_1	1454.55	1717.93	1191.17	0.693374	-0.528295	0.003453	0.447665
dd_Smed_v6_33_0_1	8690.75	13455	3926.52	0.291827	-1.77682	0.00335067	0.447665
dd_Smed_v6_3647_0_1	892.211	1000.05	784.376	0.78434	-0.350449	0.00355702	0.447665
dd_Smed_v6_5660_0_1	1177.56	1032.84	1322.28	1.28023	0.356403	0.00340899	0.447665
dd_Smed_v6_8176_0_1	658.847	742.017	575.677	0.775827	-0.366192	0.0033965	0.447665
dd_Smed_v6_9517_0_1	124.201	144.118	104.283	0.723591	-0.466753	0.00354767	0.447665
dd_Smed_v6_11216_0_1	184.251	157.206	211.296	1.34407	0.426611	0.0035922	0.448817
dd_Smed_v6_1090_0_1	439.275	532.532	346.019	0.649763	-0.622015	0.00362487	0.449059
dd_Smed_v6_1750_0_1	743.949	845.681	642.217	0.759408	-0.397053	0.00366757	0.449059
dd_Smed_v6_9182_0_1	343.616	391.92	295.312	0.753501	-0.408319	0.00367227	0.449059
dd_Smed_v6_39659_0_1	10.8535	6.30527	15.4018	2.44269	1.28847	0.00380761	0.46233
dd_Smed_v6_747_0_1	684.392	554.35	814.434	1.46917	0.555001	0.00387604	0.467348
dd_Smed_v6_7600_0_1	207.519	246.181	168.857	0.685904	-0.543922	0.00391619	0.468909
dd_Smed_v6_17206_0_1	14.0422	8.8459	19.2384	2.17484	1.12091	0.00394822	0.469485
dd_Smed_v6_3598_0_1	160.625	186.423	134.828	0.723239	-0.467455	0.00414132	0.489073
dd_Smed_v6_4468_0_1	460.216	520.53	399.903	0.768261	-0.380331	0.00426335	0.500059
dd_Smed_v6_529_0_1	992.258	857.444	1127.07	1.31446	0.394466	0.0043921	0.511679
dd_Smed_v6_10646_0_1	48.8491	32.9753	64.7229	1.96277	0.972891	0.00460714	0.520759
dd_Smed_v6_1193_0_1	713.873	815.657	612.089	0.750425	-0.41422	0.00462105	0.520759
dd_Smed_v6_4144_0_1	512.157	441.596	582.718	1.31957	0.400072	0.00452018	0.520759
dd_Smed_v6_4724_0_1	237.829	204.096	271.561	1.33055	0.412026	0.00456121	0.520759
dd_Smed_v6_7124_0_1	264.109	305.065	223.153	0.731494	-0.451083	0.0045693	0.520759
dd_Smed_v6_2388_1_1	519.037	583.786	454.288	0.778177	-0.36183	0.00468551	0.524595
dd_Smed_v6_1219_1_1	2705.28	3002.15	2408.41	0.802227	-0.317917	0.00479059	0.530157
dd_Smed_v6_17839_0_1	87.4527	103.695	71.2108	0.686735	-0.542175	0.00479668	0.530157
dd_Smed_v6_3674_1_1	184.34	157.496	211.184	1.34088	0.423182	0.00489573	0.537657
dd_Smed_v6_26410_0_1	13.5654	8.41144	18.7193	2.22546	1.15411	0.00508897	0.55185
dd_Smed_v6_36235_0_1	10.9521	6.55844	15.3458	2.33986	1.22642	0.00507639	0.55185
dd_Smed_v6_8790_0_1	60.997	74.1179	47.8762	0.645946	-0.630515	0.00512646	0.55244
dd_Smed_v6_42_0_1	7873.24	11937.6	3808.87	0.319064	-1.64808	0.00524128	0.560493
dd_Smed_v6_9228_0_1	106.962	128.078	85.8462	0.670267	-0.577193	0.0052662	0.560493
dd_Smed_v6_22973_0_1	9.23852	14.3358	4.14127	0.288877	-1.79147	0.00540198	0.571417
dd_Smed_v6_43_0_1	27091.7	31062.2	23121.3	0.744355	-0.425938	0.00560925	0.58615
dd_Smed_v6_9340_0_1	31.1491	22.9742	39.324	1.71166	0.775395	0.0055813	0.58615
dd_Smed_v6_4454_1_1	228.893	191.528	266.257	1.39017	0.475264	0.00564983	0.586834
dd_Smed_v6_10653_0_1	108.962	126.899	91.025	0.717305	-0.479341	0.00581294	0.596587
dd_Smed_v6_13334_0_1	30.4745	21.6934	39.2555	1.80956	0.855643	0.00579855	0.596587
dd_Smed_v6_21586_0_1	35.5145	43.6214	27.4076	0.628308	-0.670456	0.00594787	0.606824
dd_Smed_v6_1671_0_1	2711.33	3003.55	2419.1	0.805416	-0.312195	0.00612377	0.619478
dd_Smed_v6_4158_0_1	327.927	379.383	276.472	0.72874	-0.456524	0.00614376	0.619478
dd_Smed_v6_35525_0_1	11.4343	6.82331	16.0452	2.35154	1.2336	0.00620371	0.621885
dd_Smed_v6_2027_0_1	824.689	922.933	726.445	0.787104	-0.345373	0.00627517	0.625413
dd_Smed_v6_49073_0_1	14.192	8.68315	19.7008	2.26886	1.18196	0.00631653	0.625917
dd_Smed_v6_14111_0_1	185.225	158.872	211.579	1.33176	0.413333	0.00640147	0.63071
dd_Smed_v6_5359_0_1	633.026	558.439	707.612	1.26712	0.341558	0.006578	0.637179
dd_Smed_v6_6292_0_1	214.475	243.032	185.918	0.764993	-0.386482	0.00653852	0.637179
dd_Smed_v6_816_0_1	6922.4	7659.18	6185.62	0.807609	-0.308271	0.00654164	0.637179
dd_Smed_v6_616_0_1	3571.55	3950.01	3193.09	0.808376	-0.306901	0.00682618	0.657525
dd_Smed_v6_21429_0_1	6.41481	3.19328	9.63634	3.0177	1.59345	0.00702807	0.673211
dd_Smed_v6_29827_0_1	4.27713	1.8065	6.74776	3.73526	1.90121	0.00710494	0.676814
dd_Smed_v6_14847_0_1	20.8238	27.7014	13.9462	0.503448	-0.990084	0.00736913	0.698124
dd_Smed_v6_15545_0_1	164.373	141.078	187.668	1.33024	0.411683	0.00745858	0.702456
dd_Smed_v6_1854_0_1	471.599	532.59	410.609	0.770966	-0.375261	0.00749634	0.702456
dd_Smed_v6_19240_0_1	50.0524	36.7918	63.3131	1.72085	0.78312	0.00768054	0.715826
dd_Smed_v6_3751_0_1	624.443	698.782	550.105	0.787235	-0.345135	0.00781007	0.723985
dd_Smed_v6_1243_0_1	1408.42	1254.59	1562.25	1.24523	0.316412	0.00798847	0.736563
dd_Smed_v6_2169_0_1	2039.8	1692.63	2386.96	1.41021	0.495907	0.00806266	0.739449
dd_Smed_v6_13488_0_1	43.1758	52.5686	33.783	0.642646	-0.637904	0.0083677	0.743148
dd_Smed_v6_2047_0_1	397.271	322.154	472.388	1.46634	0.55222	0.00837577	0.743148
dd_Smed_v6_3063_0_1	486.427	541.858	430.996	0.795403	-0.330242	0.00837161	0.743148
dd_Smed_v6_7016_0_1	714.1	792.191	636.009	0.802848	-0.316801	0.0084047	0.743148
dd_Smed_v6_7450_0_1	218.791	246.835	190.748	0.772775	-0.37188	0.0081933	0.743148
dd_Smed_v6_8060_0_1	269.517	303.863	235.171	0.77394	-0.369707	0.00838321	0.743148
dd_Smed_v6_9350_0_1	25.204	32.1962	18.2118	0.565651	-0.822015	0.00817636	0.743148
dd_Smed_v6_1317_0_1	2288.03	2783.73	1792.33	0.643859	-0.635183	0.00848774	0.746661
dd_Smed_v6_15966_0_1	26.3984	18.1106	34.6861	1.91524	0.937526	0.00859927	0.752632
dd_Smed_v6_4277_0_1	575.485	639.885	511.086	0.798715	-0.324248	0.00887244	0.772619
dd_Smed_v6_14286_0_1	132.929	113.811	152.047	1.33595	0.417869	0.00904337	0.783547
dd_Smed_v6_584_0_1	802.068	898	706.137	0.786344	-0.346768	0.0093179	0.803296
dd_Smed_v6_314_0_1	1254.47	1506.66	1002.27	0.665225	-0.588087	0.00939746	0.806124
dd_Smed_v6_10466_0_1	110.586	127.258	93.9129	0.737971	-0.438364	0.00966621	0.809053
dd_Smed_v6_1086_0_1	1938.61	2200.53	1676.69	0.761946	-0.392238	0.0096175	0.809053
dd_Smed_v6_12512_0_1	77.0722	90.4038	63.7405	0.705064	-0.504173	0.00962824	0.809053
dd_Smed_v6_1589_0_1	678.861	754.653	603.07	0.799136	-0.323487	0.00965862	0.809053
dd_Smed_v6_20482_0_1	10.1647	6.02187	14.3076	2.37594	1.2485	0.00965856	0.809053
dd_Smed_v6_11109_0_1	277.323	242.929	311.717	1.28316	0.359704	0.0097896	0.814214
dd_Smed_v6_3821_0_1	828.881	739.924	917.838	1.24045	0.310862	0.00982232	0.814214
dd_Smed_v6_3295_0_1	596.686	662.321	531.051	0.801803	-0.31868	0.0101461	0.82298
dd_Smed_v6_33557_0_1	10.7524	6.58791	14.9169	2.26428	1.17905	0.0100155	0.82298
dd_Smed_v6_3528_0_1	304.855	266.806	342.904	1.28522	0.362017	0.0101345	0.82298
dd_Smed_v6_8447_0_1	223.103	267.374	178.833	0.668849	-0.580248	0.0100682	0.82298
dd_Smed_v6_8784_0_1	167.702	145.343	190.062	1.30768	0.387008	0.0101667	0.82298
dd_Smed_v6_1161_1_1	3343.98	3722.75	2965.22	0.796513	-0.32823	0.0104107	0.838788
dd_Smed_v6_1039_0_1	14937.9	17011.9	12863.9	0.756171	-0.403215	0.0111142	0.851623
dd_Smed_v6_11375_0_1	53.6314	63.2799	43.9828	0.695051	-0.524809	0.0108946	0.851623
dd_Smed_v6_137_0_1	7330.83	8189.99	6471.68	0.790194	-0.339721	0.0107194	0.851623
dd_Smed_v6_14897_0_1	65.0978	77.0723	53.1233	0.689266	-0.536867	0.0110114	0.851623
dd_Smed_v6_1842_0_1	357.113	397.927	316.299	0.794867	-0.331215	0.0110467	0.851623
dd_Smed_v6_19874_0_1	18.2642	12.5285	23.9998	1.91562	0.937811	0.0109734	0.851623
dd_Smed_v6_5755_0_1	12.5754	16.9592	8.19165	0.483021	-1.04984	0.0106859	0.851623
dd_Smed_v6_5904_0_1	126.152	145.144	107.16	0.738296	-0.437728	0.0107272	0.851623
dd_Smed_v6_633_0_1	3131.49	2818.32	3444.65	1.22223	0.28952	0.0110917	0.851623
dd_Smed_v6_6543_0_1	120.796	140.006	101.586	0.725584	-0.462786	0.0108408	0.851623
dd_Smed_v6_7141_0_1	57.8491	68.8706	46.8277	0.679938	-0.556525	0.0111627	0.851623
dd_Smed_v6_8052_0_1	220.707	247.993	193.421	0.779945	-0.358556	0.0110095	0.851623
dd_Smed_v6_3592_0_1	972.963	871.583	1074.34	1.23263	0.301743	0.0113383	0.853687
dd_Smed_v6_6851_0_1	171.157	130.554	211.76	1.62201	0.697786	0.0113258	0.853687
dd_Smed_v6_872_0_1	1329.95	1474.16	1185.73	0.804338	-0.314126	0.0112591	0.853687
dd_Smed_v6_10712_0_1	125.578	143.208	107.949	0.753789	-0.407767	0.0115221	0.855422
dd_Smed_v6_11357_0_1	186.761	159.866	213.656	1.33647	0.418423	0.0115698	0.855422
dd_Smed_v6_15690_0_1	51.2122	38.4351	63.9892	1.66486	0.735402	0.0114989	0.855422
dd_Smed_v6_44969_0_1	5.46437	9.02168	1.90706	0.211386	-2.24205	0.0115978	0.855422
dd_Smed_v6_9117_0_1	189.981	214.941	165.022	0.767756	-0.38128	0.0116094	0.855422
dd_Smed_v6_5196_0_1	343.286	302.591	383.98	1.26897	0.343663	0.0117052	0.858815
dd_Smed_v6_608_0_1	6861.07	6178.13	7544.02	1.22109	0.288164	0.0118197	0.863539
dd_Smed_v6_15903_0_1	88.9159	103.698	74.1336	0.714897	-0.484192	0.0119579	0.869952
dd_Smed_v6_3073_0_1	297.309	354.29	240.329	0.678341	-0.559918	0.0121408	0.877797
dd_Smed_v6_6445_0_1	122.507	144.364	100.65	0.697198	-0.520359	0.0121676	0.877797
dd_Smed_v6_391_0_1	896.029	1049.5	742.555	0.707531	-0.499136	0.0124163	0.892006
dd_Smed_v6_7642_0_1	88.0846	105.502	70.6675	0.669822	-0.578149	0.0125443	0.897467
dd_Smed_v6_20110_0_1	52.5201	62.8618	42.1783	0.670969	-0.575683	0.0126318	0.899992
dd_Smed_v6_1088_0_1	10136	9166.28	11105.8	1.21159	0.276907	0.0135176	0.932126
dd_Smed_v6_12467_0_1	384.718	428.21	341.225	0.796864	-0.327594	0.0134209	0.932126
dd_Smed_v6_2145_0_1	332.336	294.334	370.338	1.25823	0.331392	0.0133608	0.932126
dd_Smed_v6_240_0_1	511.255	751.263	271.247	0.361055	-1.46971	0.0132161	0.932126
dd_Smed_v6_3802_0_1	286.149	324.973	247.326	0.761065	-0.393909	0.013369	0.932126
dd_Smed_v6_38921_0_1	7.93545	11.2672	4.60369	0.408591	-1.29127	0.013606	0.932126
dd_Smed_v6_4180_0_1	307.688	347.27	268.107	0.772042	-0.373248	0.013469	0.932126
dd_Smed_v6_586_0_1	346.684	393.215	300.153	0.763331	-0.389619	0.013156	0.932126
dd_Smed_v6_6743_0_1	895.792	985.965	805.619	0.817087	-0.291439	0.0136235	0.932126
dd_Smed_v6_7816_0_1	379.867	421.533	338.201	0.802313	-0.317762	0.0134026	0.932126
dd_Smed_v6_8422_0_1	246.522	205.427	287.618	1.4001	0.485531	0.0136784	0.932187
dd_Smed_v6_10676_0_1	215.853	242.504	189.202	0.780202	-0.358081	0.0140143	0.951315
dd_Smed_v6_1171_0_1	2581.3	2270.35	2892.25	1.27392	0.349277	0.0142576	0.960273
dd_Smed_v6_18817_0_1	12.8152	17.1451	8.48538	0.494917	-1.01474	0.0142459	0.960273
dd_Smed_v6_7414_0_1	431.413	478.45	384.376	0.803379	-0.315848	0.0145538	0.972622
dd_Smed_v6_9727_0_1	115.993	132.633	99.3527	0.749081	-0.416806	0.014547	0.972622
dd_Smed_v6_10491_0_1	13.1229	8.84666	17.3991	1.96674	0.975806	0.0148363	0.980102
dd_Smed_v6_15452_0_3	23.0695	15.8086	30.3304	1.9186	0.940055	0.0148203	0.980102
dd_Smed_v6_5450_0_1	153.178	119.714	186.641	1.55906	0.640673	0.0147531	0.980102
dd_Smed_v6_17863_0_1	36.3213	28.7157	43.9269	1.52971	0.613262	0.0149495	0.983816
dd_Smed_v6_13845_0_1	70.7567	82.2415	59.2719	0.720705	-0.472518	0.0150266	0.985127
dd_Smed_v6_10001_0_1	105.132	106.399	103.865	0.976185	-0.0347737	0.851539	1
dd_Smed_v6_10002_0_1	176.387	171.731	181.044	1.05423	0.0761853	0.691979	1
dd_Smed_v6_10003_0_1	512.003	514.23	509.775	0.991337	-0.0125524	0.886826	1
dd_Smed_v6_10004_0_1	319.501	297.483	341.518	1.14803	0.199156	0.154709	1
dd_Smed_v6_10005_0_1	66.9201	62.8887	70.9514	1.1282	0.174029	0.549873	1
dd_Smed_v6_10006_0_1	117.68	120.786	114.573	0.948567	-0.0761785	0.668786	1
dd_Smed_v6_10007_0_1	328.118	315.1	341.137	1.08263	0.114542	0.380471	1
dd_Smed_v6_1000_0_1	2775.17	2709.93	2840.4	1.04815	0.0678402	0.574403	1
dd_Smed_v6_10010_0_1	275.555	272.813	278.296	1.0201	0.0287096	0.890981	1
dd_Smed_v6_10011_0_1	455.327	441.201	469.452	1.06403	0.089543	0.522445	1
dd_Smed_v6_10013_0_1	294.895	309.756	280.034	0.904045	-0.145533	0.278382	1
dd_Smed_v6_10014_0_1	66.5463	64.9279	68.1647	1.04985	0.0701849	0.830145	1
dd_Smed_v6_10015_0_1	205.066	200.135	209.997	1.04927	0.0693919	0.778034	1
dd_Smed_v6_10016_0_1	319.746	303.503	335.989	1.10704	0.146705	0.314651	1
dd_Smed_v6_10017_0_1	63.4522	71.2198	55.6846	0.781869	-0.355001	0.093937	1
dd_Smed_v6_10018_0_1	327.738	326.076	329.399	1.01019	0.0146262	0.945956	1
dd_Smed_v6_10019_0_1	119.404	122.044	116.764	0.95674	-0.0638013	0.806032	1
dd_Smed_v6_1001_0_1	2538.47	2394.65	2682.28	1.12011	0.163644	0.148049	1
dd_Smed_v6_10020_0_1	229.597	235.048	224.146	0.953619	-0.0685145	0.613327	1
dd_Smed_v6_10021_0_1	116.866	127.454	106.279	0.833864	-0.262117	0.202634	1
dd_Smed_v6_10022_0_1	321.817	317.261	326.374	1.02873	0.0408597	0.803458	1
dd_Smed_v6_10024_0_1	462.917	506.628	419.206	0.827444	-0.273267	0.0549738	1
dd_Smed_v6_10025_0_1	70.0616	74.4642	65.659	0.881753	-0.181553	0.380188	1
dd_Smed_v6_10026_0_1	107.042	108.04	106.044	0.981524	-0.0269043	0.907079	1
dd_Smed_v6_10027_0_1	233.105	240.618	225.592	0.937549	-0.093034	0.502586	1
dd_Smed_v6_10028_0_1	88.0654	87.4549	88.6759	1.01396	0.0200032	0.997029	1
dd_Smed_v6_10029_0_1	586.637	604.842	568.432	0.939802	-0.0895715	0.487709	1
dd_Smed_v6_1002_0_1	2845.38	2666.62	3024.14	1.13407	0.181508	0.116111	1
dd_Smed_v6_10030_0_1	223.264	234.861	211.668	0.901247	-0.150006	0.291786	1
dd_Smed_v6_10031_0_1	291.226	284.476	297.975	1.04745	0.0668855	0.691683	1
dd_Smed_v6_10032_0_1	211.375	205.104	217.646	1.06115	0.085626	0.646174	1
dd_Smed_v6_10033_0_1	205.005	206.612	203.397	0.984437	-0.0226291	0.883666	1
dd_Smed_v6_10034_0_1	391.413	382.756	400.07	1.04524	0.0638288	0.648882	1
dd_Smed_v6_10035_0_1	278.209	265.358	291.059	1.09685	0.133369	0.32508	1
dd_Smed_v6_10036_0_1	233.431	217.404	249.457	1.14744	0.198413	0.277178	1
dd_Smed_v6_10037_0_1	256.182	256.895	255.47	0.994456	-0.0080205	0.972075	1
dd_Smed_v6_10038_0_1	193.448	191.353	195.543	1.0219	0.0312489	0.903838	1
dd_Smed_v6_10039_0_1	88.9126	88.7646	89.0606	1.00334	0.00480403	0.996981	1
dd_Smed_v6_1003_0_1	21.1057	9.08662	33.1249	3.64546	1.8661	0.342184	1
dd_Smed_v6_10040_0_1	39.9657	40.9128	39.0185	0.953699	-0.0683944	0.810471	1
dd_Smed_v6_10041_0_1	774.568	814.739	734.398	0.90139	-0.149777	0.208182	1
dd_Smed_v6_10042_0_1	345.679	346.794	344.564	0.99357	-0.00930612	0.908863	1
dd_Smed_v6_10043_0_1	153.631	145.943	161.32	1.10536	0.144521	0.385123	1
dd_Smed_v6_10044_0_1	57.4573	59.3099	55.6047	0.937528	-0.0930669	0.684848	1
dd_Smed_v6_10045_0_1	370.841	358.82	382.862	1.067	0.0935638	0.477103	1
dd_Smed_v6_10046_0_1	105.697	102.667	108.727	1.05903	0.0827469	0.68965	1
dd_Smed_v6_10047_0_1	83.0342	86.3824	79.686	0.92248	-0.116411	0.647545	1
dd_Smed_v6_10048_0_1	368.333	375.126	361.539	0.96378	-0.0532237	0.73411	1
dd_Smed_v6_10049_0_1	158.975	158.774	159.177	1.00253	0.00365167	1	1
dd_Smed_v6_1004_0_1	4624.77	4649.71	4599.83	0.989273	-0.01556	0.868992	1
dd_Smed_v6_10050_0_1	47.5923	52.1492	43.0354	0.825236	-0.277121	0.54331	1
dd_Smed_v6_10051_0_1	250.04	245.153	254.927	1.03987	0.0564065	0.731763	1
dd_Smed_v6_10052_0_1	137.061	144.62	129.502	0.895461	-0.159298	0.335402	1
dd_Smed_v6_10053_0_1	236.711	241.375	232.047	0.961356	-0.0568578	0.710675	1
dd_Smed_v6_10054_0_1	242.273	244.67	239.876	0.980405	-0.02855	0.826854	1
dd_Smed_v6_10055_0_1	123.395	121.002	125.788	1.03956	0.0559692	0.767558	1
dd_Smed_v6_10056_0_1	286.038	285.125	286.951	1.0064	0.00920793	0.977701	1
dd_Smed_v6_10058_0_1	441.411	455.392	427.43	0.938598	-0.09142	0.460429	1
dd_Smed_v6_10060_0_1	186.148	199.68	172.616	0.864461	-0.210126	0.175843	1
dd_Smed_v6_10061_0_1	256.31	272.416	240.205	0.881756	-0.181548	0.194409	1
dd_Smed_v6_10062_0_1	520.201	545.066	495.336	0.908764	-0.138022	0.269137	1
dd_Smed_v6_10064_0_1	219.261	219.294	219.228	0.999697	-0.000437595	1	1
dd_Smed_v6_10065_0_1	352.713	347.309	358.118	1.03112	0.0442148	0.753032	1
dd_Smed_v6_10066_0_1	465.201	454.61	475.791	1.04659	0.065701	0.635215	1
dd_Smed_v6_10067_0_1	20.6591	19.4841	21.834	1.1206	0.164278	0.643651	1
dd_Smed_v6_10068_0_1	147.794	145.778	149.811	1.02767	0.0393759	0.852684	1
dd_Smed_v6_10069_0_1	459.166	466.36	451.972	0.96915	-0.0452078	0.717403	1
dd_Smed_v6_1006_0_1	5241	5200.67	5281.32	1.01551	0.0222009	0.819725	1
dd_Smed_v6_10070_0_1	369.888	368.536	371.24	1.00734	0.0105458	0.9231	1
dd_Smed_v6_10072_0_1	560.426	565.467	555.385	0.982171	-0.0259536	0.800251	1
dd_Smed_v6_10073_0_1	297.784	279.956	315.612	1.12736	0.172952	0.228625	1
dd_Smed_v6_10074_0_1	294.949	316.816	273.081	0.861956	-0.214314	0.0980679	1
dd_Smed_v6_10075_0_1	377.665	370.436	384.894	1.03903	0.0552375	0.668071	1
dd_Smed_v6_10076_0_1	20.123	19.2023	21.0437	1.0959	0.132112	0.805611	1
dd_Smed_v6_10078_0_1	323.706	326.428	320.984	0.983323	-0.0242627	0.885511	1
dd_Smed_v6_10079_0_1	327.241	327.156	327.325	1.00052	0.00074351	1	1
dd_Smed_v6_1007_0_1	2425.02	2374.44	2475.6	1.0426	0.0601914	0.587025	1
dd_Smed_v6_10081_0_1	121.279	134.494	108.063	0.80348	-0.315666	0.0935467	1
dd_Smed_v6_10082_0_1	420.491	406.96	434.022	1.0665	0.0928822	0.481189	1
dd_Smed_v6_10083_0_1	179.16	187.915	170.405	0.906821	-0.141111	0.442112	1
dd_Smed_v6_10084_0_1	9.88466	10.2682	9.50109	0.925289	-0.112023	0.958461	1
dd_Smed_v6_10086_0_1	357.819	354.472	361.166	1.01889	0.0269916	0.809234	1
dd_Smed_v6_10087_0_1	386.691	395.405	377.977	0.955923	-0.0650336	0.620746	1
dd_Smed_v6_10088_0_1	58.9657	62.5964	55.335	0.883997	-0.177886	0.448852	1
dd_Smed_v6_10089_0_1	215.275	205.602	224.948	1.0941	0.129739	0.400278	1
dd_Smed_v6_1008_0_1	5156.05	5092.84	5219.25	1.02482	0.0353713	0.759106	1
dd_Smed_v6_10090_0_1	107.659	108.7	106.618	0.980847	-0.0278993	0.879482	1
dd_Smed_v6_10092_0_1	295.234	290.439	300.029	1.03302	0.0468639	0.752628	1
dd_Smed_v6_10093_0_1	142.503	146.231	138.776	0.949023	-0.0754857	0.632999	1
dd_Smed_v6_10094_0_1	325.013	313.618	336.409	1.07267	0.101208	0.446507	1
dd_Smed_v6_10095_0_1	217.893	224.253	211.533	0.943277	-0.0842459	0.574773	1
dd_Smed_v6_10096_0_1	272.77	266.89	278.649	1.04406	0.062202	0.64361	1
dd_Smed_v6_10097_0_1	210.32	227.963	192.678	0.845218	-0.242605	0.0976401	1
dd_Smed_v6_10098_0_1	17.116	19.3719	14.8601	0.767098	-0.382518	0.31801	1
dd_Smed_v6_10099_0_1	149.39	156.945	141.834	0.903718	-0.146055	0.361758	1
dd_Smed_v6_1009_0_1	2570.52	2554.08	2586.96	1.01287	0.0184539	0.882761	1
dd_Smed_v6_1009_1_1	391.455	384.424	398.487	1.03658	0.051833	0.740363	1
dd_Smed_v6_100_0_1	27764.8	27561	27968.7	1.01479	0.0211883	0.899784	1
dd_Smed_v6_10100_0_1	215.244	206.05	224.438	1.08924	0.123325	0.483959	1
dd_Smed_v6_10101_0_1	142.555	141.368	143.742	1.0168	0.0240304	0.903179	1
dd_Smed_v6_10102_0_1	151.164	154.041	148.287	0.962647	-0.0549218	0.700884	1
dd_Smed_v6_10103_0_1	378.858	371.322	386.393	1.04059	0.0573979	0.687098	1
dd_Smed_v6_10104_0_1	32.545	38.0555	27.0345	0.710396	-0.493304	0.123685	1
dd_Smed_v6_10105_0_1	470.097	474.126	466.067	0.983002	-0.0247338	0.858723	1
dd_Smed_v6_10106_0_1	161.96	167.789	156.131	0.930521	-0.10389	0.505438	1
dd_Smed_v6_10107_0_1	392.449	395.39	389.507	0.985121	-0.0216266	0.862206	1
dd_Smed_v6_10108_0_1	472.74	463.548	481.932	1.03966	0.0561107	0.666961	1
dd_Smed_v6_10109_0_1	81.0027	78.3934	83.612	1.06657	0.0929781	0.653741	1
dd_Smed_v6_1010_0_1	7292.65	7284.06	7301.24	1.00236	0.00339921	0.972957	1
dd_Smed_v6_10110_0_1	251.445	245.511	257.378	1.04834	0.0680998	0.607867	1
dd_Smed_v6_10111_0_1	37.6572	36.2849	39.0295	1.07564	0.105197	0.734262	1
dd_Smed_v6_10112_0_1	338.601	321.396	355.806	1.10706	0.146738	0.308186	1
dd_Smed_v6_10113_0_1	387.57	397.568	377.571	0.949702	-0.0744537	0.59747	1
dd_Smed_v6_10115_0_1	508.73	513.842	503.619	0.980106	-0.0289906	0.824771	1
dd_Smed_v6_10116_0_1	506.487	502.112	510.862	1.01743	0.0249254	0.846178	1
dd_Smed_v6_10117_0_1	302.701	287.285	318.118	1.10732	0.147079	0.285628	1
dd_Smed_v6_10119_0_1	415.708	391.122	440.294	1.12572	0.17085	0.21093	1
dd_Smed_v6_1011_0_1	428.093	458.012	398.173	0.869352	-0.201988	0.366451	1
dd_Smed_v6_10120_0_1	340.161	340.325	339.996	0.999031	-0.00139906	1	1
dd_Smed_v6_10121_0_1	351.995	365.723	338.268	0.924931	-0.112582	0.398248	1
dd_Smed_v6_10122_0_1	83.6986	86.6409	80.7563	0.93208	-0.101474	0.588421	1
dd_Smed_v6_10123_0_1	124.735	127.586	121.884	0.955306	-0.0659646	0.74407	1
dd_Smed_v6_10124_0_1	135.436	146.707	124.165	0.846345	-0.240683	0.146481	1
dd_Smed_v6_10126_0_1	17.6695	12.8622	22.4767	1.7475	0.805295	0.0298102	1
dd_Smed_v6_10127_0_1	212.523	232.968	192.079	0.824487	-0.278432	0.165934	1
dd_Smed_v6_10128_0_1	268.37	271.318	265.422	0.97827	-0.0316956	0.813474	1
dd_Smed_v6_10129_0_1	298.046	306.804	289.288	0.942908	-0.0848111	0.543383	1
dd_Smed_v6_1012_0_1	1963.36	1851.81	2074.9	1.12047	0.164106	0.1576	1
dd_Smed_v6_10130_0_1	446.512	436.629	456.395	1.04527	0.0638748	0.641417	1
dd_Smed_v6_10131_0_1	289.332	276.591	302.074	1.09213	0.127148	0.337622	1
dd_Smed_v6_10132_0_1	264.961	269.361	260.562	0.967336	-0.0479111	0.788472	1
dd_Smed_v6_10133_0_1	311.141	301.85	320.432	1.06156	0.0861868	0.49943	1
dd_Smed_v6_10134_0_1	245.234	245.448	245.021	0.998259	-0.00251384	0.945662	1
dd_Smed_v6_10135_0_1	833.965	853.745	814.185	0.953663	-0.0684483	0.568607	1
dd_Smed_v6_10136_0_1	216.383	222.023	210.743	0.949195	-0.0752235	0.626211	1
dd_Smed_v6_10138_0_10	53.6746	55.3207	52.0284	0.940487	-0.0885203	0.753186	1
dd_Smed_v6_10139_0_1	120.298	120.065	120.532	1.00389	0.00559645	0.943918	1
dd_Smed_v6_1013_0_1	3238.15	3281.16	3195.15	0.973789	-0.0383184	0.735378	1
dd_Smed_v6_10140_0_1	374.545	408.418	340.672	0.834125	-0.261664	0.0947286	1
dd_Smed_v6_10141_0_1	225.116	230.969	219.262	0.949313	-0.0750446	0.61339	1
dd_Smed_v6_10142_0_1	354.942	354.08	355.804	1.00487	0.00700999	0.965829	1
dd_Smed_v6_10143_0_1	320.13	311.999	328.262	1.05213	0.0733083	0.57962	1
dd_Smed_v6_10144_0_1	362.883	331.967	393.798	1.18625	0.246414	0.0580982	1
dd_Smed_v6_10145_0_1	256.776	270.663	242.888	0.89738	-0.156208	0.283057	1
dd_Smed_v6_10146_0_1	98.8792	102.514	95.2448	0.929094	-0.106103	0.722968	1
dd_Smed_v6_10147_0_1	436.035	429.448	442.621	1.03067	0.0435876	0.81535	1
dd_Smed_v6_10148_0_1	321.245	317.547	324.944	1.02329	0.0332185	0.796953	1
dd_Smed_v6_10149_0_1	182.767	192.354	173.18	0.900319	-0.151493	0.559959	1
dd_Smed_v6_10150_0_1	107.499	105.264	109.733	1.04245	0.0599822	0.811707	1
dd_Smed_v6_10151_0_1	318.24	334.961	301.52	0.900162	-0.151743	0.278761	1
dd_Smed_v6_10152_0_1	216.887	224.847	208.928	0.929201	-0.105937	0.519989	1
dd_Smed_v6_10153_0_1	44.2796	40.0293	48.5299	1.21236	0.277818	0.353169	1
dd_Smed_v6_10155_0_1	243.871	252.423	235.32	0.932243	-0.101222	0.502853	1
dd_Smed_v6_10156_0_1	485.241	479.579	490.904	1.02361	0.0336732	0.813757	1
dd_Smed_v6_10157_0_1	77.9118	77.0071	78.8166	1.0235	0.0335082	0.830795	1
dd_Smed_v6_10158_0_1	98.521	112.279	84.7629	0.754932	-0.405582	0.0301071	1
dd_Smed_v6_10159_0_1	317.725	321.6	313.849	0.975898	-0.0351974	0.780034	1
dd_Smed_v6_1015_0_1	634.58	671.141	598.02	0.891049	-0.166423	0.222155	1
dd_Smed_v6_10160_0_1	136.009	129.292	142.725	1.1039	0.142608	0.398468	1
dd_Smed_v6_10161_0_1	387.006	394.2	379.812	0.963501	-0.0536426	0.661001	1
dd_Smed_v6_10162_0_1	193.535	197.845	189.225	0.956433	-0.0642644	0.676415	1
dd_Smed_v6_10163_0_1	193.915	182.898	204.932	1.12047	0.164103	0.533834	1
dd_Smed_v6_10164_0_1	450.153	458.962	441.345	0.961614	-0.0564703	0.668569	1
dd_Smed_v6_10165_0_1	403.194	378.651	427.738	1.12964	0.175857	0.183271	1
dd_Smed_v6_10166_0_10	111.235	110.492	111.978	1.01345	0.019279	0.970621	1
dd_Smed_v6_10167_0_1	310.022	290.091	329.953	1.13741	0.185757	0.176738	1
dd_Smed_v6_10168_0_1	136.464	146.102	126.826	0.868066	-0.204123	0.202812	1
dd_Smed_v6_10169_0_1	364.212	355.186	373.239	1.05083	0.0715239	0.590014	1
dd_Smed_v6_1016_0_1	1503.09	1583.04	1423.14	0.898989	-0.153624	0.368971	1
dd_Smed_v6_10170_0_1	277.706	275.671	279.742	1.01476	0.0211454	0.861801	1
dd_Smed_v6_10171_0_1	269.388	275.769	263.007	0.953725	-0.0683551	0.610588	1
dd_Smed_v6_10173_0_1	146.08	146.083	146.077	0.999964	-5.23892e-05	1	1
dd_Smed_v6_10174_0_1	195.388	199.963	190.813	0.954246	-0.0675669	0.820006	1
dd_Smed_v6_10175_0_1	171.965	176.706	167.224	0.94634	-0.079569	0.659699	1
dd_Smed_v6_10176_0_1	420.46	422.006	418.914	0.992672	-0.0106114	0.95476	1
dd_Smed_v6_10178_0_1	23.1225	25.3366	20.9085	0.825227	-0.277137	0.414397	1
dd_Smed_v6_10179_0_1	84.1006	89.5998	78.6015	0.87725	-0.18894	0.658357	1
dd_Smed_v6_1017_0_1	1055.99	955.341	1156.64	1.21071	0.275859	0.299161	1
dd_Smed_v6_10180_0_1	527.643	540.843	514.442	0.951185	-0.0722025	0.601933	1
dd_Smed_v6_10181_0_1	13.3643	14.9483	11.7803	0.788073	-0.343599	0.57809	1
dd_Smed_v6_10182_0_1	229.84	248.339	211.34	0.851013	-0.232748	0.101395	1
dd_Smed_v6_10183_0_1	329.992	330.899	329.086	0.99452	-0.00792823	0.972753	1
dd_Smed_v6_10184_0_1	325.59	329.667	321.513	0.975267	-0.0361314	0.766721	1
dd_Smed_v6_10185_0_1	275.557	271.79	279.323	1.02771	0.0394394	0.82569	1
dd_Smed_v6_10186_0_1	331.675	336.76	326.59	0.969799	-0.044242	0.716134	1
dd_Smed_v6_10187_0_1	138.251	148.546	127.956	0.861385	-0.215271	0.187415	1
dd_Smed_v6_10188_0_1	166.888	183.446	150.331	0.819483	-0.287214	0.074888	1
dd_Smed_v6_10189_0_1	347.493	338.006	356.98	1.05613	0.0787921	0.52381	1
dd_Smed_v6_1018_0_1	1206.05	1201.68	1210.42	1.00728	0.0104589	0.931706	1
dd_Smed_v6_10190_0_1	84.7549	83.7769	85.733	1.02335	0.0332993	0.819978	1
dd_Smed_v6_10191_0_1	86.5697	86.0309	87.1085	1.01253	0.0179592	0.998945	1
dd_Smed_v6_10192_0_1	396.083	398.305	393.861	0.988843	-0.0161872	0.878206	1
dd_Smed_v6_10193_0_1	179.327	167.193	191.46	1.14514	0.195528	0.192562	1
dd_Smed_v6_10194_0_1	118.325	119.234	117.416	0.984755	-0.0221636	0.868539	1
dd_Smed_v6_10195_0_1	40.9161	37.5223	44.31	1.1809	0.239886	0.385282	1
dd_Smed_v6_10196_0_1	14.0206	17.7622	10.279	0.578702	-0.789109	0.0464464	1
dd_Smed_v6_10198_0_1	327.526	300.464	354.588	1.18013	0.238952	0.107788	1
dd_Smed_v6_10199_0_1	302.525	321.911	283.14	0.87956	-0.185146	0.198821	1
dd_Smed_v6_1019_0_1	1647.51	1735.11	1559.91	0.899028	-0.153562	0.171777	1
dd_Smed_v6_101_0_1	14394.6	15755.8	13033.5	0.827221	-0.273655	0.0403146	1
dd_Smed_v6_10200_0_1	197.654	206.908	188.399	0.910548	-0.135192	0.320368	1
dd_Smed_v6_10201_0_1	207.714	206.907	208.521	1.0078	0.0112085	0.928393	1
dd_Smed_v6_10203_0_1	293.217	276.306	310.127	1.1224	0.166588	0.263611	1
dd_Smed_v6_10205_0_1	453.789	460.584	446.994	0.970495	-0.0432078	0.688498	1
dd_Smed_v6_10206_0_1	217.852	209.639	226.066	1.07836	0.108837	0.461553	1
dd_Smed_v6_10207_0_1	306.347	298.031	314.663	1.05581	0.0783447	0.598022	1
dd_Smed_v6_10208_0_1	381.234	361.893	400.575	1.10689	0.146512	0.303871	1
dd_Smed_v6_10209_0_1	169.509	175.237	163.78	0.934622	-0.097545	0.498772	1
dd_Smed_v6_1020_0_1	2128.87	2158.96	2098.78	0.972127	-0.0407836	0.711762	1
dd_Smed_v6_10210_0_1	358.469	330.407	386.53	1.16986	0.226337	0.0890165	1
dd_Smed_v6_10211_0_1	136.174	133.753	138.595	1.03621	0.0513104	0.801757	1
dd_Smed_v6_10212_0_1	106.385	115.167	97.6025	0.847487	-0.238737	0.16706	1
dd_Smed_v6_10214_0_1	543.513	511.836	575.189	1.12378	0.168356	0.192007	1
dd_Smed_v6_10216_0_1	167.826	171.443	164.208	0.957802	-0.0622003	0.645919	1
dd_Smed_v6_10217_0_1	147.935	133.127	162.744	1.22247	0.289798	0.0715919	1
dd_Smed_v6_10218_0_1	297.485	297.325	297.644	1.00107	0.00154655	0.899442	1
dd_Smed_v6_10219_0_1	125.274	118.61	131.938	1.11237	0.153638	0.55169	1
dd_Smed_v6_1021_0_1	7910.49	8279.92	7541.07	0.910766	-0.134847	0.211819	1
dd_Smed_v6_10220_0_1	243.642	245.038	242.245	0.988604	-0.0165359	0.903582	1
dd_Smed_v6_10221_0_1	229.651	246.1	213.202	0.866322	-0.207024	0.139931	1
dd_Smed_v6_10222_0_1	369.716	358.116	381.316	1.06479	0.0905623	0.517906	1
dd_Smed_v6_10223_0_1	300.851	318.956	282.746	0.886473	-0.173851	0.24028	1
dd_Smed_v6_10224_0_1	39.9731	38.761	41.1852	1.06254	0.0875191	0.734312	1
dd_Smed_v6_10225_0_1	362.583	342.149	383.018	1.11945	0.162787	0.240737	1
dd_Smed_v6_10226_0_1	148.565	150.027	147.103	0.980511	-0.0283942	0.847858	1
dd_Smed_v6_10227_0_1	5.64637	6.54219	4.75056	0.726142	-0.461677	0.553457	1
dd_Smed_v6_10227_1_1	10.4583	10.1862	10.7305	1.05344	0.0751027	0.96273	1
dd_Smed_v6_10228_0_1	256.489	262.326	250.653	0.955501	-0.0656714	0.637579	1
dd_Smed_v6_10229_0_1	143.728	145.904	141.552	0.970172	-0.0436883	0.906145	1
dd_Smed_v6_1022_0_1	2172.98	2126.64	2219.31	1.04357	0.0615328	0.682471	1
dd_Smed_v6_10231_0_1	52.861	52.7129	53.0092	1.00562	0.00808627	0.987462	1
dd_Smed_v6_10232_0_1	215.409	220.618	210.2	0.952779	-0.069786	0.702897	1
dd_Smed_v6_10233_0_1	351.55	354.697	348.402	0.982252	-0.0258342	0.857043	1
dd_Smed_v6_10235_0_1	340.17	335.188	345.152	1.02973	0.0422603	0.763056	1
dd_Smed_v6_10236_0_1	202.351	214.404	190.298	0.887569	-0.17207	0.252838	1
dd_Smed_v6_10237_0_1	140.006	139.656	140.356	1.00501	0.00721303	0.9797	1
dd_Smed_v6_10238_0_1	158.299	157.759	158.84	1.00685	0.00985321	0.918286	1
dd_Smed_v6_10239_0_1	125.344	130.519	120.169	0.9207	-0.119198	0.452127	1
dd_Smed_v6_1023_0_1	4248.67	4356.27	4141.07	0.950599	-0.073091	0.505827	1
dd_Smed_v6_10240_0_1	102.053	112.065	92.0401	0.82131	-0.284001	0.109884	1
dd_Smed_v6_10241_0_1	97.4499	97.7706	97.1293	0.993441	-0.00949436	1	1
dd_Smed_v6_10242_0_1	36.6868	35.4717	37.9018	1.06851	0.0955984	0.731748	1
dd_Smed_v6_10243_0_1	246.778	246.325	247.231	1.00368	0.00529464	0.973225	1
dd_Smed_v6_10244_0_1	435.296	439.844	430.748	0.97932	-0.030148	0.797679	1
dd_Smed_v6_10245_0_1	54.6226	45.6509	63.5944	1.39306	0.478257	0.150019	1
dd_Smed_v6_10247_0_1	85.102	76.6873	93.5167	1.21946	0.286237	0.152756	1
dd_Smed_v6_10248_0_1	288.605	286.669	290.541	1.01351	0.0193551	0.904137	1
dd_Smed_v6_10249_0_1	565.269	551.249	579.29	1.05087	0.0715813	0.679542	1
dd_Smed_v6_1024_0_1	1843.48	1981.59	1705.37	0.860606	-0.216575	0.0748083	1
dd_Smed_v6_10250_0_1	285.93	272.914	298.947	1.09539	0.131443	0.434243	1
dd_Smed_v6_10251_0_1	115.787	124.675	106.9	0.857433	-0.221904	0.178508	1
dd_Smed_v6_10252_0_1	106.108	114.976	97.2405	0.845745	-0.241706	0.136119	1
dd_Smed_v6_10253_0_1	160.707	161.637	159.776	0.988488	-0.0167042	0.955159	1
dd_Smed_v6_10255_0_1	164.305	171.599	157.011	0.914984	-0.128181	0.401376	1
dd_Smed_v6_10256_0_1	113.734	119.981	107.488	0.895876	-0.158629	0.361088	1
dd_Smed_v6_10257_0_1	374.582	348.281	400.883	1.15103	0.202931	0.222233	1
dd_Smed_v6_10258_0_1	34.6037	35.2998	33.9075	0.960555	-0.0580593	0.88263	1
dd_Smed_v6_10259_0_1	322.241	315.287	329.196	1.04411	0.0622781	0.699535	1
dd_Smed_v6_1025_0_1	9948.1	9674.66	10221.5	1.05653	0.0793274	0.476928	1
dd_Smed_v6_10260_0_1	298.049	296.825	299.273	1.00824	0.0118462	0.949597	1
dd_Smed_v6_10261_0_1	191.802	184.449	199.155	1.07973	0.110671	0.467581	1
dd_Smed_v6_10262_0_1	77.334	79.2729	75.395	0.951081	-0.07236	0.637064	1
dd_Smed_v6_10263_0_1	200.408	206.04	194.776	0.945334	-0.0811039	0.610568	1
dd_Smed_v6_10264_0_1	71.3473	79.0436	63.6509	0.805263	-0.312468	0.128584	1
dd_Smed_v6_10265_0_1	239.252	246.042	232.462	0.944809	-0.0819048	0.552282	1
dd_Smed_v6_10266_0_1	236.735	231.008	242.462	1.04958	0.069817	0.626559	1
dd_Smed_v6_10267_0_1	98.7093	98.9135	98.505	0.995871	-0.00596955	0.9653	1
dd_Smed_v6_10268_0_1	162.694	165.149	160.239	0.970266	-0.0435476	0.843705	1
dd_Smed_v6_10269_0_1	95.5059	94.3913	96.6205	1.02362	0.0336754	0.907094	1
dd_Smed_v6_1026_0_1	4721.51	4467.27	4975.75	1.11382	0.15552	0.170578	1
dd_Smed_v6_10270_0_1	166.701	166.125	167.278	1.00694	0.00997891	1	1
dd_Smed_v6_10271_0_1	456.38	479.198	433.562	0.904767	-0.144381	0.290982	1
dd_Smed_v6_10272_0_1	288.558	302.16	274.957	0.909971	-0.136108	0.322155	1
dd_Smed_v6_10273_0_1	379.004	372.133	385.875	1.03693	0.0523132	0.690535	1
dd_Smed_v6_10275_0_1	97.4856	103.834	91.1377	0.877729	-0.188152	0.333193	1
dd_Smed_v6_10276_0_1	381.846	410.563	353.13	0.860112	-0.217404	0.108199	1
dd_Smed_v6_10277_0_1	86.8492	98.7425	74.9558	0.759103	-0.397632	0.0225795	1
dd_Smed_v6_10278_0_1	250.937	257.179	244.694	0.951457	-0.0717899	0.588923	1
dd_Smed_v6_10279_0_1	198.579	208.237	188.921	0.907241	-0.140443	0.353088	1
dd_Smed_v6_1027_0_1	6353.87	6450.93	6256.8	0.969906	-0.0440832	0.681789	1
dd_Smed_v6_10280_0_1	317.249	333.161	301.337	0.904478	-0.144842	0.275683	1
dd_Smed_v6_10281_0_1	148.478	153.43	143.527	0.93545	-0.096267	0.577033	1
dd_Smed_v6_10282_0_1	476.938	457.061	496.816	1.08698	0.120323	0.34972	1
dd_Smed_v6_10284_0_1	54.5124	54.8189	54.2058	0.988816	-0.0162253	0.941053	1
dd_Smed_v6_10285_0_1	42.8894	48.5888	37.19	0.765402	-0.38571	0.171785	1
dd_Smed_v6_10286_0_1	600.452	574.213	626.692	1.09139	0.12617	0.366964	1
dd_Smed_v6_10287_0_1	121.628	120.692	122.563	1.0155	0.0221949	0.844687	1
dd_Smed_v6_10288_0_1	456.282	421.2	491.364	1.16658	0.222288	0.0863274	1
dd_Smed_v6_10289_0_1	235.005	226.238	243.772	1.0775	0.10769	0.444351	1
dd_Smed_v6_1028_0_1	40.7329	40.1972	41.2686	1.02665	0.0379488	0.875716	1
dd_Smed_v6_10290_0_1	367.13	363.654	370.607	1.01912	0.0273201	0.859138	1
dd_Smed_v6_10291_0_1	381.514	388.728	374.301	0.962887	-0.0545611	0.732036	1
dd_Smed_v6_10292_0_1	251.556	248.046	255.067	1.0283	0.040263	0.737987	1
dd_Smed_v6_10293_0_1	194.719	210.199	179.238	0.852707	-0.229878	0.149605	1
dd_Smed_v6_10294_0_1	209.542	212.131	206.952	0.975589	-0.0356549	0.830223	1
dd_Smed_v6_10295_0_1	62.735	64.685	60.785	0.939708	-0.0897157	0.768177	1
dd_Smed_v6_10296_0_1	58.9585	60.6205	57.2965	0.945167	-0.0813587	0.716817	1
dd_Smed_v6_10299_0_1	15.2233	15.5524	14.8943	0.957688	-0.0623721	0.899171	1
dd_Smed_v6_1029_0_1	1166.01	1154.57	1177.44	1.0198	0.0282893	0.803771	1
dd_Smed_v6_1029_1_1	1266.07	1138.29	1393.84	1.2245	0.292196	0.0852199	1
dd_Smed_v6_102_0_1	1196.34	1137.22	1255.47	1.10398	0.142708	0.47749	1
dd_Smed_v6_10301_0_1	127.957	130.317	125.596	0.963774	-0.0532335	0.733737	1
dd_Smed_v6_10302_0_1	643.347	654.992	631.701	0.964441	-0.0522355	0.715246	1
dd_Smed_v6_10304_0_1	437.835	457.838	417.832	0.91262	-0.131914	0.328634	1
dd_Smed_v6_10305_0_1	18.2831	19.0763	17.4899	0.916841	-0.125257	0.816573	1
dd_Smed_v6_10306_0_1	665.204	659.755	670.652	1.01652	0.0236353	0.81688	1
dd_Smed_v6_10308_0_1	389.968	379.001	400.935	1.05787	0.0811648	0.60659	1
dd_Smed_v6_10309_0_1	151.609	153.271	149.946	0.978302	-0.0316476	0.812493	1
dd_Smed_v6_1030_0_1	592.553	622.924	562.182	0.902489	-0.148019	0.420668	1
dd_Smed_v6_10310_0_1	386.424	393.496	379.352	0.964056	-0.0528108	0.702304	1
dd_Smed_v6_10311_0_1	168.329	178.868	157.791	0.882166	-0.180879	0.673043	1
dd_Smed_v6_10312_0_1	109.742	112.064	107.42	0.958562	-0.0610567	0.791612	1
dd_Smed_v6_10313_0_1	188.838	171.572	206.104	1.20127	0.264561	0.116922	1
dd_Smed_v6_10314_0_1	194.542	197.104	191.98	0.974008	-0.0379949	0.934738	1
dd_Smed_v6_10315_0_1	385.067	378.322	391.811	1.03565	0.0505432	0.680618	1
dd_Smed_v6_10316_0_1	101.674	110.846	92.5017	0.834506	-0.261006	0.121141	1
dd_Smed_v6_10318_0_1	537.934	544.524	531.343	0.975794	-0.0353508	0.799658	1
dd_Smed_v6_10319_0_1	387.041	395.273	378.808	0.958347	-0.0613795	0.600968	1
dd_Smed_v6_1031_0_1	4953.68	4991.78	4915.58	0.984735	-0.0221924	0.840716	1
dd_Smed_v6_10320_0_1	108.627	112.858	104.395	0.925007	-0.112464	0.482633	1
dd_Smed_v6_10322_0_1	434.713	450.053	419.374	0.931834	-0.101855	0.421968	1
dd_Smed_v6_10323_0_1	306.44	304.207	308.672	1.01467	0.0210174	0.912031	1
dd_Smed_v6_10324_0_1	94.3877	97.0391	91.7362	0.945354	-0.0810741	0.690486	1
dd_Smed_v6_10325_0_1	132.31	146.414	118.207	0.807347	-0.30874	0.0622842	1
dd_Smed_v6_10326_0_1	84.1921	82.1881	86.1961	1.04877	0.0686932	0.69673	1
dd_Smed_v6_10327_0_1	84.0264	95.7471	72.3057	0.755173	-0.40512	0.0386447	1
dd_Smed_v6_10328_0_1	15.3856	15.4028	15.3684	0.997762	-0.00323206	1	1
dd_Smed_v6_10329_0_1	192.511	194.792	190.23	0.976579	-0.0341916	0.857264	1
dd_Smed_v6_1032_0_1	2079.83	1985.71	2173.94	1.09479	0.130658	0.255921	1
dd_Smed_v6_10330_0_1	453.91	459.833	447.988	0.97424	-0.0376508	0.743414	1
dd_Smed_v6_10331_0_1	65.0952	53.7098	76.4806	1.42396	0.509908	0.0545552	1
dd_Smed_v6_10333_0_1	106.207	100.922	111.492	1.10474	0.1437	0.505723	1
dd_Smed_v6_10334_0_1	406.592	404.552	408.632	1.01009	0.014477	0.964015	1
dd_Smed_v6_10335_0_1	355.263	360.839	349.688	0.969098	-0.0452853	0.73471	1
dd_Smed_v6_10336_0_1	337.365	339.584	335.146	0.986932	-0.0189771	0.94415	1
dd_Smed_v6_10337_0_1	292.04	273.42	310.661	1.13621	0.184224	0.176442	1
dd_Smed_v6_10338_0_1	311.284	301.452	321.117	1.06523	0.091167	0.544165	1
dd_Smed_v6_10339_0_1	317.998	315.745	320.252	1.01428	0.0204505	0.840459	1
dd_Smed_v6_1033_0_1	10743.8	10101.9	11385.6	1.12707	0.172577	0.512869	1
dd_Smed_v6_10340_0_1	410.444	411.295	409.593	0.99586	-0.0059851	0.952708	1
dd_Smed_v6_10341_0_1	155.911	151.843	159.978	1.05358	0.0752937	0.662317	1
dd_Smed_v6_10342_0_1	201.405	214.577	188.234	0.877233	-0.188969	0.229659	1
dd_Smed_v6_10343_0_1	389.121	381.231	397.01	1.04139	0.0585104	0.680072	1
dd_Smed_v6_10346_0_1	194.251	199.762	188.741	0.944827	-0.0818776	0.596417	1
dd_Smed_v6_10347_0_1	516.855	515.41	518.3	1.00561	0.00806681	0.928864	1
dd_Smed_v6_10348_0_1	330.646	344.237	317.056	0.921038	-0.118667	0.373814	1
dd_Smed_v6_10349_0_1	152.797	152.094	153.5	1.00925	0.0132814	0.98717	1
dd_Smed_v6_1034_0_1	4524.83	4595.5	4454.16	0.969243	-0.0450702	0.669843	1
dd_Smed_v6_10350_0_1	54.4643	59.0661	49.8624	0.84418	-0.244377	0.286312	1
dd_Smed_v6_10351_0_1	38.3934	38.5353	38.2515	0.992634	-0.0106663	1	1
dd_Smed_v6_10352_0_1	188.724	185.007	192.44	1.04017	0.0568244	0.733365	1
dd_Smed_v6_10354_0_1	292.889	288.67	297.108	1.02923	0.0415681	0.757802	1
dd_Smed_v6_10355_0_1	444.159	441.345	446.974	1.01275	0.0182828	0.903882	1
dd_Smed_v6_10356_0_1	173.932	172.677	175.187	1.01453	0.0208148	0.927508	1
dd_Smed_v6_10357_0_1	274.946	274.134	275.758	1.00592	0.00851937	0.973888	1
dd_Smed_v6_10359_0_1	208.271	200.756	215.786	1.07487	0.104156	0.49221	1
dd_Smed_v6_1035_1_1	2710.94	2703.85	2718.03	1.00524	0.00754375	0.956158	1
dd_Smed_v6_10360_0_1	162.532	159.455	165.61	1.0386	0.0546339	0.698476	1
dd_Smed_v6_10361_0_1	253.84	265.277	242.402	0.913771	-0.130095	0.339684	1
dd_Smed_v6_10362_1_1	256.981	263.084	250.878	0.953604	-0.0685383	0.632702	1
dd_Smed_v6_10363_0_1	57.0518	64.4558	49.6479	0.770264	-0.376576	0.118205	1
dd_Smed_v6_10364_0_1	108.162	105.883	110.442	1.04306	0.0608176	0.876596	1
dd_Smed_v6_10365_0_1	216.9	217.11	216.69	0.998062	-0.00279884	0.999831	1
dd_Smed_v6_10366_0_1	184.33	180.516	188.143	1.04225	0.0597003	0.726711	1
dd_Smed_v6_10368_0_1	73.3548	80.9482	65.7615	0.81239	-0.299756	0.373548	1
dd_Smed_v6_10369_0_1	660.561	641.468	679.653	1.05953	0.083421	0.504054	1
dd_Smed_v6_1036_0_1	1379.95	1511.44	1248.45	0.826004	-0.275779	0.0504158	1
dd_Smed_v6_10370_0_1	216.168	217.068	215.268	0.991704	-0.0120192	0.955149	1
dd_Smed_v6_10370_1_1	23.191	25.2708	21.1113	0.835402	-0.259458	0.420567	1
dd_Smed_v6_10371_0_1	102.653	109.542	95.7639	0.874223	-0.193927	0.285551	1
dd_Smed_v6_10372_0_1	192.093	195.571	188.615	0.964432	-0.0522487	0.712898	1
dd_Smed_v6_10373_0_1	356.706	344.351	369.061	1.07176	0.0999779	0.474731	1
dd_Smed_v6_10374_0_1	374.944	351.49	398.397	1.13345	0.180722	0.186399	1
dd_Smed_v6_10375_0_1	134.71	123.658	145.763	1.17876	0.237266	0.129113	1
dd_Smed_v6_10376_0_1	439.023	419.222	458.824	1.09447	0.130227	0.312137	1
dd_Smed_v6_10377_0_1	403.647	410.494	396.799	0.966639	-0.048951	0.758624	1
dd_Smed_v6_10378_0_1	269.317	257.707	280.927	1.0901	0.124461	0.395656	1
dd_Smed_v6_10379_0_1	137.386	139.404	135.368	0.971047	-0.0423865	0.761222	1
dd_Smed_v6_1037_0_1	2190.33	2190.14	2190.52	1.00017	0.000249894	0.958047	1
dd_Smed_v6_10380_0_1	561.964	570.165	553.763	0.971234	-0.0421098	0.801105	1
dd_Smed_v6_10381_0_1	14.434	17.0768	11.7912	0.690483	-0.534321	0.491318	1
dd_Smed_v6_10382_0_1	302.836	293.983	311.688	1.06022	0.08437	0.485481	1
dd_Smed_v6_10386_0_1	137.079	138.677	135.481	0.976954	-0.0336375	0.843106	1
dd_Smed_v6_10387_0_1	311.112	325.263	296.961	0.912986	-0.131335	0.346602	1
dd_Smed_v6_10388_0_1	345.084	345.717	344.452	0.996341	-0.00528808	0.950528	1
dd_Smed_v6_1038_0_1	4152.31	4338.29	3966.34	0.914263	-0.129318	0.248292	1
dd_Smed_v6_10390_0_1	298.8	291.446	306.155	1.05047	0.0710365	0.64741	1
dd_Smed_v6_10391_0_1	288.788	280.424	297.153	1.05965	0.0835945	0.648304	1
dd_Smed_v6_10392_0_1	270.15	268.231	272.068	1.0143	0.0204909	0.918083	1
dd_Smed_v6_10393_0_1	277.551	291.372	263.729	0.905129	-0.143804	0.284336	1
dd_Smed_v6_10394_0_1	324.545	329.832	319.259	0.967946	-0.0470012	0.776135	1
dd_Smed_v6_10395_0_1	90.1071	91.243	88.9712	0.975101	-0.036376	0.872124	1
dd_Smed_v6_10396_0_1	293.943	295.382	292.504	0.990257	-0.0141251	0.934243	1
dd_Smed_v6_10397_0_1	132.507	133.999	131.014	0.977723	-0.0325029	0.893374	1
dd_Smed_v6_10398_0_1	427.494	431.233	423.755	0.98266	-0.0252362	0.862911	1
dd_Smed_v6_10399_0_1	138.842	145.239	132.446	0.911916	-0.133027	0.385022	1
dd_Smed_v6_103_0_1	244.744	221.944	267.545	1.20546	0.269586	0.280636	1
dd_Smed_v6_10400_0_1	175.594	182.727	168.461	0.921931	-0.11727	0.398169	1
dd_Smed_v6_10402_0_1	460.738	447.216	474.26	1.06047	0.0847065	0.507662	1
dd_Smed_v6_10403_0_1	202.776	209.129	196.422	0.939242	-0.0904311	0.50709	1
dd_Smed_v6_10404_0_1	368.111	362.735	373.486	1.02964	0.0421355	0.763659	1
dd_Smed_v6_10405_0_1	164.979	181.907	148.051	0.813879	-0.297113	0.159192	1
dd_Smed_v6_10406_0_1	319.735	321.217	318.252	0.990769	-0.0133797	0.90783	1
dd_Smed_v6_10407_0_1	149.416	140.861	157.971	1.12146	0.165383	0.593683	1
dd_Smed_v6_10408_0_1	309.43	300.009	318.851	1.0628	0.087875	0.517023	1
dd_Smed_v6_10409_0_1	336.144	318.412	353.876	1.11138	0.152348	0.2989	1
dd_Smed_v6_1040_0_1	1583.17	1723.28	1443.06	0.837389	-0.25603	0.0854724	1
dd_Smed_v6_10410_0_1	82.3965	82.5581	82.235	0.996086	-0.00565756	1	1
dd_Smed_v6_10411_0_1	264.016	262.699	265.334	1.01003	0.0143969	0.922396	1
dd_Smed_v6_10412_0_1	134.145	148.967	119.322	0.800997	-0.320131	0.0446026	1
dd_Smed_v6_10413_0_1	22.3423	25.3559	19.3286	0.762292	-0.391584	0.18743	1
dd_Smed_v6_10414_0_1	213.386	203.379	223.392	1.09841	0.135413	0.480215	1
dd_Smed_v6_10415_0_1	210.919	202.915	218.923	1.07889	0.109544	0.463538	1
dd_Smed_v6_10417_0_1	288.463	291.783	285.144	0.977246	-0.0332067	0.764547	1
dd_Smed_v6_10418_0_1	62.8738	60.0091	65.7385	1.09548	0.131557	0.628955	1
dd_Smed_v6_10419_0_1	277.031	285.118	268.943	0.943267	-0.0842618	0.54674	1
dd_Smed_v6_1041_0_1	1951.45	1969.88	1933.01	0.981281	-0.0272621	0.889294	1
dd_Smed_v6_10420_0_1	239.918	261.646	218.19	0.833915	-0.262027	0.0681395	1
dd_Smed_v6_10421_0_1	106.816	117.993	95.6381	0.810539	-0.303047	0.0651509	1
dd_Smed_v6_10422_0_1	214.111	212.963	215.259	1.01078	0.0154685	0.843558	1
dd_Smed_v6_10424_0_1	266.573	267.351	265.795	0.99418	-0.00842081	0.951262	1
dd_Smed_v6_10425_0_1	505.93	496.902	514.958	1.03634	0.0514943	0.713098	1
dd_Smed_v6_10426_0_1	286.262	282.39	290.134	1.02742	0.0390295	0.785325	1
dd_Smed_v6_10427_0_1	340.986	337.972	344.001	1.01784	0.025511	0.853331	1
dd_Smed_v6_10428_0_1	102	108.214	95.7864	0.885158	-0.175993	0.367453	1
dd_Smed_v6_10429_0_1	274.48	285.377	263.582	0.923629	-0.114615	0.400034	1
dd_Smed_v6_10431_0_1	382.389	390.719	374.06	0.957361	-0.0628644	0.627847	1
dd_Smed_v6_10434_0_1	358.033	352.284	363.781	1.03263	0.0463297	0.766092	1
dd_Smed_v6_10435_0_1	403.834	424.635	383.033	0.902029	-0.148755	0.281349	1
dd_Smed_v6_10436_0_1	251.017	241.057	260.977	1.08264	0.11455	0.425669	1
dd_Smed_v6_10437_0_1	136.651	134.583	138.72	1.03074	0.0436851	0.766864	1
dd_Smed_v6_10438_0_1	331.734	326.844	336.623	1.02992	0.0425328	0.737768	1
dd_Smed_v6_10439_0_1	67.7657	72.6926	62.8388	0.864445	-0.210153	0.392944	1
dd_Smed_v6_1043_0_1	53.3682	68.6761	38.0602	0.554199	-0.851523	0.285968	1
dd_Smed_v6_10440_0_1	158.364	165.507	151.22	0.913678	-0.130242	0.435563	1
dd_Smed_v6_10441_0_1	160.893	169.028	152.757	0.903737	-0.146025	0.359142	1
dd_Smed_v6_10442_0_1	149.198	165.647	132.75	0.801408	-0.319392	0.0388584	1
dd_Smed_v6_10443_0_1	175.459	160.19	190.727	1.19063	0.25172	0.100533	1
dd_Smed_v6_10444_0_1	370.468	386.951	353.986	0.914808	-0.128459	0.315371	1
dd_Smed_v6_10445_0_1	130.673	127.499	133.846	1.04978	0.0700877	0.753964	1
dd_Smed_v6_10446_0_1	161.878	164.6	159.156	0.966925	-0.0485246	0.790842	1
dd_Smed_v6_10447_0_1	217.6	215.555	219.645	1.01897	0.0271173	0.870908	1
dd_Smed_v6_10448_0_1	226.262	222.868	229.655	1.03045	0.0432743	0.868263	1
dd_Smed_v6_10449_0_1	295.555	299.522	291.588	0.973512	-0.0387294	0.75438	1
dd_Smed_v6_1044_0_1	6263.53	6314.6	6212.46	0.983825	-0.0235269	0.803697	1
dd_Smed_v6_10450_0_1	84.3279	83.3853	85.2705	1.02261	0.0322537	0.877124	1
dd_Smed_v6_10453_0_1	355.141	339.898	370.383	1.08969	0.123917	0.3677	1
dd_Smed_v6_10454_0_1	409.029	424.86	393.199	0.92548	-0.111726	0.407597	1
dd_Smed_v6_10456_0_1	87.1201	90.3001	83.94	0.929567	-0.105369	0.654861	1
dd_Smed_v6_10458_0_1	286.011	268.055	303.968	1.13398	0.181391	0.197304	1
dd_Smed_v6_10459_1_1	365.948	374.5	357.395	0.954325	-0.0674471	0.678206	1
dd_Smed_v6_1045_0_1	1002.29	1100.81	903.778	0.821013	-0.284524	0.113363	1
dd_Smed_v6_10460_0_1	576.162	595.729	556.595	0.934309	-0.0980281	0.433138	1
dd_Smed_v6_10462_0_1	161.227	161.394	161.061	0.99794	-0.0029744	0.975934	1
dd_Smed_v6_10464_0_1	236.934	228.01	245.859	1.07828	0.108733	0.419264	1
dd_Smed_v6_10465_0_2	157.255	161.198	153.311	0.951076	-0.0723678	0.718145	1
dd_Smed_v6_10467_0_1	161.669	158.292	165.046	1.04267	0.0602805	0.649633	1
dd_Smed_v6_10468_0_1	327.711	326.922	328.501	1.00483	0.00695062	0.908271	1
dd_Smed_v6_10469_0_1	210.852	210.747	210.958	1.001	0.00144344	1	1
dd_Smed_v6_1046_0_1	2721.23	2847.51	2594.95	0.911307	-0.133992	0.260378	1
dd_Smed_v6_10471_0_1	208.987	214.588	203.387	0.947803	-0.0773404	0.629905	1
dd_Smed_v6_10472_0_1	365.712	361.71	369.715	1.02213	0.0315777	0.850397	1
dd_Smed_v6_10473_0_1	324.913	348.171	301.654	0.866397	-0.206899	0.150598	1
dd_Smed_v6_10474_0_1	349.878	352.403	347.352	0.985667	-0.0208272	0.879154	1
dd_Smed_v6_10476_1_1	13.7956	10.4851	17.106	1.63146	0.706166	0.125936	1
dd_Smed_v6_10477_0_1	28.8204	33.0652	24.5757	0.743251	-0.428079	0.147742	1
dd_Smed_v6_10478_0_1	261.839	255.898	267.779	1.04643	0.0654739	0.661524	1
dd_Smed_v6_10479_0_1	257.916	263.09	252.742	0.960669	-0.0578883	0.711735	1
dd_Smed_v6_1047_0_1	2701.84	2518.4	2885.28	1.14568	0.196204	0.173	1
dd_Smed_v6_10480_0_1	181.915	183.382	180.448	0.983998	-0.0232731	0.935783	1
dd_Smed_v6_10481_0_1	218.055	224.485	211.624	0.942706	-0.0851208	0.569855	1
dd_Smed_v6_10482_0_1	201.293	196.3	206.286	1.05087	0.0715824	0.632712	1
dd_Smed_v6_10483_0_1	166.855	173.887	159.822	0.919113	-0.121685	0.486041	1
dd_Smed_v6_10484_0_1	83.6409	81.7074	85.5744	1.04733	0.066712	0.759431	1
dd_Smed_v6_10485_0_1	179.203	154.256	204.15	1.32345	0.404302	0.0157714	1
dd_Smed_v6_10486_0_10	221.77	214.089	229.451	1.07176	0.0999767	0.679553	1
dd_Smed_v6_10487_0_2	52.7429	56.098	49.3877	0.880381	-0.183799	0.378005	1
dd_Smed_v6_10489_0_1	220.854	219.321	222.387	1.01398	0.0200286	0.931132	1
dd_Smed_v6_1048_0_1	1431.01	1420.73	1441.28	1.01446	0.0207142	0.888534	1
dd_Smed_v6_10490_0_1	373.987	382.884	365.091	0.95353	-0.0686493	0.624011	1
dd_Smed_v6_10491_1_1	156.946	150.112	163.779	1.09105	0.125715	0.463567	1
dd_Smed_v6_10493_0_1	268.902	277.989	259.814	0.934619	-0.0975498	0.667764	1
dd_Smed_v6_10495_0_1	66.2985	60.2469	72.3502	1.2009	0.264111	0.212296	1
dd_Smed_v6_10497_0_1	267.937	281.891	253.983	0.900998	-0.150403	0.318757	1
dd_Smed_v6_10498_0_1	325.947	336.983	314.911	0.934502	-0.0977308	0.454473	1
dd_Smed_v6_10499_0_1	447.888	422.65	473.126	1.11943	0.162763	0.232703	1
dd_Smed_v6_1049_0_1	938.823	1059.05	818.595	0.772951	-0.371551	0.0270845	1
dd_Smed_v6_104_0_1	5102.25	5196.03	5008.48	0.963906	-0.0530364	0.668351	1
dd_Smed_v6_10500_0_1	73.0677	63.3033	82.8321	1.3085	0.387909	0.0495626	1
dd_Smed_v6_10502_0_1	36.7436	36.4433	37.0439	1.01648	0.0235811	0.95317	1
dd_Smed_v6_10504_0_1	453.271	449.794	456.747	1.01546	0.022131	0.849308	1
dd_Smed_v6_10506_0_1	208.087	212.448	203.725	0.95894	-0.0604877	0.698182	1
dd_Smed_v6_10507_0_1	83.1547	89.6262	76.6832	0.855589	-0.225009	0.24391	1
dd_Smed_v6_10508_0_1	301.286	297.747	304.826	1.02377	0.0338952	0.80897	1
dd_Smed_v6_10509_0_1	293.446	320.388	266.505	0.83182	-0.265657	0.0474413	1
dd_Smed_v6_1050_0_1	2578.7	2488.03	2669.37	1.07288	0.101494	0.378493	1
dd_Smed_v6_10510_0_1	315.904	303.233	328.575	1.08357	0.115794	0.430871	1
dd_Smed_v6_10511_0_1	179.784	173.898	185.67	1.06769	0.0944972	0.58298	1
dd_Smed_v6_10512_1_6	4.29421	3.9622	4.62622	1.16759	0.223532	0.83632	1
dd_Smed_v6_10513_0_1	85.225	83.7596	86.6904	1.03499	0.0496175	0.879196	1
dd_Smed_v6_10514_0_1	238.471	248.494	228.447	0.919323	-0.121357	0.416765	1
dd_Smed_v6_10515_0_1	157.595	155.009	160.182	1.03338	0.0473646	0.73444	1
dd_Smed_v6_10516_0_1	153.724	164.803	142.645	0.865552	-0.208307	0.237361	1
dd_Smed_v6_10517_0_1	307.808	291.392	324.225	1.11268	0.154034	0.251497	1
dd_Smed_v6_10518_0_1	365.317	375.708	354.926	0.944685	-0.0820942	0.549884	1
dd_Smed_v6_10519_0_1	63.5274	69.9481	57.1067	0.816416	-0.292624	0.182981	1
dd_Smed_v6_1051_0_1	902.576	948.414	856.738	0.903338	-0.146662	0.307428	1
dd_Smed_v6_10520_0_1	62.4498	63.7206	61.179	0.960113	-0.0587241	0.868475	1
dd_Smed_v6_10521_0_1	286.485	292.134	280.836	0.961324	-0.0569052	0.659662	1
dd_Smed_v6_10522_0_1	458.518	457.47	459.567	1.00458	0.00659661	0.981172	1
dd_Smed_v6_10523_0_1	428.782	431.237	426.327	0.988614	-0.0165207	0.925655	1
dd_Smed_v6_10524_0_1	80.3646	87.4086	73.3207	0.838827	-0.253555	0.204694	1
dd_Smed_v6_10525_0_1	238.503	246.064	230.942	0.938544	-0.0915038	0.571811	1
dd_Smed_v6_10526_0_1	444.734	440.176	449.291	1.02071	0.0295699	0.761169	1
dd_Smed_v6_10527_0_1	149.748	156.499	142.997	0.913721	-0.130175	0.438971	1
dd_Smed_v6_10529_0_1	602.774	582.188	623.359	1.07072	0.0985785	0.450297	1
dd_Smed_v6_1052_0_1	3309.65	3345.57	3273.73	0.978528	-0.0313153	0.781882	1
dd_Smed_v6_10530_0_1	388.689	367.785	409.594	1.11368	0.155332	0.243328	1
dd_Smed_v6_10531_0_1	62.4828	63.8427	61.123	0.9574	-0.062806	0.784761	1
dd_Smed_v6_10532_0_1	463.614	472.492	454.737	0.962424	-0.0552553	0.664866	1
dd_Smed_v6_10533_0_1	29.5581	26.586	32.5303	1.22359	0.291116	0.510388	1
dd_Smed_v6_10534_0_1	125.003	124.544	125.461	1.00736	0.0105818	0.988386	1
dd_Smed_v6_10535_0_1	17.9103	19.1436	16.6771	0.871156	-0.198997	0.669696	1
dd_Smed_v6_10536_0_1	116.884	131.504	102.263	0.777642	-0.362821	0.0308438	1
dd_Smed_v6_10539_0_1	207.253	220.893	193.613	0.876501	-0.190172	0.190696	1
dd_Smed_v6_1053_0_1	2533.25	2417.32	2649.18	1.09592	0.132139	0.260149	1
dd_Smed_v6_10540_0_1	381.308	389.368	373.248	0.958597	-0.0610032	0.625671	1
dd_Smed_v6_10541_0_1	144.274	156.361	132.187	0.845394	-0.242305	0.139664	1
dd_Smed_v6_10542_0_1	186.437	187.439	185.435	0.989308	-0.0155087	0.952476	1
dd_Smed_v6_10543_0_1	207.354	220.857	193.851	0.877721	-0.188166	0.193246	1
dd_Smed_v6_10544_0_1	276.354	282.288	270.421	0.957962	-0.061959	0.639974	1
dd_Smed_v6_10545_0_1	7.98429	8.71338	7.2552	0.832651	-0.264216	0.650309	1
dd_Smed_v6_10546_0_1	196.238	195.893	196.582	1.00352	0.00506994	0.968201	1
dd_Smed_v6_10547_0_1	300.871	300.424	301.317	1.00297	0.00428055	0.974797	1
dd_Smed_v6_10548_0_1	14.3984	13.6428	15.1539	1.11076	0.151551	0.731508	1
dd_Smed_v6_1054_0_1	16836.7	16869.7	16803.7	0.996088	-0.00565519	0.961525	1
dd_Smed_v6_10551_0_1	175.722	178.941	172.502	0.964014	-0.0528746	0.697807	1
dd_Smed_v6_10553_0_10	48.5256	48.8814	48.1699	0.985443	-0.0211556	0.982775	1
dd_Smed_v6_10554_0_1	35.862	37.4786	34.2454	0.913731	-0.130158	0.625374	1
dd_Smed_v6_10555_0_1	239.906	249.908	229.905	0.91996	-0.120357	0.568099	1
dd_Smed_v6_10556_0_1	65.3447	68.0774	62.612	0.919717	-0.120738	0.777956	1
dd_Smed_v6_10557_0_1	310.428	312.735	308.121	0.985246	-0.0214438	0.902845	1
dd_Smed_v6_10558_1_1	230.868	240.829	220.907	0.917279	-0.124568	0.36366	1
dd_Smed_v6_1055_0_1	1144.64	1169.4	1119.87	0.957646	-0.0624359	0.641648	1
dd_Smed_v6_10560_0_1	112.603	104.357	120.848	1.15802	0.211664	0.210672	1
dd_Smed_v6_10561_0_1	233.172	241.383	224.961	0.93197	-0.101644	0.523285	1
dd_Smed_v6_10562_0_1	275.677	279.689	271.665	0.971309	-0.0419976	0.805064	1
dd_Smed_v6_10564_0_1	245.601	232.854	258.349	1.10949	0.149897	0.290727	1
dd_Smed_v6_10565_0_1	154.035	143.286	164.784	1.15004	0.20168	0.339891	1
dd_Smed_v6_10566_0_1	232.585	237.693	227.477	0.957018	-0.0633817	0.671231	1
dd_Smed_v6_10567_0_1	407.791	421.494	394.088	0.934977	-0.0969966	0.448053	1
dd_Smed_v6_10568_0_1	84.4678	83.167	85.7687	1.03128	0.0444403	0.870827	1
dd_Smed_v6_10569_0_1	147.017	142.823	151.211	1.05873	0.0823351	0.615311	1
dd_Smed_v6_1056_0_1	1089.31	1095.48	1083.14	0.988731	-0.0163496	0.925424	1
dd_Smed_v6_10570_0_1	124.684	130.912	118.457	0.904858	-0.144236	0.445441	1
dd_Smed_v6_10571_0_1	74.1965	72.4325	75.9606	1.04871	0.0686125	0.794985	1
dd_Smed_v6_10573_0_1	62.4111	69.3397	55.4825	0.800155	-0.321648	0.149395	1
dd_Smed_v6_10574_0_1	106.657	109.651	103.663	0.945385	-0.0810254	0.67317	1
dd_Smed_v6_10575_0_1	343.613	361.889	325.336	0.898994	-0.153617	0.239313	1
dd_Smed_v6_10576_0_1	61.7089	69.2462	54.1717	0.782305	-0.354196	0.0699993	1
dd_Smed_v6_10577_0_1	345.099	333.174	357.024	1.07158	0.0997455	0.44965	1
dd_Smed_v6_10578_0_1	62.2439	66.9185	57.5692	0.860289	-0.217107	0.323418	1
dd_Smed_v6_10579_0_1	112.955	123.387	102.522	0.830902	-0.267249	0.158632	1
dd_Smed_v6_1057_0_1	0.957698	0.267905	1.64749	6.14953	2.62048	0.451588	1
dd_Smed_v6_10581_0_1	173.989	177.699	170.279	0.958247	-0.0615308	0.670595	1
dd_Smed_v6_10582_0_1	238.679	242.163	235.194	0.971219	-0.0421307	0.774377	1
dd_Smed_v6_10583_0_1	140.684	146.182	135.187	0.924784	-0.112812	0.432999	1
dd_Smed_v6_10585_0_1	678.243	672.75	683.736	1.01633	0.0233688	0.879954	1
dd_Smed_v6_10586_0_1	73.2257	76.1312	70.3202	0.923671	-0.114549	0.628687	1
dd_Smed_v6_10587_0_1	226.63	207.896	245.364	1.18022	0.239058	0.144859	1
dd_Smed_v6_10589_0_1	81.2928	87.1999	75.3856	0.864514	-0.210038	0.362427	1
dd_Smed_v6_1058_0_1	2938.26	2699.1	3177.42	1.17722	0.235379	0.0391468	1
dd_Smed_v6_10590_2_1	117.023	104.306	129.739	1.24383	0.314785	0.0585664	1
dd_Smed_v6_10591_0_1	287.525	289.77	285.28	0.984506	-0.0225284	0.840357	1
dd_Smed_v6_10592_0_1	285.272	298.361	272.182	0.912256	-0.13249	0.341119	1
dd_Smed_v6_10593_0_1	312.759	313.01	312.509	0.998401	-0.00230942	0.998842	1
dd_Smed_v6_10595_0_1	307.411	288.998	325.825	1.12743	0.173039	0.214303	1
dd_Smed_v6_10596_0_1	40.1543	43.5577	36.7509	0.843729	-0.245148	0.34512	1
dd_Smed_v6_10598_0_1	181.77	171.348	192.193	1.12165	0.165627	0.296296	1
dd_Smed_v6_10599_0_1	39.7905	33.9047	45.6762	1.34719	0.429957	0.192867	1
dd_Smed_v6_1059_0_1	1050.11	1055.98	1044.24	0.988885	-0.0161249	0.901937	1
dd_Smed_v6_105_0_1	9073.3	9354.59	8792	0.93986	-0.0894827	0.465794	1
dd_Smed_v6_10600_0_1	0.886615	1.77323	0	0	#NAME?	0.238946	1
dd_Smed_v6_10601_0_1	414.529	415.542	413.516	0.995124	-0.00705187	0.908144	1
dd_Smed_v6_10602_0_1	301.269	318.157	284.381	0.893841	-0.16191	0.301514	1
dd_Smed_v6_10603_0_1	8.22263	9.93454	6.51072	0.655362	-0.609636	0.262917	1
dd_Smed_v6_10604_0_1	129.895	125.268	134.523	1.07388	0.102836	0.545481	1
dd_Smed_v6_10605_0_1	38.5003	40.3065	36.6941	0.910378	-0.135463	0.605551	1
dd_Smed_v6_10607_0_1	70.224	65.4689	74.9791	1.14526	0.195678	0.347755	1
dd_Smed_v6_10608_0_1	118.058	129.949	106.167	0.81699	-0.291609	0.0973764	1
dd_Smed_v6_10609_0_1	190.634	180.082	201.187	1.11719	0.159881	0.299782	1
dd_Smed_v6_1060_0_1	4022.76	3824.38	4221.13	1.10374	0.142403	0.208301	1
dd_Smed_v6_10610_0_1	684.558	681.464	687.652	1.00908	0.0130412	0.927079	1
dd_Smed_v6_10611_0_1	174.828	165.047	184.61	1.11853	0.161603	0.301673	1
dd_Smed_v6_10612_0_1	199.145	203.174	195.116	0.96034	-0.0583828	0.722324	1
dd_Smed_v6_10613_0_1	203.645	203.544	203.746	1.00099	0.0014289	1	1
dd_Smed_v6_10614_0_1	234.245	237.992	230.498	0.968512	-0.046158	0.68959	1
dd_Smed_v6_10615_0_1	249.69	248.736	250.643	1.00767	0.0110186	0.919149	1
dd_Smed_v6_10616_0_1	17.6893	21.0034	14.3752	0.684421	-0.547045	0.131644	1
dd_Smed_v6_10617_0_1	131.707	123.285	140.13	1.13664	0.184772	0.28507	1
dd_Smed_v6_10618_0_1	120.223	111.315	129.13	1.16004	0.214171	0.279025	1
dd_Smed_v6_10619_0_1	263.571	257.478	269.665	1.04733	0.0667189	0.667811	1
dd_Smed_v6_1061_0_1	3298.22	3079.49	3516.95	1.14205	0.191631	0.0906265	1
dd_Smed_v6_10620_0_1	223.894	207.981	239.808	1.15302	0.205423	0.205492	1
dd_Smed_v6_10621_0_1	85.0454	85.5787	84.512	0.987536	-0.0180954	0.867271	1
dd_Smed_v6_10622_0_1	310.982	301.126	320.838	1.06546	0.091475	0.484237	1
dd_Smed_v6_10623_0_1	27.0617	29.5018	24.6216	0.834579	-0.260879	0.671219	1
dd_Smed_v6_10624_0_1	244.932	243.996	245.868	1.00768	0.0110314	0.951486	1
dd_Smed_v6_10625_0_1	372.607	376.568	368.647	0.978965	-0.0306706	0.859159	1
dd_Smed_v6_10626_0_1	25.3176	28.1018	22.5335	0.801852	-0.318593	0.321225	1
dd_Smed_v6_10627_0_1	199.834	190.006	209.661	1.10344	0.142009	0.338062	1
dd_Smed_v6_10628_0_1	216.626	209.25	224.003	1.0705	0.0982885	0.468158	1
dd_Smed_v6_10629_0_1	206.202	203.716	208.688	1.0244	0.0347861	0.857061	1
dd_Smed_v6_1062_0_1	5773.81	5562.69	5984.92	1.0759	0.105548	0.472383	1
dd_Smed_v6_10630_0_2	93.55	92.3517	94.7483	1.02595	0.0369612	0.844921	1
dd_Smed_v6_10631_0_1	217.105	192.765	241.445	1.25253	0.32485	0.0274057	1
dd_Smed_v6_10632_0_1	428.889	450.011	407.767	0.906125	-0.142217	0.28884	1
dd_Smed_v6_10635_0_1	331.113	321.009	341.216	1.06295	0.0880727	0.502511	1
dd_Smed_v6_10636_0_1	93.1128	96.2956	89.93	0.933896	-0.0986662	0.636266	1
dd_Smed_v6_10637_0_1	332.002	315.488	348.516	1.10469	0.143639	0.271592	1
dd_Smed_v6_10638_0_1	404.31	407.106	401.513	0.986262	-0.019957	0.917445	1
dd_Smed_v6_10639_0_10	61.3226	60.4156	62.2296	1.03003	0.0426809	0.883669	1
dd_Smed_v6_1063_0_1	2698.76	2750.9	2646.62	0.962093	-0.055751	0.582486	1
dd_Smed_v6_10640_0_1	461.424	464.794	458.055	0.985501	-0.0210705	0.869454	1
dd_Smed_v6_10642_0_1	61.3403	67.8762	54.8043	0.807414	-0.308619	0.14605	1
dd_Smed_v6_10644_0_1	94.0244	96.7885	91.2604	0.942884	-0.0848471	0.72366	1
dd_Smed_v6_10645_0_1	218.285	230.283	206.286	0.895793	-0.158763	0.298933	1
dd_Smed_v6_10647_0_1	282.534	281.275	283.792	1.00895	0.0128507	0.945949	1
dd_Smed_v6_10650_0_1	54.2337	52.8961	55.5712	1.05057	0.0711755	0.822324	1
dd_Smed_v6_10651_0_1	127.932	135.919	119.945	0.882472	-0.180378	0.295858	1
dd_Smed_v6_10654_1_1	54.6858	55.2558	54.1157	0.979368	-0.0300777	0.926183	1
dd_Smed_v6_10655_0_1	182.743	185.546	179.94	0.969789	-0.0442567	0.826527	1
dd_Smed_v6_10656_0_1	123.568	113.744	133.392	1.17274	0.229883	0.195581	1
dd_Smed_v6_10657_0_1	211.546	220.836	202.256	0.915866	-0.126791	0.367461	1
dd_Smed_v6_10658_0_1	101.23	113.885	88.5755	0.777766	-0.362593	0.086968	1
dd_Smed_v6_10659_0_1	6.18767	7.20748	5.16787	0.717015	-0.479925	0.407816	1
dd_Smed_v6_1065_0_1	2672.4	2580.9	2763.9	1.0709	0.0988272	0.398098	1
dd_Smed_v6_10660_0_1	338.889	338.119	339.659	1.00456	0.00655732	0.929827	1
dd_Smed_v6_10661_0_1	145.12	133.975	156.265	1.16638	0.222036	0.170809	1
dd_Smed_v6_10662_0_1	140.655	138.246	143.064	1.03485	0.0494237	0.787224	1
dd_Smed_v6_10663_0_1	53.0868	56.2996	49.874	0.885868	-0.174837	0.807283	1
dd_Smed_v6_10664_0_1	6.94541	5.4505	8.44032	1.54854	0.630908	0.445785	1
dd_Smed_v6_10665_0_1	137.406	134.343	140.469	1.0456	0.0643283	0.734071	1
dd_Smed_v6_10666_0_1	353.285	373.863	332.706	0.889916	-0.168259	0.21237	1
dd_Smed_v6_10667_0_1	648.503	660.3	636.706	0.964267	-0.0524956	0.654444	1
dd_Smed_v6_10669_0_1	278.856	277.631	280.08	1.00882	0.0126729	0.959983	1
dd_Smed_v6_1066_0_1	1388.52	1425.06	1351.98	0.948718	-0.0759481	0.590549	1
dd_Smed_v6_10670_0_1	694.977	675.234	714.721	1.05848	0.0819941	0.509077	1
dd_Smed_v6_10671_0_1	192.706	184.409	201.004	1.08999	0.124313	0.593351	1
dd_Smed_v6_10672_0_1	271.14	274.216	268.065	0.977566	-0.032734	0.8538	1
dd_Smed_v6_10673_0_1	178.177	187.394	168.96	0.901634	-0.149386	0.343264	1
dd_Smed_v6_10674_0_1	140.444	133.05	147.838	1.11114	0.152047	0.422875	1
dd_Smed_v6_10675_0_1	278.082	276.626	279.539	1.01053	0.0151113	0.917095	1
dd_Smed_v6_10677_0_1	417.897	426.867	408.928	0.957977	-0.0619377	0.675233	1
dd_Smed_v6_10678_0_1	33.3592	35.0111	31.7073	0.905635	-0.142999	0.659328	1
dd_Smed_v6_1067_0_1	732.891	749.75	716.032	0.955027	-0.0663863	0.608328	1
dd_Smed_v6_10681_0_1	364.738	356.903	372.574	1.04391	0.0619923	0.608862	1
dd_Smed_v6_10682_0_1	138.188	144.899	131.476	0.90736	-0.140253	0.507899	1
dd_Smed_v6_10683_0_1	276.804	281.109	272.498	0.969367	-0.0448847	0.762793	1
dd_Smed_v6_10684_0_1	241.11	247.467	234.753	0.948624	-0.0760915	0.584873	1
dd_Smed_v6_10687_0_1	161.895	168.587	155.204	0.920618	-0.119325	0.39764	1
dd_Smed_v6_10688_0_1	371.69	365.124	378.256	1.03597	0.0509764	0.751852	1
dd_Smed_v6_10689_0_1	154.506	142.738	166.275	1.1649	0.220202	0.161043	1
dd_Smed_v6_1068_0_1	2583.78	2578.54	2589.01	1.00406	0.0058459	0.968775	1
dd_Smed_v6_10690_0_1	24.427	24.346	24.5081	1.00666	0.00957293	0.99061	1
dd_Smed_v6_10691_0_1	256.372	269.066	243.679	0.905645	-0.142983	0.309425	1
dd_Smed_v6_10693_0_1	225.876	235.131	216.621	0.921282	-0.118286	0.397821	1
dd_Smed_v6_10698_0_1	177.131	177.449	176.814	0.996422	-0.00517061	1	1
dd_Smed_v6_10699_0_1	243.58	236.34	250.82	1.06127	0.0857859	0.581453	1
dd_Smed_v6_1069_0_1	2379.43	2398.17	2360.69	0.984373	-0.0227226	0.811696	1
dd_Smed_v6_106_0_1	6130.62	6599.27	5661.96	0.857968	-0.221005	0.125535	1
dd_Smed_v6_10700_0_1	387.38	383.626	391.133	1.01957	0.0279586	0.833924	1
dd_Smed_v6_10703_0_1	149.959	156.11	143.809	0.921202	-0.11841	0.461491	1
dd_Smed_v6_10704_0_1	380.709	373.321	388.097	1.03958	0.0560014	0.747177	1
dd_Smed_v6_10707_0_1	261.662	273.055	250.269	0.916553	-0.12571	0.374201	1
dd_Smed_v6_10708_0_1	278.433	289.787	267.08	0.921642	-0.117721	0.377532	1
dd_Smed_v6_1070_0_1	13349.5	13372	13326.9	0.996628	-0.00487231	0.908328	1
dd_Smed_v6_10710_0_1	183.024	200.667	165.381	0.824157	-0.279009	0.140755	1
dd_Smed_v6_10711_0_1	131.094	131.379	130.81	0.99567	-0.00626006	0.985062	1
dd_Smed_v6_10713_0_1	13.6302	14.0928	13.1676	0.934351	-0.0979641	0.794389	1
dd_Smed_v6_10714_0_1	178.753	189.269	168.237	0.888875	-0.169947	0.234783	1
dd_Smed_v6_10715_0_1	58.0765	63.29	52.863	0.835249	-0.259721	0.219913	1
dd_Smed_v6_10716_0_1	146.133	148.661	143.605	0.965993	-0.0499148	0.732002	1
dd_Smed_v6_10717_0_1	308.758	311.562	305.953	0.981996	-0.0262102	0.887352	1
dd_Smed_v6_10718_0_1	23.5839	22.6829	24.4848	1.07944	0.11028	0.828174	1
dd_Smed_v6_1071_0_1	14.4073	13.4237	15.3909	1.14655	0.197301	0.604341	1
dd_Smed_v6_10722_0_1	210.361	216.153	204.569	0.946408	-0.0794662	0.56306	1
dd_Smed_v6_10724_0_1	399.409	387.3	411.518	1.06253	0.0875019	0.553751	1
dd_Smed_v6_10725_0_1	112.268	112.164	112.373	1.00186	0.00267694	0.994317	1
dd_Smed_v6_10727_0_1	170.52	168.434	172.605	1.02477	0.035296	0.884377	1
dd_Smed_v6_10729_0_1	87.9016	90.1488	85.6544	0.950145	-0.0737803	0.757878	1
dd_Smed_v6_1072_0_1	780.737	823.029	738.446	0.897229	-0.156451	0.416947	1
dd_Smed_v6_10730_0_1	366.44	359.517	373.362	1.03851	0.0545151	0.672886	1
dd_Smed_v6_10731_0_1	244.563	259.798	229.327	0.882713	-0.179984	0.221051	1
dd_Smed_v6_10732_0_1	1089.41	1110.19	1068.62	0.962558	-0.0550543	0.665941	1
dd_Smed_v6_10733_0_1	153.742	160.096	147.387	0.920618	-0.119325	0.501609	1
dd_Smed_v6_10734_0_1	451.638	438.223	465.053	1.06122	0.0857285	0.501413	1
dd_Smed_v6_10735_0_1	32.3662	27.8353	36.897	1.32555	0.406589	0.313196	1
dd_Smed_v6_10737_0_1	406.018	417.12	394.915	0.946766	-0.0789205	0.583966	1
dd_Smed_v6_10738_0_1	121.853	111.96	131.747	1.17674	0.234797	0.160541	1
dd_Smed_v6_10739_0_1	18.9113	19.927	17.8956	0.898058	-0.15512	0.727815	1
dd_Smed_v6_1073_0_1	3048.43	3163.54	2933.32	0.927228	-0.109005	0.331098	1
dd_Smed_v6_10741_0_1	130.446	113.777	147.115	1.29301	0.370738	0.0262694	1
dd_Smed_v6_10742_0_1	425.218	388.689	461.747	1.18796	0.248487	0.0535438	1
dd_Smed_v6_10744_0_1	351.886	328.243	375.53	1.14406	0.194165	0.130441	1
dd_Smed_v6_10745_0_1	175.298	180.024	170.571	0.947494	-0.0778109	0.552147	1
dd_Smed_v6_10749_0_1	43.1917	50.3435	36.0399	0.715879	-0.482212	0.182232	1
dd_Smed_v6_1074_0_1	1323.74	1316.2	1331.28	1.01146	0.0164345	0.889951	1
dd_Smed_v6_10750_0_1	46.4272	44.3913	48.463	1.09172	0.126607	0.666546	1
dd_Smed_v6_10750_1_1	123.664	124.293	123.036	0.989883	-0.0146695	0.916148	1
dd_Smed_v6_10751_0_1	333.013	329.28	336.745	1.02267	0.032345	0.834938	1
dd_Smed_v6_10752_0_1	340.405	342.056	338.754	0.990346	-0.0139959	0.911952	1
dd_Smed_v6_10753_0_1	48.7482	56.4466	41.0499	0.727234	-0.459508	0.243425	1
dd_Smed_v6_10754_0_1	194.024	210.682	177.366	0.841866	-0.248337	0.0971424	1
dd_Smed_v6_10755_0_1	128.338	122.085	134.592	1.10245	0.140708	0.601163	1
dd_Smed_v6_10757_0_1	137.722	140.245	135.2	0.964028	-0.0528527	0.755755	1
dd_Smed_v6_10758_0_1	127.803	122.732	132.873	1.08263	0.114536	0.549756	1
dd_Smed_v6_10759_0_1	169.976	171.309	168.644	0.984445	-0.0226182	0.904167	1
dd_Smed_v6_1075_0_1	1935.15	1944.72	1925.58	0.990155	-0.0142743	0.908658	1
dd_Smed_v6_10760_0_1	268.913	259.755	278.071	1.07051	0.0983043	0.485374	1
dd_Smed_v6_10761_0_1	69.433	75.9712	62.8949	0.827878	-0.27251	0.195256	1
dd_Smed_v6_10762_0_1	309.664	311.049	308.279	0.991095	-0.0129054	0.940552	1
dd_Smed_v6_10763_0_1	38.1412	33.3377	42.9447	1.28817	0.365325	0.228822	1
dd_Smed_v6_10764_0_1	312.378	304.258	320.498	1.05338	0.075021	0.602925	1
dd_Smed_v6_10765_0_1	167.116	166.67	167.562	1.00535	0.00769849	0.95824	1
dd_Smed_v6_10766_0_1	200.182	190.955	209.409	1.09664	0.133092	0.598616	1
dd_Smed_v6_10768_0_1	150.654	147.898	153.41	1.03727	0.0527938	0.801269	1
dd_Smed_v6_10769_0_1	174.201	177.095	171.307	0.967318	-0.0479383	0.793723	1
dd_Smed_v6_1076_0_1	1848.97	1871.27	1826.66	0.976164	-0.0348043	0.788958	1
dd_Smed_v6_10770_0_1	84.0287	85.4836	82.5738	0.965961	-0.0499633	0.834375	1
dd_Smed_v6_10771_0_1	180.214	181.594	178.833	0.984797	-0.0221021	0.881246	1
dd_Smed_v6_10774_0_1	170.118	164.066	176.17	1.07378	0.102692	0.532119	1
dd_Smed_v6_10776_0_1	308.839	318.155	299.524	0.941441	-0.0870571	0.562144	1
dd_Smed_v6_10777_0_1	364.974	339.503	390.445	1.15005	0.201694	0.127209	1
dd_Smed_v6_10778_0_1	172.484	171.438	173.529	1.0122	0.0174949	0.94201	1
dd_Smed_v6_1077_0_1	1346.55	1335.67	1357.44	1.0163	0.0233307	0.885989	1
dd_Smed_v6_10780_0_1	171.419	168.348	174.49	1.03648	0.0516916	0.724538	1
dd_Smed_v6_10781_0_1	190.471	188.208	192.734	1.02405	0.0342816	0.840695	1
dd_Smed_v6_10782_0_1	120.61	111.832	129.388	1.15698	0.210369	0.267562	1
dd_Smed_v6_10783_0_1	38.092	38.7796	37.4045	0.964541	-0.052086	0.823956	1
dd_Smed_v6_10784_0_1	187.038	188.1	185.975	0.988704	-0.0163899	0.931102	1
dd_Smed_v6_10785_0_1	301.217	302.857	299.578	0.989174	-0.0157035	0.892607	1
dd_Smed_v6_10786_0_1	320.868	303.892	337.843	1.11172	0.15279	0.256056	1
dd_Smed_v6_10787_0_1	339.355	351.915	326.795	0.92862	-0.10684	0.447918	1
dd_Smed_v6_10789_0_1	218.612	208.281	228.943	1.0992	0.136454	0.377803	1
dd_Smed_v6_1078_1_1	1242.59	1310.18	1175	0.896822	-0.157107	0.193009	1
dd_Smed_v6_10790_0_1	130.351	119.138	141.563	1.18822	0.248807	0.211282	1
dd_Smed_v6_10792_0_1	207.263	208.635	205.89	0.986844	-0.0191062	0.912385	1
dd_Smed_v6_10793_0_1	42.8237	39.0683	46.5791	1.19225	0.253686	0.279046	1
dd_Smed_v6_10794_0_1	294.182	299.065	289.299	0.967347	-0.0478947	0.74528	1
dd_Smed_v6_10796_0_1	215.892	222.632	209.152	0.939448	-0.0901152	0.54421	1
dd_Smed_v6_10797_0_1	203.883	201.945	205.822	1.0192	0.0274306	0.91784	1
dd_Smed_v6_10798_0_1	136.52	140.39	132.65	0.944868	-0.0818148	0.6364	1
dd_Smed_v6_1079_0_1	1710.47	1734.32	1686.62	0.972494	-0.0402381	0.706558	1
dd_Smed_v6_107_0_1	7636.74	8621.11	6652.36	0.771636	-0.374008	0.027568	1
dd_Smed_v6_10801_0_1	69.2099	71.9376	66.4821	0.924163	-0.11378	0.525928	1
dd_Smed_v6_10802_0_1	484.951	466.226	503.676	1.08033	0.111467	0.381641	1
dd_Smed_v6_10803_0_1	82.4953	84.11	80.8806	0.961605	-0.0564831	0.790519	1
dd_Smed_v6_10804_0_1	601.565	612.865	590.264	0.963124	-0.0542069	0.668141	1
dd_Smed_v6_10805_0_1	76.4154	66.3533	86.4775	1.30329	0.382155	0.0631916	1
dd_Smed_v6_10806_0_1	231.874	234.239	229.509	0.979807	-0.0294311	0.890603	1
dd_Smed_v6_10808_0_1	418.156	420.154	416.158	0.990488	-0.0137881	0.887532	1
dd_Smed_v6_10811_0_1	179.781	190.84	168.721	0.884096	-0.177726	0.21897	1
dd_Smed_v6_10812_0_1	99.3109	101.82	96.8016	0.95071	-0.0729229	0.6793	1
dd_Smed_v6_10813_0_1	284.519	288.766	280.272	0.970585	-0.0430731	0.7723	1
dd_Smed_v6_10815_0_1	170.107	147.4	192.814	1.3081	0.387473	0.0391727	1
dd_Smed_v6_10816_0_1	185.701	196.824	174.578	0.886971	-0.173041	0.221516	1
dd_Smed_v6_10817_0_1	100.313	102.913	97.7138	0.949481	-0.0747883	0.698436	1
dd_Smed_v6_10819_0_1	23.2575	23.2823	23.2328	0.997877	-0.0030661	1	1
dd_Smed_v6_1081_0_1	3012.36	3114.94	2909.79	0.93414	-0.0982889	0.555535	1
dd_Smed_v6_10820_0_1	330.315	354.992	305.637	0.860969	-0.215967	0.141898	1
dd_Smed_v6_10822_0_1	211.873	215.224	208.521	0.968856	-0.0456453	0.790828	1
dd_Smed_v6_10823_0_1	328.102	316.43	339.774	1.07377	0.10269	0.414286	1
dd_Smed_v6_10824_0_1	261.822	244.692	278.951	1.14001	0.189049	0.213819	1
dd_Smed_v6_10825_0_1	95.8139	88.8898	102.738	1.15579	0.20888	0.220078	1
dd_Smed_v6_10826_0_1	319.847	335.353	304.34	0.907519	-0.14	0.306046	1
dd_Smed_v6_10827_0_1	202.246	200.396	204.096	1.01846	0.0263928	0.917249	1
dd_Smed_v6_10828_0_1	275.446	273.916	276.975	1.01117	0.0160249	0.943662	1
dd_Smed_v6_10829_0_1	138.838	125.382	152.294	1.21464	0.280527	0.0852548	1
dd_Smed_v6_10829_1_1	89.8045	92.0477	87.5614	0.951261	-0.0720863	0.750831	1
dd_Smed_v6_1082_0_1	82.5393	87.0866	77.9921	0.895569	-0.159123	0.408537	1
dd_Smed_v6_10830_0_2	31.9483	34.7399	29.1568	0.839289	-0.252761	0.373713	1
dd_Smed_v6_10831_0_1	225.832	238.493	213.17	0.893822	-0.16194	0.282298	1
dd_Smed_v6_10832_0_1	197.053	189.119	204.988	1.08391	0.116249	0.448761	1
dd_Smed_v6_10833_0_1	437.586	455.02	420.152	0.92337	-0.115019	0.343546	1
dd_Smed_v6_10834_0_1	301.732	296.132	307.332	1.03782	0.0535571	0.669699	1
dd_Smed_v6_10835_0_1	86.0108	111.483	60.5385	0.543029	-0.8809	0.264398	1
dd_Smed_v6_10837_0_1	315.353	314.713	315.993	1.00407	0.00585597	0.979507	1
dd_Smed_v6_1083_0_1	1252.58	1330.59	1174.57	0.882742	-0.179936	0.312564	1
dd_Smed_v6_10841_0_1	368.212	383.25	353.174	0.921524	-0.117907	0.379477	1
dd_Smed_v6_10842_0_1	84.0954	79.1183	89.0724	1.12581	0.170966	0.467534	1
dd_Smed_v6_10845_0_2	32.4355	31.4042	33.4668	1.06568	0.0917717	0.782547	1
dd_Smed_v6_10846_0_1	320.375	358.773	281.977	0.78595	-0.347491	0.479857	1
dd_Smed_v6_10848_0_1	245.478	237.921	253.034	1.06352	0.0888486	0.526079	1
dd_Smed_v6_10849_0_1	444.032	455.499	432.565	0.949651	-0.0745302	0.560877	1
dd_Smed_v6_10850_0_1	301.364	303.681	299.046	0.984739	-0.0221872	0.84326	1
dd_Smed_v6_10851_0_1	357.938	355.568	360.308	1.01333	0.0191072	0.872964	1
dd_Smed_v6_10852_0_1	177.427	165.412	189.442	1.14527	0.195694	0.372304	1
dd_Smed_v6_10853_0_1	17.2154	17.122	17.3088	1.01092	0.015662	1	1
dd_Smed_v6_10854_0_1	396.286	398.709	393.863	0.987847	-0.0176411	0.902698	1
dd_Smed_v6_10855_0_1	126.97	127.08	126.86	0.998268	-0.00250027	0.973413	1
dd_Smed_v6_10857_0_1	149.802	156.629	142.975	0.912828	-0.131585	0.757136	1
dd_Smed_v6_10858_0_1	264.369	262.087	266.652	1.01742	0.0249089	0.884478	1
dd_Smed_v6_10859_0_1	161.757	160.206	163.309	1.01937	0.027677	0.838955	1
dd_Smed_v6_1085_0_1	51.1278	57.3254	44.9302	0.783774	-0.35149	0.542127	1
dd_Smed_v6_10861_0_1	219.58	204.676	234.484	1.14564	0.196149	0.334455	1
dd_Smed_v6_10863_0_1	258.016	248.97	267.061	1.07266	0.101194	0.470161	1
dd_Smed_v6_10864_0_1	163.267	163.713	162.821	0.994552	-0.00788059	0.946786	1
dd_Smed_v6_10866_0_1	668.564	663.179	673.948	1.01624	0.02324	0.922544	1
dd_Smed_v6_10868_0_1	96.1269	89.2011	103.053	1.15528	0.208248	0.272297	1
dd_Smed_v6_10869_0_1	180.318	185.685	174.95	0.94219	-0.0859099	0.536063	1
dd_Smed_v6_10870_0_1	349.843	356.836	342.849	0.960804	-0.0576863	0.65932	1
dd_Smed_v6_10872_0_1	87.6634	91.3213	84.0054	0.919888	-0.120469	0.641773	1
dd_Smed_v6_10873_0_1	293.62	298.167	289.073	0.969498	-0.04469	0.739405	1
dd_Smed_v6_10874_0_1	12.099	12.2598	11.9381	0.973761	-0.038361	1	1
dd_Smed_v6_10875_0_1	36.7979	37.3306	36.2652	0.971459	-0.0417753	0.910494	1
dd_Smed_v6_10876_0_1	131.993	140.534	123.451	0.878446	-0.186975	0.213791	1
dd_Smed_v6_10877_0_1	46.0118	45.8393	46.1843	1.00753	0.010818	0.933191	1
dd_Smed_v6_10878_0_1	51.9896	50.8668	53.1124	1.04415	0.0623236	0.769592	1
dd_Smed_v6_10879_0_1	146.543	143.892	149.193	1.03684	0.0521866	0.709401	1
dd_Smed_v6_1087_0_1	6999.73	6975.21	7024.24	1.00703	0.0101055	0.915886	1
dd_Smed_v6_10880_0_1	46.0279	52.665	39.3909	0.747952	-0.418982	0.18646	1
dd_Smed_v6_10881_0_1	230.636	223.516	237.756	1.06371	0.0891048	0.550509	1
dd_Smed_v6_10882_0_1	281.785	268.517	295.053	1.09883	0.135965	0.34068	1
dd_Smed_v6_10883_0_1	387.466	387.931	387.002	0.997608	-0.00345569	0.974688	1
dd_Smed_v6_10885_0_1	124.558	128.991	120.125	0.931268	-0.102732	0.54721	1
dd_Smed_v6_10888_0_1	339.103	321.701	356.504	1.10818	0.148194	0.280046	1
dd_Smed_v6_10889_0_1	394.424	372.461	416.387	1.11793	0.160836	0.320756	1
dd_Smed_v6_10890_0_1	48.8466	42.742	54.9513	1.28565	0.3625	0.17898	1
dd_Smed_v6_10891_0_1	176.673	177.965	175.38	0.985477	-0.0211055	0.887652	1
dd_Smed_v6_10892_0_1	318.089	339.006	297.173	0.876603	-0.190005	0.148882	1
dd_Smed_v6_10893_0_1	377.697	387.19	368.204	0.950964	-0.0725369	0.56954	1
dd_Smed_v6_10894_0_1	294.541	284.067	305.014	1.07374	0.102643	0.534872	1
dd_Smed_v6_10897_0_1	39.7946	41.1582	38.431	0.933739	-0.098908	0.658245	1
dd_Smed_v6_10898_0_1	171.944	170.717	173.17	1.01437	0.0205809	0.868101	1
dd_Smed_v6_10899_0_1	301.084	306.922	295.246	0.961958	-0.0559535	0.699579	1
dd_Smed_v6_1089_0_1	4965.67	4926.94	5004.39	1.01572	0.0225025	0.83716	1
dd_Smed_v6_108_0_1	24804.6	24640.7	24968.4	1.0133	0.0190581	0.883823	1
dd_Smed_v6_10900_0_1	314.136	304.975	323.298	1.06008	0.0841744	0.50913	1
dd_Smed_v6_10901_0_1	99.967	96.3636	103.57	1.07479	0.104051	0.711605	1
dd_Smed_v6_10902_0_1	182.795	190.019	175.571	0.923964	-0.114091	0.401674	1
dd_Smed_v6_10903_0_1	124.064	128.804	119.325	0.926408	-0.11028	0.594661	1
dd_Smed_v6_10905_0_1	266.462	261.104	271.821	1.04105	0.0580342	0.662015	1
dd_Smed_v6_10906_0_1	41.6156	43.8405	39.3907	0.898501	-0.154409	0.596423	1
dd_Smed_v6_10908_0_1	60.4038	53.3881	67.4195	1.26282	0.336648	0.341974	1
dd_Smed_v6_10910_0_1	151.782	134.945	168.619	1.24954	0.321395	0.0481024	1
dd_Smed_v6_10911_0_1	212.184	212.327	212.041	0.998649	-0.00195014	1	1
dd_Smed_v6_10912_0_1	171.102	175.364	166.839	0.951387	-0.0718961	0.687283	1
dd_Smed_v6_10914_0_1	115.283	121.758	108.808	0.89364	-0.162235	0.356364	1
dd_Smed_v6_10915_0_1	147.128	131.514	162.742	1.23745	0.307374	0.051813	1
dd_Smed_v6_10916_0_1	204.154	213.487	194.82	0.912561	-0.132007	0.3416	1
dd_Smed_v6_10917_0_1	223.394	203.199	243.589	1.19877	0.261555	0.069244	1
dd_Smed_v6_10919_0_1	80.52	78.4087	82.6314	1.05385	0.0756759	0.70051	1
dd_Smed_v6_10921_0_1	339.206	337.762	340.65	1.00855	0.0122813	0.941103	1
dd_Smed_v6_10923_0_1	54.6548	54.0648	55.2448	1.02183	0.0311499	0.879033	1
dd_Smed_v6_10924_0_1	491.363	481.317	501.408	1.04174	0.0589987	0.636116	1
dd_Smed_v6_10925_0_1	47.3508	41.4649	53.2368	1.2839	0.360532	0.183933	1
dd_Smed_v6_10926_0_1	266.179	263.47	268.887	1.02056	0.029359	0.852485	1
dd_Smed_v6_10927_0_1	334.8	316.918	352.681	1.11285	0.154253	0.228906	1
dd_Smed_v6_10928_0_1	50.9367	44.2819	57.5916	1.30057	0.379142	0.466718	1
dd_Smed_v6_1092_0_1	2106.77	2148.64	2064.9	0.96103	-0.0573474	0.623673	1
dd_Smed_v6_10930_0_1	114.103	124.691	103.515	0.830174	-0.268514	0.198309	1
dd_Smed_v6_10933_0_1	140.095	153.701	126.489	0.822954	-0.281116	0.130067	1
dd_Smed_v6_10934_0_1	226.067	225.752	226.382	1.00279	0.00401874	0.990356	1
dd_Smed_v6_10935_0_1	325.451	328.792	322.11	0.979677	-0.0296216	0.791159	1
dd_Smed_v6_10936_0_1	102.351	94.5949	110.107	1.16398	0.219067	0.356909	1
dd_Smed_v6_10939_0_1	143.307	131.86	154.753	1.17362	0.23096	0.164833	1
dd_Smed_v6_1093_0_1	352.351	389.215	315.487	0.810572	-0.302988	0.283085	1
dd_Smed_v6_10941_0_1	183.115	166.963	199.267	1.19348	0.255173	0.126596	1
dd_Smed_v6_10942_0_1	112.052	116.2	107.903	0.928593	-0.106881	0.472224	1
dd_Smed_v6_10943_0_1	192.969	193.847	192.091	0.99094	-0.0131308	0.947952	1
dd_Smed_v6_10945_0_1	251.43	255.525	247.334	0.967944	-0.0470041	0.706931	1
dd_Smed_v6_10946_0_1	397.6	395.932	399.268	1.00843	0.0121056	0.931926	1
dd_Smed_v6_10947_0_1	164.846	162.889	166.804	1.02404	0.0342669	0.872676	1
dd_Smed_v6_10948_0_1	66.8939	64.6535	69.1343	1.06931	0.0966741	0.644211	1
dd_Smed_v6_10949_0_1	196.96	200.545	193.376	0.964253	-0.0525165	0.691496	1
dd_Smed_v6_1094_0_1	1170.01	1247.67	1092.34	0.875501	-0.191819	0.141265	1
dd_Smed_v6_10951_0_1	240.143	241.02	239.267	0.992726	-0.0105332	0.920823	1
dd_Smed_v6_10952_0_1	86.6829	84.8578	88.508	1.04301	0.0607599	0.766439	1
dd_Smed_v6_10953_0_1	46.9379	50.8629	43.013	0.845666	-0.241841	0.31672	1
dd_Smed_v6_10954_0_1	172.001	143.219	200.782	1.40193	0.487415	0.109049	1
dd_Smed_v6_10955_0_1	253.166	243.088	263.243	1.08291	0.114918	0.455209	1
dd_Smed_v6_10956_0_1	26.8937	24.5296	29.2578	1.19276	0.2543	0.632623	1
dd_Smed_v6_10957_0_1	32.2251	30.6338	33.8165	1.1039	0.142606	0.640366	1
dd_Smed_v6_10958_0_1	239.017	222.653	255.382	1.147	0.197862	0.157459	1
dd_Smed_v6_10959_0_1	290.152	271.451	308.853	1.13779	0.18623	0.181272	1
dd_Smed_v6_1095_0_1	3050.08	3038.81	3061.35	1.00742	0.0106637	0.938536	1
dd_Smed_v6_10962_0_1	421.665	393.057	450.273	1.14556	0.196058	0.122292	1
dd_Smed_v6_10966_0_1	323.577	329.455	317.699	0.964318	-0.0524196	0.689678	1
dd_Smed_v6_10967_0_1	170.698	162.394	179.003	1.10228	0.140487	0.360935	1
dd_Smed_v6_10968_0_1	22.1504	25.0959	19.205	0.765265	-0.385969	0.26361	1
dd_Smed_v6_10969_0_1	386.278	401.339	371.217	0.924948	-0.112556	0.397789	1
dd_Smed_v6_1096_0_1	4678.24	4834.83	4521.65	0.935224	-0.0966164	0.379158	1
dd_Smed_v6_10970_0_1	233.205	232.651	233.759	1.00476	0.00685314	0.998387	1
dd_Smed_v6_10972_0_1	256.724	263.699	249.75	0.947102	-0.0784084	0.570032	1
dd_Smed_v6_10973_0_1	35.1076	33.7922	36.4229	1.07785	0.108154	0.749106	1
dd_Smed_v6_10974_0_1	228.102	231.378	224.825	0.971679	-0.0414487	0.815099	1
dd_Smed_v6_10976_0_1	179.969	180.946	178.993	0.989207	-0.0156561	0.987956	1
dd_Smed_v6_10977_0_1	306.665	298.938	314.392	1.0517	0.0727179	0.625113	1
dd_Smed_v6_10979_0_1	273.962	276.849	271.076	0.979149	-0.0303991	0.836314	1
dd_Smed_v6_1097_0_1	719.027	691.902	746.153	1.07841	0.108904	0.471906	1
dd_Smed_v6_10980_0_1	193.248	186.526	199.969	1.07207	0.100394	0.478242	1
dd_Smed_v6_10981_0_1	112.968	114.92	111.017	0.966033	-0.049855	0.702892	1
dd_Smed_v6_10983_0_1	316.237	323.847	308.627	0.953003	-0.0694479	0.572312	1
dd_Smed_v6_10984_0_1	271.319	272.218	270.419	0.993392	-0.00956558	0.919011	1
dd_Smed_v6_10985_0_1	220.081	235.514	204.648	0.868943	-0.202667	0.158873	1
dd_Smed_v6_10986_0_1	338.106	343.538	332.675	0.968376	-0.0463601	0.764959	1
dd_Smed_v6_10987_0_1	362.481	362.354	362.608	1.0007	0.00101036	1	1
dd_Smed_v6_10988_0_1	258.957	235.137	282.777	1.2026	0.266163	0.05647	1
dd_Smed_v6_10989_0_1	457.348	447.883	466.813	1.04227	0.0597223	0.630126	1
dd_Smed_v6_1098_0_1	8318.22	8357.06	8279.38	0.990705	-0.0134729	0.915651	1
dd_Smed_v6_10990_0_1	803.088	708.1	898.076	1.26829	0.342884	0.0709273	1
dd_Smed_v6_10994_0_1	333.158	327.225	339.092	1.03627	0.0513951	0.720491	1
dd_Smed_v6_10996_0_1	303.791	303.594	303.988	1.0013	0.00187075	0.980077	1
dd_Smed_v6_10997_0_1	532.387	515.918	548.855	1.06384	0.089284	0.477158	1
dd_Smed_v6_10998_0_1	127.724	139.508	115.94	0.83106	-0.266976	0.112178	1
dd_Smed_v6_10999_0_1	10.1452	13.5311	6.75937	0.499543	-1.00132	0.280117	1
dd_Smed_v6_1099_0_1	2688.32	2879.33	2497.31	0.867325	-0.205355	0.0684705	1
dd_Smed_v6_10_0_1	30345.4	32761.8	27929.1	0.85249	-0.230246	0.368827	1
dd_Smed_v6_11000_0_1	100.838	94.7982	106.877	1.12741	0.173017	0.377467	1
dd_Smed_v6_11002_0_1	287.908	307.957	267.858	0.86979	-0.201261	0.293327	1
dd_Smed_v6_11003_0_1	35.598	38.3603	32.8357	0.855981	-0.22435	0.618628	1
dd_Smed_v6_11004_0_1	761.874	748.558	775.189	1.03558	0.0504333	0.688861	1
dd_Smed_v6_11005_0_1	179.059	165.79	192.327	1.16006	0.214204	0.183031	1
dd_Smed_v6_11006_0_1	245.745	231.868	259.623	1.1197	0.163115	0.272505	1
dd_Smed_v6_11007_0_1	322.663	310.021	335.304	1.08155	0.113103	0.389692	1
dd_Smed_v6_11008_0_1	186.571	182.317	190.826	1.04668	0.0658148	0.73144	1
dd_Smed_v6_11009_0_1	14.0912	15.4206	12.7619	0.827586	-0.273019	0.543213	1
dd_Smed_v6_1100_0_1	3626.88	3710.8	3542.95	0.954767	-0.0667789	0.53323	1
dd_Smed_v6_11010_0_1	408.211	403.364	413.058	1.02403	0.0342632	0.787922	1
dd_Smed_v6_11011_0_1	184.899	162.622	207.177	1.27398	0.349338	0.0519852	1
dd_Smed_v6_11012_0_1	169.807	174.276	165.337	0.948705	-0.0759689	0.593862	1
dd_Smed_v6_11013_0_1	121.223	121.824	120.621	0.990123	-0.0143197	0.934679	1
dd_Smed_v6_11014_0_1	52.9161	53.3741	52.4581	0.982838	-0.0249744	0.998731	1
dd_Smed_v6_11015_0_1	4.74977	5.78724	3.71231	0.641464	-0.64056	0.380398	1
dd_Smed_v6_11017_0_1	329.085	320.476	337.695	1.05373	0.0755031	0.576621	1
dd_Smed_v6_11018_0_1	125.288	115.082	135.493	1.17735	0.235549	0.191483	1
dd_Smed_v6_11019_0_1	489.73	469.717	509.744	1.08522	0.117981	0.367849	1
dd_Smed_v6_1101_0_1	2699.2	2702.37	2696.03	0.997655	-0.00338672	0.977518	1
dd_Smed_v6_11021_0_1	88.4549	84.4065	92.5032	1.09593	0.13215	0.481601	1
dd_Smed_v6_11022_0_1	234.288	238.514	230.062	0.964562	-0.0520543	0.749977	1
dd_Smed_v6_11023_0_1	241.99	236.51	247.471	1.04635	0.0653588	0.650834	1
dd_Smed_v6_11023_1_1	133.938	119.284	148.593	1.24571	0.316964	0.0816152	1
dd_Smed_v6_11024_0_1	182.455	172.119	192.791	1.1201	0.163631	0.285035	1
dd_Smed_v6_11025_0_1	149.88	158.5	141.259	0.89122	-0.166146	0.427325	1
dd_Smed_v6_11026_0_1	90.2618	100.445	80.0786	0.797239	-0.326916	0.0969932	1
dd_Smed_v6_11027_0_1	129.31	120.532	138.088	1.14565	0.196162	0.244732	1
dd_Smed_v6_1102_0_1	3163.69	3175.02	3152.37	0.992868	-0.010326	0.904477	1
dd_Smed_v6_11031_0_1	53.4854	48.5561	58.4147	1.20303	0.266678	0.283648	1
dd_Smed_v6_11032_0_1	142.688	148.065	137.312	0.927378	-0.10877	0.600158	1
dd_Smed_v6_11034_0_1	487.764	495.175	480.352	0.970064	-0.0438479	0.743442	1
dd_Smed_v6_11037_0_1	91.5838	98.9353	84.2322	0.851386	-0.232114	0.212537	1
dd_Smed_v6_11039_0_1	121.502	132.741	110.263	0.830659	-0.267672	0.109199	1
dd_Smed_v6_1103_0_1	985.497	1067.17	903.824	0.846935	-0.239676	0.0490709	1
dd_Smed_v6_11040_0_1	376.372	366.215	386.529	1.05547	0.0778866	0.563841	1
dd_Smed_v6_11041_0_1	430.774	421.84	439.709	1.04236	0.0598552	0.653509	1
dd_Smed_v6_11042_1_1	324.524	333.921	315.128	0.943719	-0.08357	0.54777	1
dd_Smed_v6_11045_0_1	17.4949	16.7896	18.2002	1.08402	0.116385	0.803503	1
dd_Smed_v6_11046_0_1	191.615	187.777	195.453	1.04088	0.057799	0.742628	1
dd_Smed_v6_11047_0_1	200.686	192.92	208.452	1.08051	0.111706	0.466647	1
dd_Smed_v6_11048_0_1	204.445	207.084	201.805	0.974506	-0.0372571	0.763629	1
dd_Smed_v6_11049_0_1	119.678	125.606	113.75	0.905609	-0.143041	0.418636	1
dd_Smed_v6_1104_0_1	6156.04	6226	6086.08	0.977527	-0.0327911	0.780599	1
dd_Smed_v6_11050_0_1	56.5393	63.1151	49.9635	0.791625	-0.33711	0.120593	1
dd_Smed_v6_11051_0_1	160.037	159.885	160.189	1.0019	0.00274523	0.897008	1
dd_Smed_v6_11053_0_1	73.0108	74.9126	71.1091	0.949227	-0.0751745	0.722222	1
dd_Smed_v6_11054_0_1	49.7211	53.2479	46.1944	0.867535	-0.205006	0.342694	1
dd_Smed_v6_11057_0_1	94.9089	85.6023	104.215	1.21744	0.283848	0.25758	1
dd_Smed_v6_11059_0_1	48.6104	45.2824	51.9383	1.14699	0.197849	0.42472	1
dd_Smed_v6_11060_0_1	121.653	122.729	120.578	0.982469	-0.0255164	0.944702	1
dd_Smed_v6_11061_0_1	353.921	363.197	344.645	0.94892	-0.0756417	0.576229	1
dd_Smed_v6_11062_0_1	169.79	170.823	168.757	0.987905	-0.0175554	0.915275	1
dd_Smed_v6_11063_0_1	188.24	188.405	188.076	0.998255	-0.00251953	0.960762	1
dd_Smed_v6_11065_0_1	4.02908	3.16077	4.8974	1.54943	0.631742	0.452165	1
dd_Smed_v6_11066_0_1	164.128	166.179	162.076	0.975306	-0.0360732	0.779046	1
dd_Smed_v6_11067_0_1	472.09	475.648	468.533	0.985041	-0.0217446	0.797619	1
dd_Smed_v6_11068_0_1	191.029	194.751	187.308	0.961779	-0.0562222	0.703056	1
dd_Smed_v6_1106_0_1	6264.95	6770.17	5759.72	0.85075	-0.233193	0.0339384	1
dd_Smed_v6_11070_0_1	369.497	373.893	365.102	0.976488	-0.0343261	0.795507	1
dd_Smed_v6_11071_0_1	156.209	152.53	159.888	1.04824	0.0679703	0.685196	1
dd_Smed_v6_11072_0_1	255.396	259.202	251.589	0.970628	-0.0430098	0.76275	1
dd_Smed_v6_11073_0_1	163.422	166.619	160.226	0.961626	-0.0564515	0.691313	1
dd_Smed_v6_11074_0_1	349.377	349.922	348.832	0.996886	-0.00449972	0.99045	1
dd_Smed_v6_11075_0_1	80.5929	80.9931	80.1927	0.990117	-0.0143291	1	1
dd_Smed_v6_11076_0_1	74.3407	78.2042	70.4772	0.901195	-0.15009	0.455109	1
dd_Smed_v6_11077_0_1	215.791	220.705	210.878	0.955474	-0.0657111	0.625609	1
dd_Smed_v6_11078_0_1	151.425	156.729	146.121	0.932316	-0.101109	0.49978	1
dd_Smed_v6_11079_0_1	65.2452	64.3464	66.1441	1.02794	0.0397517	0.906981	1
dd_Smed_v6_1107_0_1	4629.22	4798.03	4460.41	0.929634	-0.105265	0.356749	1
dd_Smed_v6_11081_0_1	132.789	132.374	133.203	1.00626	0.00899902	0.973981	1
dd_Smed_v6_11083_0_1	137.776	143.027	132.526	0.926576	-0.110019	0.530429	1
dd_Smed_v6_11084_0_1	158.312	145.621	171.004	1.1743	0.231805	0.139961	1
dd_Smed_v6_11085_0_1	304.755	301.807	307.702	1.01953	0.027908	0.836884	1
dd_Smed_v6_11087_0_1	257.159	273.505	240.813	0.880469	-0.183655	0.199133	1
dd_Smed_v6_11088_0_2	163.888	158.916	168.859	1.06257	0.0875614	0.555712	1
dd_Smed_v6_11089_0_1	241.898	233.933	249.864	1.0681	0.0950479	0.495135	1
dd_Smed_v6_11090_0_1	74.1398	72.7698	75.5099	1.03765	0.0533265	0.804807	1
dd_Smed_v6_11091_0_1	143.038	137.505	148.57	1.08047	0.111662	0.499645	1
dd_Smed_v6_11092_0_1	356.904	354.26	359.548	1.01493	0.0213782	0.904947	1
dd_Smed_v6_11093_0_1	161.856	152.518	171.194	1.12245	0.166654	0.291099	1
dd_Smed_v6_11096_0_1	123.76	125.239	122.28	0.976372	-0.0344977	0.860228	1
dd_Smed_v6_11097_0_1	287.293	297.656	276.93	0.930369	-0.104126	0.418649	1
dd_Smed_v6_11098_0_1	73.9279	69.8755	77.9803	1.11599	0.158324	0.446553	1
dd_Smed_v6_11099_0_1	163.558	171.731	155.385	0.904821	-0.144296	0.376822	1
dd_Smed_v6_1109_0_1	5565.71	5369.17	5762.24	1.07321	0.10193	0.366154	1
dd_Smed_v6_110_0_1	5899.42	6129.69	5669.15	0.924868	-0.112681	0.364684	1
dd_Smed_v6_11101_0_1	68.4518	71.9448	64.9588	0.902898	-0.147366	0.535332	1
dd_Smed_v6_11103_1_1	151.307	153.727	148.886	0.968505	-0.0461687	0.755087	1
dd_Smed_v6_11104_0_1	94.948	98.6688	91.2271	0.924579	-0.113131	0.651563	1
dd_Smed_v6_11106_0_1	115.857	109.535	122.18	1.11544	0.157618	0.313414	1
dd_Smed_v6_11107_0_1	366.049	372.344	359.754	0.966187	-0.0496257	0.732222	1
dd_Smed_v6_1110_0_1	4075.22	3947.45	4202.99	1.06474	0.0904969	0.407394	1
dd_Smed_v6_11111_2_1	32.4405	33.9632	30.9178	0.910333	-0.135533	0.807086	1
dd_Smed_v6_11112_0_1	116.365	117.007	115.724	0.98903	-0.0159135	0.903158	1
dd_Smed_v6_11113_0_1	156.7	157.665	155.735	0.987763	-0.0177631	0.904956	1
dd_Smed_v6_11115_0_1	348.105	342.461	353.749	1.03296	0.0467875	0.762854	1
dd_Smed_v6_11117_0_1	186.901	189.654	184.147	0.970963	-0.0425123	0.76224	1
dd_Smed_v6_11118_0_1	300.865	291.194	310.536	1.06642	0.09278	0.486142	1
dd_Smed_v6_1111_0_1	5049.52	4981.55	5117.49	1.02729	0.0388423	0.780265	1
dd_Smed_v6_11120_0_1	263.505	282.617	244.392	0.864747	-0.209649	0.168805	1
dd_Smed_v6_11121_0_1	116.872	122.635	111.109	0.906019	-0.142387	0.40005	1
dd_Smed_v6_11122_0_1	122.147	116.801	127.493	1.09154	0.126368	0.530133	1
dd_Smed_v6_11123_0_1	289.168	290.775	287.562	0.988949	-0.0160326	0.923458	1
dd_Smed_v6_11124_0_1	108.305	109.992	106.618	0.96933	-0.0449406	0.799787	1
dd_Smed_v6_11125_0_1	80.6804	88.2882	73.0727	0.827661	-0.272887	0.165368	1
dd_Smed_v6_11125_1_1	4.57601	5.83449	3.31752	0.568606	-0.8145	0.284101	1
dd_Smed_v6_11127_0_1	372.874	377.746	368.002	0.974205	-0.0377021	0.792393	1
dd_Smed_v6_11128_0_1	353.742	326.051	381.432	1.16986	0.22633	0.115199	1
dd_Smed_v6_11130_0_1	205.813	200.352	211.273	1.05451	0.0765748	0.616579	1
dd_Smed_v6_11131_0_1	58.991	60.5144	57.4675	0.949651	-0.0745302	0.822628	1
dd_Smed_v6_11132_0_1	92.3577	96.4327	88.2826	0.915483	-0.127394	0.484568	1
dd_Smed_v6_11133_0_1	198.182	197.75	198.614	1.00437	0.00628654	0.959733	1
dd_Smed_v6_11134_0_1	137.345	139.782	134.909	0.965132	-0.0512011	0.866992	1
dd_Smed_v6_11135_0_1	431.369	435.677	427.061	0.980223	-0.0288186	0.850514	1
dd_Smed_v6_11136_0_1	24.6349	29.5573	19.7124	0.666923	-0.584409	0.086818	1
dd_Smed_v6_11137_0_1	238.856	240.745	236.967	0.98431	-0.0228155	0.89603	1
dd_Smed_v6_1113_0_1	2751.73	2568.72	2934.74	1.14249	0.192185	0.0852241	1
dd_Smed_v6_11140_0_1	318.301	326.88	309.723	0.947513	-0.0777827	0.799265	1
dd_Smed_v6_11141_0_1	505.884	506.404	505.365	0.99795	-0.00296121	0.970191	1
dd_Smed_v6_11142_0_1	100.149	96.1961	104.101	1.08217	0.113933	0.567895	1
dd_Smed_v6_11144_0_1	108.146	114.615	101.677	0.887117	-0.172803	0.464585	1
dd_Smed_v6_11145_0_1	361.401	357.034	365.768	1.02446	0.0348705	0.800837	1
dd_Smed_v6_11146_0_1	106.23	121.175	91.2845	0.753326	-0.408654	0.0202902	1
dd_Smed_v6_11148_0_1	336.229	319.565	352.894	1.1043	0.143126	0.272023	1
dd_Smed_v6_11149_0_1	335.46	315.354	355.567	1.12752	0.17315	0.361006	1
dd_Smed_v6_1114_0_1	9797.88	10108.7	9487.08	0.938509	-0.0915577	0.419598	1
dd_Smed_v6_11150_0_1	251.435	251.009	251.861	1.00339	0.00488501	1	1
dd_Smed_v6_11151_0_1	38.4786	38.2099	38.7473	1.01406	0.0201497	1	1
dd_Smed_v6_11152_0_1	311.818	310.504	313.131	1.00846	0.0121581	0.901726	1
dd_Smed_v6_11153_0_1	165.754	149.266	182.242	1.22092	0.287971	0.058611	1
dd_Smed_v6_11154_0_1	186.252	176.55	195.953	1.1099	0.150432	0.607646	1
dd_Smed_v6_11155_0_1	141.332	148.139	134.525	0.908104	-0.139071	0.746295	1
dd_Smed_v6_11156_0_1	69.696	73.6196	65.7724	0.893409	-0.162607	0.625161	1
dd_Smed_v6_11157_0_1	295.759	304.474	287.043	0.942752	-0.0850499	0.568523	1
dd_Smed_v6_11158_0_1	177.274	182.303	172.244	0.944819	-0.0818907	0.602234	1
dd_Smed_v6_1115_0_1	830.272	867.769	792.776	0.913579	-0.130398	0.37615	1
dd_Smed_v6_11160_0_1	271.528	270.436	272.62	1.00808	0.0116047	0.96296	1
dd_Smed_v6_11161_0_1	72.7451	75.4647	70.0256	0.927925	-0.107919	0.670228	1
dd_Smed_v6_11162_0_1	127.52	133.494	121.546	0.910495	-0.135277	0.387361	1
dd_Smed_v6_11163_0_1	306.289	309.015	303.563	0.982355	-0.0256842	0.881655	1
dd_Smed_v6_11164_0_1	157.947	161.774	154.121	0.952695	-0.0699141	0.630131	1
dd_Smed_v6_11165_0_1	75.1547	78.4784	71.831	0.915296	-0.127689	0.511822	1
dd_Smed_v6_11168_0_1	259.905	267.882	251.928	0.940441	-0.0885906	0.526839	1
dd_Smed_v6_11169_0_1	114.096	118.087	110.104	0.932402	-0.100975	0.725702	1
dd_Smed_v6_11170_0_1	176.232	179.749	172.715	0.96087	-0.0575865	0.640464	1
dd_Smed_v6_11171_1_1	14.924	14.5588	15.2891	1.05016	0.070615	0.891511	1
dd_Smed_v6_11172_0_1	247.745	237.536	257.954	1.08596	0.118968	0.420039	1
dd_Smed_v6_11175_0_1	135.319	131.602	139.036	1.05649	0.0792834	0.620848	1
dd_Smed_v6_11176_0_1	141.051	138.979	143.122	1.02981	0.0423722	0.773271	1
dd_Smed_v6_11177_0_1	362.603	369.424	355.782	0.963073	-0.0542833	0.69965	1
dd_Smed_v6_11178_0_1	36.7454	36.9436	36.5473	0.989272	-0.0155604	0.977634	1
dd_Smed_v6_11179_0_1	256.845	259.676	254.014	0.978197	-0.0318026	0.799581	1
dd_Smed_v6_1117_0_1	498.215	526.805	469.625	0.891459	-0.165759	0.380992	1
dd_Smed_v6_11181_0_1	82.8342	89.9773	75.6911	0.841224	-0.249438	0.508176	1
dd_Smed_v6_11182_0_1	179.062	180.817	177.308	0.980597	-0.0282671	0.84261	1
dd_Smed_v6_11184_0_1	455.554	446.111	464.998	1.04234	0.0598218	0.607916	1
dd_Smed_v6_11185_0_1	286.296	282.466	290.125	1.02711	0.0385968	0.746621	1
dd_Smed_v6_11186_0_1	240.174	238.632	241.716	1.01292	0.0185265	0.921555	1
dd_Smed_v6_11187_0_1	182.529	183.144	181.915	0.993292	-0.00970957	1	1
dd_Smed_v6_11189_0_1	327.008	333.517	320.498	0.960963	-0.057447	0.666051	1
dd_Smed_v6_1118_0_1	2659.22	2592.14	2726.31	1.05176	0.0728053	0.528151	1
dd_Smed_v6_11190_0_1	72.3589	73.1239	71.594	0.979078	-0.0305041	0.892184	1
dd_Smed_v6_11191_0_5	66.4844	61.1822	71.7867	1.17333	0.230605	0.225481	1
dd_Smed_v6_11192_0_1	51.178	55.8668	46.4891	0.832141	-0.265099	0.501333	1
dd_Smed_v6_11194_0_1	183.247	166.728	199.766	1.19816	0.260819	0.074239	1
dd_Smed_v6_11196_0_1	65.9372	65.5842	66.2901	1.01076	0.0154456	1	1
dd_Smed_v6_11197_0_1	148.654	146.369	150.939	1.03123	0.0443593	0.830298	1
dd_Smed_v6_11198_0_1	208.27	197.041	219.498	1.11397	0.155714	0.306797	1
dd_Smed_v6_11199_0_1	394.12	411.55	376.689	0.915292	-0.127697	0.312531	1
dd_Smed_v6_1119_0_1	6.93346	8.20247	5.66445	0.690579	-0.534122	0.767294	1
dd_Smed_v6_111_0_1	10747.6	11022.3	10472.9	0.950158	-0.0737611	0.518652	1
dd_Smed_v6_11200_0_1	284.059	293.216	274.902	0.937543	-0.0930428	0.530692	1
dd_Smed_v6_11201_0_1	174.53	168.66	180.401	1.06962	0.097094	0.550034	1
dd_Smed_v6_11203_0_1	110.289	111.014	109.564	0.986937	-0.0189703	0.973923	1
dd_Smed_v6_11206_0_1	169.505	162.75	176.26	1.08301	0.115046	0.466623	1
dd_Smed_v6_11207_0_1	72.5086	71.3351	73.6821	1.0329	0.046702	0.807349	1
dd_Smed_v6_11208_0_1	221.992	207.571	236.413	1.13895	0.187709	0.201494	1
dd_Smed_v6_1120_0_1	4650.62	4517.39	4783.84	1.05898	0.0826806	0.484248	1
dd_Smed_v6_11210_0_1	291.5	294.783	288.216	0.977721	-0.0325046	0.830529	1
dd_Smed_v6_11211_0_1	141.861	137.848	145.874	1.05822	0.0816391	0.61008	1
dd_Smed_v6_11212_1_1	372.33	379.584	365.077	0.961781	-0.0562201	0.636783	1
dd_Smed_v6_11214_0_1	121.005	119.663	122.348	1.02244	0.0320129	0.849349	1
dd_Smed_v6_11217_0_1	9.03473	11.3785	6.69101	0.588042	-0.76601	0.255317	1
dd_Smed_v6_1121_0_1	1271.43	1211.17	1331.69	1.09951	0.13686	0.26345	1
dd_Smed_v6_11220_0_1	122.491	121.797	123.185	1.0114	0.0163472	0.822746	1
dd_Smed_v6_11221_0_1	116.334	122.531	110.138	0.898858	-0.153835	0.345638	1
dd_Smed_v6_11223_0_1	286.648	283.297	289.999	1.02366	0.0337315	0.799441	1
dd_Smed_v6_11225_0_1	122.926	131.448	114.403	0.870329	-0.200367	0.215429	1
dd_Smed_v6_11226_0_1	140.149	151.61	128.688	0.848808	-0.236491	0.114165	1
dd_Smed_v6_11227_0_1	81.2552	79.9708	82.5396	1.03212	0.0456142	0.837977	1
dd_Smed_v6_11228_0_1	275.725	282.566	268.884	0.951579	-0.0716047	0.713813	1
dd_Smed_v6_11229_0_1	164.627	179.228	150.027	0.837072	-0.256577	0.10749	1
dd_Smed_v6_1122_0_1	11732.8	11377.7	12087.8	1.06241	0.0873345	0.546303	1
dd_Smed_v6_11230_0_1	42.8972	39.9713	45.8231	1.1464	0.197111	0.433375	1
dd_Smed_v6_11231_0_1	263.116	270.446	255.786	0.945792	-0.0804051	0.546015	1
dd_Smed_v6_11232_0_1	240.877	264.606	217.149	0.820652	-0.285158	0.0362383	1
dd_Smed_v6_11234_0_1	245.774	243.93	247.618	1.01512	0.0216463	0.896347	1
dd_Smed_v6_11236_0_1	109.547	113.999	105.096	0.9219	-0.117318	0.521035	1
dd_Smed_v6_11237_0_1	223.436	236.886	209.986	0.886442	-0.173902	0.213081	1
dd_Smed_v6_11238_0_1	438.046	435.062	441.03	1.01372	0.0196561	0.845544	1
dd_Smed_v6_11239_0_1	23.6797	21.7228	25.6365	1.18016	0.238988	0.437968	1
dd_Smed_v6_1123_0_1	3333.08	3256.64	3409.52	1.04694	0.0661833	0.566892	1
dd_Smed_v6_11240_0_1	259.522	267.816	251.228	0.938063	-0.0922431	0.521389	1
dd_Smed_v6_11241_0_1	151.07	159.719	142.42	0.89169	-0.165386	0.290505	1
dd_Smed_v6_11243_0_1	136.117	130.659	141.576	1.08355	0.115763	0.466198	1
dd_Smed_v6_11245_0_1	293.86	276.856	310.863	1.12283	0.167143	0.211732	1
dd_Smed_v6_11246_0_1	166.114	172.95	159.278	0.920948	-0.118808	0.440672	1
dd_Smed_v6_11247_0_1	104.272	107.726	100.819	0.93588	-0.0956048	0.6066	1
dd_Smed_v6_11248_0_1	205.603	194.697	216.51	1.11203	0.153198	0.274966	1
dd_Smed_v6_11249_0_1	41.8865	42.0009	41.7721	0.994552	-0.00788121	0.999757	1
dd_Smed_v6_1124_0_1	700.095	713.052	687.137	0.963655	-0.0534106	0.758759	1
dd_Smed_v6_11251_0_1	542.475	525.42	559.53	1.06492	0.090745	0.465345	1
dd_Smed_v6_11252_0_1	217.922	210.627	225.217	1.06927	0.0966277	0.577421	1
dd_Smed_v6_11253_0_1	90.5044	84.1722	96.8366	1.15046	0.202208	0.490587	1
dd_Smed_v6_11254_0_1	109.876	121.223	98.5282	0.812782	-0.29906	0.0909589	1
dd_Smed_v6_11255_0_1	50.624	51.2052	50.0428	0.977299	-0.0331277	0.917618	1
dd_Smed_v6_11256_0_1	51.2559	46.8613	55.6506	1.18756	0.247999	0.339742	1
dd_Smed_v6_11258_0_1	19.7178	21.5625	17.873	0.828892	-0.270744	0.416217	1
dd_Smed_v6_11259_0_1	658.918	669.109	648.727	0.969539	-0.0446297	0.758857	1
dd_Smed_v6_1125_0_1	3085.36	2883.13	3287.59	1.14028	0.189392	0.0907531	1
dd_Smed_v6_11261_0_1	235.058	246.025	224.091	0.910848	-0.134717	0.333073	1
dd_Smed_v6_11262_0_1	164.615	164.738	164.492	0.99851	-0.00215178	0.990916	1
dd_Smed_v6_11263_0_1	176.133	173.534	178.731	1.02995	0.0425702	0.808618	1
dd_Smed_v6_11264_0_1	95.8797	92.8029	98.9564	1.06631	0.0926228	0.76052	1
dd_Smed_v6_11265_0_1	201.416	208.833	193.999	0.928969	-0.106298	0.505245	1
dd_Smed_v6_11266_0_1	210.129	208.374	211.884	1.01684	0.0240975	0.859371	1
dd_Smed_v6_11267_0_1	317.191	312.293	322.089	1.03137	0.0445581	0.755446	1
dd_Smed_v6_11268_0_1	171.679	162.551	180.808	1.11231	0.153561	0.400566	1
dd_Smed_v6_11269_0_1	129.359	135.604	123.115	0.907901	-0.139393	0.393563	1
dd_Smed_v6_1126_0_1	1384.04	1454.21	1313.88	0.903502	-0.1464	0.240842	1
dd_Smed_v6_11270_0_1	80.3016	89.1206	71.4826	0.802089	-0.318167	0.232649	1
dd_Smed_v6_11271_0_1	370.237	382.754	357.72	0.934597	-0.0975844	0.447009	1
dd_Smed_v6_11272_0_1	177.719	191.85	163.589	0.852692	-0.229903	0.142193	1
dd_Smed_v6_11273_0_1	167.219	161.213	173.225	1.07451	0.103683	0.484052	1
dd_Smed_v6_11274_0_1	98.2692	100.877	95.6614	0.948298	-0.0765872	0.661787	1
dd_Smed_v6_11277_0_1	149.972	150.596	149.348	0.991718	-0.0119986	0.909976	1
dd_Smed_v6_11279_0_1	298.481	277.206	319.756	1.1535	0.206014	0.130058	1
dd_Smed_v6_1127_0_1	1208.8	1298.05	1119.55	0.862488	-0.213425	0.274331	1
dd_Smed_v6_11280_0_1	221.974	229.007	214.941	0.938576	-0.0914547	0.520083	1
dd_Smed_v6_11281_1_1	50.9638	52.6292	49.2983	0.93671	-0.0943257	0.782814	1
dd_Smed_v6_11282_0_1	235.507	234.499	236.515	1.0086	0.0123508	0.932637	1
dd_Smed_v6_11283_0_1	171.539	169.13	173.948	1.02849	0.0405247	0.778156	1
dd_Smed_v6_11285_0_1	28.099	29.5007	26.6973	0.904971	-0.144057	0.68372	1
dd_Smed_v6_11286_0_1	38.7016	38.7577	38.6455	0.997105	-0.0041831	0.975325	1
dd_Smed_v6_11287_0_1	109.461	103.74	115.182	1.1103	0.150946	0.419289	1
dd_Smed_v6_11288_0_1	18.9457	23.0646	14.8267	0.642832	-0.637487	0.0609553	1
dd_Smed_v6_11289_0_1	326.11	313.555	338.666	1.08009	0.111146	0.391327	1
dd_Smed_v6_1128_0_1	1974.55	2041.11	1908	0.934786	-0.0972917	0.426759	1
dd_Smed_v6_11291_0_1	283.936	292.938	274.934	0.938542	-0.0915061	0.494601	1
dd_Smed_v6_11292_0_1	219.507	223.023	215.99	0.968468	-0.046223	0.77183	1
dd_Smed_v6_11293_0_1	280.612	282.149	279.076	0.989106	-0.0158023	0.919278	1
dd_Smed_v6_11294_0_1	42.0911	35.1201	49.062	1.39698	0.482311	0.0328137	1
dd_Smed_v6_11295_1_1	198.348	190.06	206.635	1.08721	0.120633	0.421754	1
dd_Smed_v6_11296_0_1	512.098	498.494	525.702	1.05458	0.0766682	0.645768	1
dd_Smed_v6_11297_0_1	120.913	129.147	112.678	0.872479	-0.196807	0.335881	1
dd_Smed_v6_11298_0_1	299.402	302.671	296.134	0.978402	-0.0315011	0.757864	1
dd_Smed_v6_11299_0_1	193.851	191.029	196.673	1.02955	0.0420093	0.754272	1
dd_Smed_v6_1129_0_1	1.96467	2.08991	1.83943	0.880151	-0.184178	1	1
dd_Smed_v6_112_0_1	15742.2	15976.3	15508.1	0.970691	-0.0429164	0.682137	1
dd_Smed_v6_11300_0_1	328.61	351.629	305.591	0.869072	-0.202452	0.122419	1
dd_Smed_v6_11302_0_1	18.9238	18.8345	19.0131	1.00948	0.0136102	0.980493	1
dd_Smed_v6_11303_0_1	30.6963	29.8897	31.503	1.05398	0.0758441	0.912272	1
dd_Smed_v6_11304_0_1	286.837	294.859	278.815	0.945585	-0.0807207	0.525829	1
dd_Smed_v6_11305_0_1	104.16	91.6924	116.627	1.27194	0.347028	0.365111	1
dd_Smed_v6_11306_0_1	286.477	280.281	292.674	1.04422	0.0624198	0.641413	1
dd_Smed_v6_11307_0_1	262.529	260.719	264.339	1.01388	0.0198924	0.913334	1
dd_Smed_v6_11308_0_1	147.442	145.841	149.044	1.02197	0.0313492	0.87313	1
dd_Smed_v6_1130_0_1	3244.9	3358.64	3131.16	0.932269	-0.101182	0.35996	1
dd_Smed_v6_11310_0_1	302.911	294.203	311.619	1.0592	0.082971	0.543664	1
dd_Smed_v6_11311_0_1	226.91	226.31	227.511	1.00531	0.00764002	0.938452	1
dd_Smed_v6_11312_0_1	273.933	278.864	269.002	0.964634	-0.051946	0.769654	1
dd_Smed_v6_11313_0_1	165.953	167.753	164.152	0.978536	-0.0313029	0.835789	1
dd_Smed_v6_11314_0_1	93.5406	91.1595	95.9217	1.05224	0.0734657	0.705585	1
dd_Smed_v6_11315_0_1	53.3262	51.4644	55.1881	1.07235	0.100782	0.77291	1
dd_Smed_v6_11316_0_1	59.9159	59.0693	60.7626	1.02867	0.0407737	0.882276	1
dd_Smed_v6_11317_0_1	319.409	320.022	318.795	0.996166	-0.00554241	0.975504	1
dd_Smed_v6_11318_0_1	142.226	149.318	135.134	0.905006	-0.144002	0.423844	1
dd_Smed_v6_11319_0_1	202.457	201.732	203.183	1.00719	0.0103368	0.968546	1
dd_Smed_v6_1131_0_1	5932.49	5532.69	6332.3	1.14452	0.194747	0.0758187	1
dd_Smed_v6_11320_0_1	88.6891	74.3715	103.007	1.38503	0.469918	0.0169156	1
dd_Smed_v6_11322_0_1	118.303	113.434	123.172	1.08585	0.118822	0.494291	1
dd_Smed_v6_11323_0_1	114.848	105.227	124.47	1.18288	0.242301	0.15796	1
dd_Smed_v6_11324_0_1	237.14	228.308	245.971	1.07736	0.107505	0.462509	1
dd_Smed_v6_11325_0_1	53.733	54.3995	53.0665	0.975495	-0.0357929	0.922397	1
dd_Smed_v6_11326_0_1	20.5428	22.8061	18.2795	0.801516	-0.319197	0.333674	1
dd_Smed_v6_11327_0_1	303.695	303.322	304.069	1.00246	0.00354943	0.986571	1
dd_Smed_v6_11328_0_10	53.244	52.8214	53.6666	1.016	0.0229017	0.885186	1
dd_Smed_v6_11329_0_1	274.024	276.396	271.653	0.982839	-0.0249735	0.878536	1
dd_Smed_v6_1132_0_1	8101.89	8283.49	7920.29	0.956154	-0.064685	0.559671	1
dd_Smed_v6_11330_0_1	404.351	391.09	417.612	1.06782	0.0946629	0.513753	1
dd_Smed_v6_11331_0_1	53.2989	53.3502	53.2476	0.998078	-0.00277546	1	1
dd_Smed_v6_11332_0_1	104.862	97.9046	111.82	1.14214	0.191733	0.334365	1
dd_Smed_v6_11334_0_1	143.426	155.84	131.013	0.840688	-0.250357	0.112532	1
dd_Smed_v6_11335_0_1	209.539	197.728	221.35	1.11947	0.162813	0.271511	1
dd_Smed_v6_11336_0_1	170.225	174.59	165.859	0.949991	-0.0740137	0.888646	1
dd_Smed_v6_11337_0_1	219.995	218.009	221.982	1.01823	0.0260584	0.883742	1
dd_Smed_v6_1133_0_1	325.726	328.255	323.196	0.984588	-0.0224079	0.919347	1
dd_Smed_v6_11341_0_1	325.136	335.626	314.645	0.937488	-0.0931286	0.554482	1
dd_Smed_v6_11342_0_1	243.149	247.629	238.67	0.963822	-0.0531613	0.726731	1
dd_Smed_v6_11343_0_1	51.7049	50.7496	52.6601	1.03764	0.0533126	0.854832	1
dd_Smed_v6_11344_0_1	685.645	679.429	691.862	1.0183	0.0261623	0.834328	1
dd_Smed_v6_11345_0_1	202.36	214.998	189.721	0.882432	-0.180442	0.214148	1
dd_Smed_v6_11346_0_1	135.428	132.632	138.223	1.04215	0.0595648	0.747829	1
dd_Smed_v6_11349_0_1	227.505	234.337	220.673	0.941688	-0.0866795	0.549639	1
dd_Smed_v6_1134_0_1	760.9	734.923	786.877	1.07069	0.0985453	0.476152	1
dd_Smed_v6_11351_0_1	309.873	319.285	300.46	0.941038	-0.0876752	0.554646	1
dd_Smed_v6_11352_0_1	176.054	181.684	170.425	0.938027	-0.0922979	0.473989	1
dd_Smed_v6_11353_0_1	237.538	238.234	236.842	0.994158	-0.00845294	0.970623	1
dd_Smed_v6_11354_0_1	254.223	252.24	256.205	1.01572	0.0225015	0.85474	1
dd_Smed_v6_11355_0_1	22.0499	23.4851	20.6147	0.877778	-0.188072	0.495576	1
dd_Smed_v6_11356_0_1	127.48	113.973	140.987	1.23702	0.306867	0.0707049	1
dd_Smed_v6_11358_0_1	122.616	130.243	114.99	0.882889	-0.179696	0.255002	1
dd_Smed_v6_11359_0_1	179.617	180.46	178.775	0.990662	-0.0135349	0.881693	1
dd_Smed_v6_1135_0_1	3001.08	2894.72	3107.45	1.07349	0.102303	0.370947	1
dd_Smed_v6_11360_0_1	51.6011	57.9086	45.2937	0.782157	-0.354469	0.212858	1
dd_Smed_v6_11363_0_1	238.675	232.002	245.348	1.05753	0.0806954	0.604991	1
dd_Smed_v6_11365_0_1	284.811	274.455	295.168	1.07547	0.104963	0.435013	1
dd_Smed_v6_11366_0_1	305.376	305.43	305.323	0.99965	-0.000505227	0.985887	1
dd_Smed_v6_11367_0_1	227.591	231.351	223.832	0.967499	-0.0476672	0.744969	1
dd_Smed_v6_11368_0_1	112.917	116.767	109.067	0.934057	-0.0984172	0.633359	1
dd_Smed_v6_1136_0_1	890.74	902.816	878.664	0.973249	-0.0391194	0.741498	1
dd_Smed_v6_11370_0_1	246.072	274.789	217.355	0.790992	-0.338265	0.0186806	1
dd_Smed_v6_11371_0_1	111.089	109.929	112.25	1.02111	0.0301449	0.81055	1
dd_Smed_v6_11372_0_1	29.5944	30.7321	28.4567	0.92596	-0.110978	0.684301	1
dd_Smed_v6_11374_0_1	286.932	287.747	286.117	0.994335	-0.00819578	0.970319	1
dd_Smed_v6_11376_0_1	217.105	198.862	235.349	1.18348	0.243036	0.128361	1
dd_Smed_v6_11377_0_1	275.289	280.38	270.198	0.963684	-0.0533675	0.747186	1
dd_Smed_v6_11378_0_1	350.143	358.428	341.857	0.953768	-0.06829	0.617947	1
dd_Smed_v6_11379_0_1	77.6425	89.0734	66.2115	0.743337	-0.427913	0.0271573	1
dd_Smed_v6_1137_0_1	8644.41	8502.3	8786.52	1.03343	0.0474385	0.660057	1
dd_Smed_v6_11380_0_1	142.255	152.145	132.366	0.869998	-0.200917	0.213798	1
dd_Smed_v6_11382_0_1	103.411	107.583	99.2393	0.922444	-0.116467	0.518335	1
dd_Smed_v6_11385_0_1	158.56	175.894	141.226	0.802901	-0.316706	0.0473031	1
dd_Smed_v6_11386_0_1	50.9313	52.3848	49.4778	0.944507	-0.0823665	0.727687	1
dd_Smed_v6_11387_0_1	295.892	289.497	302.288	1.04418	0.0623742	0.617381	1
dd_Smed_v6_11388_0_1	179.714	167.113	192.316	1.15082	0.202659	0.200249	1
dd_Smed_v6_11389_0_1	62.7773	59.569	65.9856	1.10772	0.14759	0.651622	1
dd_Smed_v6_1138_0_1	440.952	453.39	428.514	0.945133	-0.0814107	0.535053	1
dd_Smed_v6_11390_0_1	248.817	274.364	223.27	0.813773	-0.297302	0.041578	1
dd_Smed_v6_11391_0_1	226.144	225.995	226.292	1.00131	0.00189119	0.999535	1
dd_Smed_v6_11392_0_1	295.083	297.2	292.965	0.98575	-0.0207063	0.868245	1
dd_Smed_v6_11394_0_1	311.854	288.73	334.977	1.16017	0.214338	0.172257	1
dd_Smed_v6_11395_0_1	132.636	135.601	129.671	0.956267	-0.0645147	0.69397	1
dd_Smed_v6_11396_0_1	259.055	259.829	258.281	0.99404	-0.00862394	0.96511	1
dd_Smed_v6_11397_0_1	194.525	192.638	196.412	1.0196	0.0279966	0.877141	1
dd_Smed_v6_11398_0_1	113.398	103.195	123.601	1.19774	0.26032	0.189965	1
dd_Smed_v6_11399_0_1	190.78	187.504	194.055	1.03494	0.0495449	0.722874	1
dd_Smed_v6_1139_0_1	4245.82	4101.85	4389.8	1.0702	0.0978805	0.387961	1
dd_Smed_v6_113_0_1	7407.74	7892.41	6923.06	0.877179	-0.189056	0.146571	1
dd_Smed_v6_11400_0_1	222.902	216.883	228.922	1.05551	0.077938	0.571855	1
dd_Smed_v6_11401_0_1	396.25	406.074	386.427	0.951617	-0.0715467	0.573126	1
dd_Smed_v6_11402_0_1	90.4627	79.8479	101.077	1.26587	0.340134	0.0627426	1
dd_Smed_v6_11403_0_1	87.6824	86.2926	89.0723	1.03221	0.0457396	0.819945	1
dd_Smed_v6_11404_0_1	190.348	184.497	196.199	1.06343	0.0887268	0.532809	1
dd_Smed_v6_11405_0_1	352.854	343.684	362.023	1.05336	0.074997	0.67241	1
dd_Smed_v6_11406_0_1	192.168	199.061	185.275	0.930745	-0.103542	0.477422	1
dd_Smed_v6_11408_0_1	276.208	281.463	270.952	0.962658	-0.0549041	0.736798	1
dd_Smed_v6_11409_0_1	260.188	259.117	261.259	1.00826	0.0118732	0.955169	1
dd_Smed_v6_1140_0_1	8405.67	8255.85	8555.49	1.03629	0.0514343	0.650632	1
dd_Smed_v6_11410_0_1	24.3461	18.3167	30.3754	1.65835	0.729747	0.403827	1
dd_Smed_v6_11411_0_3	48.3998	44.7595	52.0401	1.16266	0.217429	0.535077	1
dd_Smed_v6_11412_0_1	274.579	274.029	275.128	1.00401	0.00577577	0.945614	1
dd_Smed_v6_11413_0_1	105.315	107.418	103.211	0.960837	-0.0576363	0.854172	1
dd_Smed_v6_11417_0_1	216.726	216.029	217.423	1.00645	0.0092819	0.950259	1
dd_Smed_v6_11419_0_1	2.85302	3.73137	1.97466	0.529205	-0.918102	0.495924	1
dd_Smed_v6_1141_0_1	11.595	13.9711	9.21899	0.659862	-0.599764	0.744913	1
dd_Smed_v6_11420_0_1	219.114	204.626	233.603	1.14161	0.191072	0.194297	1
dd_Smed_v6_11422_0_1	183.259	174.81	191.708	1.09666	0.133123	0.367037	1
dd_Smed_v6_11423_0_1	40.0796	41.5129	38.6462	0.930945	-0.103232	0.731916	1
dd_Smed_v6_11424_0_2	187.597	186.034	189.159	1.0168	0.024036	0.841627	1
dd_Smed_v6_11425_0_1	326.923	317.009	336.837	1.06254	0.0875237	0.536657	1
dd_Smed_v6_11426_0_1	14.1127	14.2225	14.0029	0.98456	-0.0224491	1	1
dd_Smed_v6_11428_0_1	283.362	287.715	279.008	0.969737	-0.0443346	0.7622	1
dd_Smed_v6_11429_0_1	252.99	249.324	256.655	1.0294	0.0418088	0.798945	1
dd_Smed_v6_1142_0_1	1118.38	1123.05	1113.71	0.991687	-0.0120437	0.911761	1
dd_Smed_v6_11432_0_1	163.317	167.785	158.85	0.946749	-0.0789457	0.62608	1
dd_Smed_v6_11434_0_1	252.526	243.047	262.005	1.078	0.108363	0.43452	1
dd_Smed_v6_11435_0_1	110.158	115.119	105.197	0.913815	-0.130026	0.624998	1
dd_Smed_v6_11436_0_1	173.263	175.195	171.331	0.97794	-0.0321824	0.862234	1
dd_Smed_v6_11439_0_1	161.247	165.867	156.627	0.944293	-0.0826931	0.629034	1
dd_Smed_v6_1143_0_1	2004.73	2007.46	2001.99	0.997272	-0.00394138	0.973664	1
dd_Smed_v6_11440_0_1	170.992	163.907	178.078	1.08646	0.119633	0.415496	1
dd_Smed_v6_11441_0_1	115.217	114.315	116.119	1.01578	0.0225926	0.88524	1
dd_Smed_v6_11442_0_1	72.603	70.9488	74.2572	1.04663	0.065753	0.802699	1
dd_Smed_v6_11443_0_1	39.42	41.176	37.6639	0.914707	-0.128619	0.58633	1
dd_Smed_v6_11444_0_1	250.703	271.933	229.473	0.843858	-0.244927	0.0869213	1
dd_Smed_v6_11446_0_1	326.805	324.245	329.365	1.01579	0.0226006	0.918085	1
dd_Smed_v6_11447_0_1	287.06	283.129	290.992	1.02777	0.0395237	0.790672	1
dd_Smed_v6_11448_0_1	101.813	99.2981	104.328	1.05065	0.0712854	0.697459	1
dd_Smed_v6_11449_0_1	246.629	233.624	259.634	1.11134	0.152296	0.2834	1
dd_Smed_v6_1144_0_1	5465.15	5077.94	5852.37	1.15251	0.204776	0.0751124	1
dd_Smed_v6_11450_0_1	216.103	214.38	217.827	1.01608	0.0230183	0.936624	1
dd_Smed_v6_11452_0_1	119.34	106.482	132.198	1.2415	0.312089	0.0650613	1
dd_Smed_v6_11453_0_1	159.889	155.68	164.099	1.05408	0.0759807	0.580245	1
dd_Smed_v6_11454_0_1	126.608	138.992	114.224	0.821805	-0.283132	0.130237	1
dd_Smed_v6_11455_0_1	184.048	179.561	188.535	1.04998	0.0703617	0.703477	1
dd_Smed_v6_11456_0_1	295.133	321.526	268.739	0.835824	-0.25873	0.055816	1
dd_Smed_v6_11457_0_1	135.554	148.568	122.54	0.824804	-0.277876	0.173846	1
dd_Smed_v6_11458_0_1	268.741	264.522	272.96	1.0319	0.0453062	0.759808	1
dd_Smed_v6_11459_0_1	39.6576	45.3853	33.9299	0.747598	-0.419665	0.0915732	1
dd_Smed_v6_1145_0_1	2335.38	2418.09	2252.67	0.93159	-0.102232	0.386046	1
dd_Smed_v6_11460_0_1	80.2583	75.281	85.2356	1.13223	0.17917	0.399936	1
dd_Smed_v6_11461_0_1	202.222	214.453	189.992	0.885937	-0.174724	0.22648	1
dd_Smed_v6_11462_0_1	346.955	357.648	336.263	0.940206	-0.0889506	0.526952	1
dd_Smed_v6_11463_0_1	166.661	163.301	170.02	1.04115	0.0581724	0.716942	1
dd_Smed_v6_11464_0_1	378.258	364.128	392.387	1.07761	0.107831	0.397077	1
dd_Smed_v6_11465_0_1	398.327	389.536	407.118	1.04513	0.063688	0.697238	1
dd_Smed_v6_11466_0_1	356.315	363.55	349.081	0.9602	-0.0585931	0.698452	1
dd_Smed_v6_11468_0_1	41.7588	45.8761	37.6414	0.820502	-0.285421	0.231652	1
dd_Smed_v6_11469_0_1	50.6407	47.1315	54.1499	1.14891	0.200267	0.411334	1
dd_Smed_v6_1146_0_1	1972.8	1974.88	1970.72	0.997893	-0.00304329	0.995307	1
dd_Smed_v6_11470_0_1	387.083	362.296	411.871	1.13684	0.185026	0.169267	1
dd_Smed_v6_11471_0_1	246.412	279.166	213.658	0.765343	-0.385821	0.463392	1
dd_Smed_v6_11474_0_1	121.897	112.747	131.046	1.1623	0.216981	0.333274	1
dd_Smed_v6_11475_0_1	274.04	259.986	288.093	1.10811	0.148104	0.268144	1
dd_Smed_v6_11476_0_1	132.665	135.129	130.2	0.963522	-0.0536104	0.703657	1
dd_Smed_v6_11478_0_1	93.3176	96.8069	89.8282	0.927912	-0.10794	0.576289	1
dd_Smed_v6_11479_0_1	163.444	168.512	158.375	0.939843	-0.0895081	0.529943	1
dd_Smed_v6_1147_0_1	4718.69	4438.3	4999.08	1.12635	0.171655	0.228333	1
dd_Smed_v6_11480_0_1	288.203	299.765	276.641	0.922859	-0.115817	0.55684	1
dd_Smed_v6_11481_0_1	288.916	288.317	289.516	1.00416	0.00598491	0.932617	1
dd_Smed_v6_11484_0_1	222.573	232.689	212.458	0.913055	-0.131226	0.372221	1
dd_Smed_v6_11485_0_1	868.922	923.456	814.388	0.881891	-0.181327	0.631055	1
dd_Smed_v6_11486_0_1	291.844	283.364	300.323	1.05985	0.0838567	0.567109	1
dd_Smed_v6_11487_0_1	281.952	285.087	278.817	0.978007	-0.0320828	0.848986	1
dd_Smed_v6_11488_0_1	100.449	114.907	85.9917	0.748361	-0.418194	0.0562804	1
dd_Smed_v6_11489_0_1	162.394	173.318	151.47	0.873941	-0.194392	0.185366	1
dd_Smed_v6_1148_0_1	3193.85	3113.68	3274.02	1.0515	0.072442	0.524772	1
dd_Smed_v6_11491_0_1	155.4	153.734	157.067	1.02168	0.0309409	0.872945	1
dd_Smed_v6_11492_0_1	341.284	326.719	355.849	1.08916	0.123214	0.373615	1
dd_Smed_v6_11493_0_1	517.839	496.548	539.131	1.08576	0.118704	0.329786	1
dd_Smed_v6_11494_0_1	152.035	139.354	164.717	1.182	0.241232	0.143652	1
dd_Smed_v6_11495_0_1	137.345	133.736	140.955	1.05398	0.0758479	0.631959	1
dd_Smed_v6_11497_0_1	16.4418	16.0146	16.869	1.05335	0.0749902	0.86984	1
dd_Smed_v6_11498_0_1	32.8936	32.0608	33.7264	1.05195	0.0730656	0.853058	1
dd_Smed_v6_11499_0_1	91.4886	96.5782	86.3989	0.894601	-0.160684	0.508228	1
dd_Smed_v6_1149_0_1	4278.8	4204.64	4352.96	1.03527	0.050014	0.658098	1
dd_Smed_v6_114_0_1	26263	24492.8	28033.2	1.14455	0.194777	0.0831615	1
dd_Smed_v6_11500_0_1	275.589	282.868	268.31	0.948532	-0.076231	0.538453	1
dd_Smed_v6_11501_0_1	153.573	153.283	153.862	1.00378	0.00544654	1	1
dd_Smed_v6_11502_0_1	179.215	186.377	172.052	0.923136	-0.115385	0.45372	1
dd_Smed_v6_11503_0_1	177.145	174.149	180.142	1.03441	0.0488113	0.774044	1
dd_Smed_v6_11504_0_1	259.385	259.778	258.992	0.996975	-0.00437132	1	1
dd_Smed_v6_11505_0_1	150.627	153.193	148.061	0.966503	-0.0491541	0.703239	1
dd_Smed_v6_11507_0_1	301.276	285.361	317.191	1.11154	0.152564	0.27377	1
dd_Smed_v6_11508_0_1	166.936	157.07	176.803	1.12563	0.170738	0.257945	1
dd_Smed_v6_1150_0_1	1282.52	1321.28	1243.76	0.941331	-0.0872261	0.519816	1
dd_Smed_v6_11510_0_1	231.876	228.04	235.712	1.03364	0.0477355	0.788941	1
dd_Smed_v6_11511_0_1	71.5635	70.1	73.027	1.04175	0.0590151	0.782159	1
dd_Smed_v6_11512_0_1	174.073	176.533	171.613	0.972132	-0.0407759	0.870414	1
dd_Smed_v6_11513_1_1	260.283	286.332	234.234	0.818051	-0.289736	0.0388291	1
dd_Smed_v6_11514_0_1	342.878	322.707	363.048	1.12501	0.169938	0.218852	1
dd_Smed_v6_11519_0_1	289.893	293.768	286.018	0.973617	-0.0385738	0.832727	1
dd_Smed_v6_1151_0_1	1039.38	1080.16	998.598	0.924487	-0.113275	0.351461	1
dd_Smed_v6_11520_0_1	93.5706	98.8367	88.3044	0.893438	-0.162561	0.34519	1
dd_Smed_v6_11521_0_1	157.253	147.882	166.623	1.12673	0.172137	0.310509	1
dd_Smed_v6_11522_0_1	109.104	116.564	101.644	0.871998	-0.197603	0.29373	1
dd_Smed_v6_11523_0_1	276.963	274.884	279.043	1.01513	0.0216601	0.898426	1
dd_Smed_v6_11524_0_1	224.697	227.548	221.845	0.974938	-0.0366178	0.791787	1
dd_Smed_v6_11525_0_1	341.96	344.014	339.905	0.988058	-0.017333	0.903523	1
dd_Smed_v6_11527_0_1	213.142	228.406	197.879	0.866347	-0.206984	0.155812	1
dd_Smed_v6_11528_0_1	12.2642	13.4366	11.0918	0.825494	-0.276671	0.603573	1
dd_Smed_v6_11529_0_1	122.242	119.146	125.337	1.05197	0.0730909	0.682948	1
dd_Smed_v6_1152_1_1	10.156	11.5219	8.79002	0.762896	-0.390441	0.478366	1
dd_Smed_v6_1152_2_1	402.704	395.137	410.27	1.0383	0.0542217	0.687253	1
dd_Smed_v6_11530_0_1	202.091	206.968	197.214	0.952871	-0.0696478	0.652598	1
dd_Smed_v6_11531_0_1	81.4399	72.3062	90.5735	1.25264	0.324971	0.173168	1
dd_Smed_v6_11532_0_1	50.4972	47.4327	53.5617	1.12921	0.17532	0.63096	1
dd_Smed_v6_11533_0_1	160.408	161.121	159.695	0.991146	-0.0128303	0.872381	1
dd_Smed_v6_11534_0_1	198.702	177.564	219.839	1.23808	0.308103	0.0298317	1
dd_Smed_v6_11535_0_1	121.221	124.832	117.61	0.942152	-0.0859683	0.695343	1
dd_Smed_v6_11539_0_1	291.052	302.44	279.663	0.924689	-0.11296	0.414244	1
dd_Smed_v6_1153_0_1	1734.82	1668.22	1801.42	1.07984	0.110824	0.346913	1
dd_Smed_v6_11540_0_1	265.934	262.901	268.968	1.02307	0.0329101	0.800868	1
dd_Smed_v6_11543_0_1	97.119	99.1508	95.0872	0.959016	-0.0603738	0.913898	1
dd_Smed_v6_11544_0_1	212.187	216.172	208.202	0.96313	-0.0541968	0.839188	1
dd_Smed_v6_11546_0_1	396.038	383.621	408.454	1.06473	0.0904895	0.503333	1
dd_Smed_v6_11547_0_1	289.912	285.087	294.737	1.03385	0.0480285	0.739707	1
dd_Smed_v6_1154_0_1	3134.94	3336	2933.88	0.879459	-0.185311	0.169777	1
dd_Smed_v6_11550_0_1	50.6361	50.7662	50.506	0.994876	-0.00741191	0.995406	1
dd_Smed_v6_11552_0_1	30.0482	23.6842	36.4121	1.5374	0.620493	0.0227118	1
dd_Smed_v6_11553_0_1	144.612	155.943	133.281	0.854677	-0.226548	0.162327	1
dd_Smed_v6_11554_0_1	110.301	115.169	105.434	0.915472	-0.127413	0.479279	1
dd_Smed_v6_11557_0_1	279.116	286.569	271.663	0.947983	-0.0770666	0.598568	1
dd_Smed_v6_11558_0_1	174.436	167.039	181.833	1.08856	0.122422	0.50269	1
dd_Smed_v6_11559_0_1	77.7228	84.5287	70.917	0.83897	-0.253309	0.193138	1
dd_Smed_v6_1155_0_1	0.669694	0.752662	0.586725	0.779533	-0.359317	1	1
dd_Smed_v6_11560_0_1	309.344	313.142	305.546	0.975742	-0.0354277	0.774305	1
dd_Smed_v6_11561_0_1	152.436	148.808	156.063	1.04876	0.0686781	0.66708	1
dd_Smed_v6_11562_0_1	52.3536	50.321	54.3862	1.08079	0.11208	0.687628	1
dd_Smed_v6_11564_0_1	66.0716	68.6959	63.4473	0.923596	-0.114665	0.653612	1
dd_Smed_v6_11565_0_1	216.34	216.465	216.215	0.998845	-0.00166713	1	1
dd_Smed_v6_11566_0_1	95.7462	100.661	90.8316	0.902352	-0.148237	0.384893	1
dd_Smed_v6_1156_0_1	1824.61	1905.4	1743.82	0.9152	-0.127841	0.274766	1
dd_Smed_v6_11570_1_1	26.4249	24.0877	28.7621	1.19406	0.255873	0.446461	1
dd_Smed_v6_11571_0_1	93.1526	95.2581	91.047	0.955792	-0.0652313	0.741748	1
dd_Smed_v6_11572_0_1	230.431	238.755	222.108	0.930276	-0.104269	0.527591	1
dd_Smed_v6_11573_0_1	172.65	175.075	170.226	0.9723	-0.0405269	0.844588	1
dd_Smed_v6_11574_0_1	75.8994	71.8882	79.9107	1.1116	0.152635	0.437784	1
dd_Smed_v6_11575_0_1	110.334	122.253	98.4155	0.805017	-0.312909	0.111853	1
dd_Smed_v6_11576_0_1	254.87	248.167	261.573	1.05402	0.0759041	0.634298	1
dd_Smed_v6_11577_0_1	156.95	153.935	159.964	1.03917	0.0554291	0.827743	1
dd_Smed_v6_11578_0_1	131.617	143.315	119.92	0.836761	-0.257113	0.102885	1
dd_Smed_v6_11579_0_1	311.867	301.87	321.864	1.06623	0.0925253	0.495081	1
dd_Smed_v6_1157_0_1	3423.07	3387.17	3458.98	1.0212	0.0302678	0.782098	1
dd_Smed_v6_11580_0_1	104.11	102.82	105.399	1.02509	0.0357527	0.849288	1
dd_Smed_v6_11582_0_1	123.516	131.532	115.5	0.878113	-0.187522	0.2981	1
dd_Smed_v6_11583_0_1	227.795	224.209	231.381	1.03199	0.0454319	0.741299	1
dd_Smed_v6_11585_0_1	75.9246	78.0888	73.7605	0.944573	-0.0822664	0.716198	1
dd_Smed_v6_11586_0_1	305.627	308.234	303.021	0.983086	-0.0246105	0.873174	1
dd_Smed_v6_11587_0_1	145.745	141.011	150.478	1.06714	0.0937439	0.548666	1
dd_Smed_v6_11589_0_1	47.0125	46.5554	47.4697	1.01964	0.0280597	0.947539	1
dd_Smed_v6_1158_0_1	2539.98	2363.81	2716.14	1.14905	0.20044	0.0791973	1
dd_Smed_v6_11591_0_1	147.377	138.092	156.662	1.13448	0.18203	0.241068	1
dd_Smed_v6_11592_1_10	14.5315	14.1011	14.9619	1.06105	0.085486	0.896083	1
dd_Smed_v6_11593_0_1	131.141	132.339	129.942	0.981883	-0.0263766	0.915164	1
dd_Smed_v6_11594_0_1	199.632	200.503	198.76	0.991307	-0.0125968	0.958684	1
dd_Smed_v6_11595_0_1	99.2383	109.065	89.4118	0.819804	-0.286649	0.12196	1
dd_Smed_v6_11598_0_1	185.818	181.331	190.306	1.04949	0.0696917	0.730558	1
dd_Smed_v6_11599_0_1	85.3865	82.2422	88.5307	1.07646	0.106298	0.581571	1
dd_Smed_v6_1159_0_1	1132.02	1089.83	1174.21	1.07742	0.107586	0.419658	1
dd_Smed_v6_1159_1_1	24.1699	22.6132	25.7266	1.13769	0.186101	0.528512	1
dd_Smed_v6_115_0_1	23935.4	23596	24274.8	1.02877	0.0409203	0.828684	1
dd_Smed_v6_11600_0_1	22.6842	26.9981	18.3704	0.680431	-0.555479	0.114762	1
dd_Smed_v6_11601_0_1	235.316	244.757	225.874	0.922854	-0.115826	0.421718	1
dd_Smed_v6_11602_0_1	156.757	146.01	167.504	1.14721	0.198134	0.233361	1
dd_Smed_v6_11603_0_1	219.912	236.392	203.431	0.860567	-0.216641	0.143061	1
dd_Smed_v6_11605_0_1	375.687	357.993	393.382	1.09885	0.135999	0.269582	1
dd_Smed_v6_11607_0_1	67.6657	62.5414	72.79	1.16387	0.218928	0.28993	1
dd_Smed_v6_11608_0_1	225.628	225.269	225.987	1.00319	0.00459118	0.980677	1
dd_Smed_v6_11609_0_1	188.436	179.083	197.789	1.10445	0.143334	0.355747	1
dd_Smed_v6_11610_0_1	149.888	156.091	143.684	0.920518	-0.119483	0.515738	1
dd_Smed_v6_11611_0_1	11.0781	9.77815	12.378	1.26589	0.34015	0.468293	1
dd_Smed_v6_11615_0_3	7.55598	4.93476	10.1772	2.06235	1.04429	0.0844667	1
dd_Smed_v6_11616_0_1	337.542	329.424	345.66	1.04929	0.0694066	0.647731	1
dd_Smed_v6_11618_0_1	42.4481	43.1127	41.7835	0.969168	-0.0451815	0.917363	1
dd_Smed_v6_11619_0_1	272.224	268.53	275.918	1.02751	0.0391583	0.755931	1
dd_Smed_v6_1161_0_1	2035.52	1970.29	2100.75	1.06621	0.0924946	0.508313	1
dd_Smed_v6_11620_0_1	60.9825	62.6472	59.3178	0.946855	-0.0787852	0.737228	1
dd_Smed_v6_11622_0_1	117.398	119.24	115.555	0.969095	-0.0452898	0.817446	1
dd_Smed_v6_11623_0_1	397.155	423.544	370.765	0.875388	-0.192006	0.172514	1
dd_Smed_v6_11624_0_1	130.791	130.174	131.408	1.00948	0.0136179	0.956779	1
dd_Smed_v6_11625_0_1	68.1866	76.6272	59.7459	0.779697	-0.359015	0.0667712	1
dd_Smed_v6_11626_0_1	105.709	116.986	94.4312	0.8072	-0.309002	0.0670421	1
dd_Smed_v6_11627_0_1	206.759	199.592	213.926	1.07181	0.100055	0.490754	1
dd_Smed_v6_11628_0_1	18.5884	18.2655	18.9113	1.03536	0.0501303	0.935663	1
dd_Smed_v6_11629_0_1	90.1289	94.921	85.3367	0.899028	-0.153562	0.54699	1
dd_Smed_v6_1162_0_1	398.136	430.436	365.835	0.849917	-0.234607	0.262091	1
dd_Smed_v6_11630_0_1	196.375	192.23	200.521	1.04313	0.0609205	0.651997	1
dd_Smed_v6_11631_0_1	93.7265	84.3894	103.064	1.22129	0.288402	0.114453	1
dd_Smed_v6_11632_0_1	5.5564	6.03508	5.07771	0.841366	-0.249195	0.787547	1
dd_Smed_v6_11633_0_1	155.074	158.724	151.424	0.954007	-0.0679287	0.608141	1
dd_Smed_v6_11634_0_1	31.2909	28.3472	34.2346	1.20769	0.272246	0.328902	1
dd_Smed_v6_11635_0_1	142.285	157.856	126.714	0.802721	-0.31703	0.053524	1
dd_Smed_v6_11636_0_1	212.409	260.958	163.86	0.627917	-0.671355	0.0307527	1
dd_Smed_v6_11638_0_1	340.747	357.419	324.075	0.906708	-0.141289	0.282851	1
dd_Smed_v6_1163_0_1	1343.92	1284.68	1403.16	1.09222	0.127266	0.295237	1
dd_Smed_v6_11640_0_1	41.4815	37.5579	45.405	1.20893	0.273736	0.364712	1
dd_Smed_v6_11641_0_1	180.695	186.43	174.961	0.938485	-0.0915942	0.508459	1
dd_Smed_v6_11642_0_1	119.808	121.579	118.037	0.97087	-0.0426496	0.79924	1
dd_Smed_v6_11644_0_1	215.213	213.106	217.321	1.01978	0.0282578	0.84798	1
dd_Smed_v6_11645_0_1	49.744	45.202	54.2859	1.20096	0.264194	0.297101	1
dd_Smed_v6_11646_0_1	137.644	139.726	135.562	0.9702	-0.0436455	0.839606	1
dd_Smed_v6_11647_0_1	340.95	331.864	350.036	1.05476	0.0769111	0.595186	1
dd_Smed_v6_11649_0_1	26.5311	31.8943	21.168	0.663693	-0.591412	0.0564801	1
dd_Smed_v6_1164_0_1	947.921	786.781	1109.06	1.40962	0.495305	0.104668	1
dd_Smed_v6_11650_0_1	1435.75	1582.61	1288.88	0.814402	-0.296187	0.0372498	1
dd_Smed_v6_11651_0_1	418.469	430.269	406.669	0.94515	-0.081385	0.527529	1
dd_Smed_v6_11652_0_1	127.398	129.537	125.26	0.966978	-0.0484454	0.808586	1
dd_Smed_v6_11653_0_1	204.398	208.648	200.147	0.959259	-0.0600078	0.671809	1
dd_Smed_v6_11654_0_1	23.3536	26.0242	20.683	0.794761	-0.331408	0.314566	1
dd_Smed_v6_11655_0_1	484.192	493.858	474.527	0.960857	-0.0576058	0.615896	1
dd_Smed_v6_11656_0_1	32.8268	32.2094	33.4442	1.03834	0.0542725	0.88598	1
dd_Smed_v6_11657_0_1	239.575	235.71	243.44	1.03279	0.0465522	0.800348	1
dd_Smed_v6_1165_0_1	5201.6	5080.27	5322.93	1.04777	0.067317	0.568061	1
dd_Smed_v6_11660_0_1	154.822	141.993	167.651	1.1807	0.239641	0.123116	1
dd_Smed_v6_11663_0_1	278.364	268.095	288.633	1.07661	0.106495	0.449814	1
dd_Smed_v6_11664_0_1	113.36	112.204	114.517	1.02061	0.0294382	0.919735	1
dd_Smed_v6_11668_0_1	96.5442	93.7022	99.3862	1.06066	0.0849623	0.644033	1
dd_Smed_v6_11669_0_1	588.576	602.863	574.288	0.952601	-0.0700554	0.590964	1
dd_Smed_v6_1166_0_1	1344.16	1413.83	1274.49	0.901443	-0.149691	0.197695	1
dd_Smed_v6_11671_0_1	9.20413	11.638	6.77027	0.581739	-0.781555	0.430342	1
dd_Smed_v6_11672_0_1	146.985	147.283	146.686	0.995943	-0.00586484	0.990487	1
dd_Smed_v6_11673_0_1	409.287	405.767	412.808	1.01735	0.024819	0.851691	1
dd_Smed_v6_11674_0_1	208.87	209.052	208.689	0.998261	-0.00251094	0.978543	1
dd_Smed_v6_11675_0_2	73.6631	77.0977	70.2286	0.910904	-0.13463	0.477217	1
dd_Smed_v6_11676_0_1	16.1274	18.5791	13.6758	0.736086	-0.442053	0.289406	1
dd_Smed_v6_11678_0_1	249.938	238.615	261.261	1.09491	0.130807	0.344191	1
dd_Smed_v6_11679_0_1	207.957	200.727	215.188	1.07204	0.100362	0.507888	1
dd_Smed_v6_1167_0_1	3385.53	3420.06	3350.99	0.979804	-0.0294345	0.804489	1
dd_Smed_v6_11680_0_1	188.101	202.919	173.284	0.853956	-0.227767	0.15099	1
dd_Smed_v6_11681_0_1	180.519	189.022	172.017	0.910038	-0.136001	0.359031	1
dd_Smed_v6_11682_0_1	256.486	255.197	257.774	1.0101	0.0144956	0.883985	1
dd_Smed_v6_11683_0_1	286.974	275.272	298.677	1.08502	0.117727	0.389035	1
dd_Smed_v6_11684_0_1	56.5279	63.8478	49.208	0.770708	-0.375743	0.233183	1
dd_Smed_v6_11685_0_1	24.7749	28.7882	20.7616	0.721184	-0.471562	0.323083	1
dd_Smed_v6_11686_0_1	233.18	220.448	245.912	1.11551	0.157705	0.280795	1
dd_Smed_v6_11688_0_1	114.207	109.555	118.859	1.08493	0.117599	0.76485	1
dd_Smed_v6_11689_0_1	171.482	158.727	184.238	1.16072	0.215026	0.159626	1
dd_Smed_v6_1168_0_1	1428.61	1398.63	1458.58	1.04286	0.0605472	0.628115	1
dd_Smed_v6_11691_0_1	51.5277	43.5223	59.5331	1.36788	0.451937	0.207849	1
dd_Smed_v6_11692_0_1	219.832	219.841	219.823	0.999921	-0.000114078	0.921836	1
dd_Smed_v6_11693_0_1	379.609	381.938	377.28	0.987804	-0.0177033	0.933653	1
dd_Smed_v6_11695_0_1	161.979	165.23	158.729	0.960651	-0.0579158	0.835491	1
dd_Smed_v6_11696_0_1	148.651	162.756	134.545	0.826671	-0.274615	0.0865505	1
dd_Smed_v6_11697_0_1	184.621	183.054	186.188	1.01712	0.0244856	0.947596	1
dd_Smed_v6_11699_0_1	81.184	78.0462	84.3218	1.08041	0.111577	0.586655	1
dd_Smed_v6_1169_0_1	1852.55	1792.39	1912.71	1.06713	0.0937341	0.469185	1
dd_Smed_v6_116_0_1	7763.23	8247.08	7279.39	0.882662	-0.180067	0.177592	1
dd_Smed_v6_11700_0_1	236.195	245.013	227.377	0.92802	-0.107772	0.494378	1
dd_Smed_v6_11702_0_1	377.396	382.829	371.962	0.971615	-0.0415438	0.743684	1
dd_Smed_v6_11704_0_1	68.9571	72.0639	65.8503	0.913776	-0.130087	0.487561	1
dd_Smed_v6_11705_0_1	70.13	71.2375	69.0224	0.968905	-0.0455725	0.884482	1
dd_Smed_v6_11706_0_1	59.3503	65.8034	52.8972	0.803867	-0.31497	0.138536	1
dd_Smed_v6_11707_0_1	321.227	336.772	305.683	0.907684	-0.139738	0.328034	1
dd_Smed_v6_11708_0_1	201.031	213.041	189.021	0.887252	-0.172584	0.239038	1
dd_Smed_v6_1170_0_1	5944.83	6255.9	5633.76	0.900551	-0.15112	0.176874	1
dd_Smed_v6_11710_0_1	275.731	274.374	277.089	1.0099	0.0142059	0.942105	1
dd_Smed_v6_11711_0_1	237.01	247.413	226.607	0.915907	-0.126726	0.397719	1
dd_Smed_v6_11713_0_1	4.10907	4.48327	3.73486	0.833066	-0.263497	0.844928	1
dd_Smed_v6_11714_0_1	125.408	119.545	131.272	1.09809	0.134999	0.436743	1
dd_Smed_v6_11715_0_1	129.931	130.754	129.107	0.987406	-0.0182852	0.981042	1
dd_Smed_v6_11717_0_1	237.956	230.112	245.801	1.06818	0.0951572	0.518044	1
dd_Smed_v6_11718_0_1	261.389	248.586	274.191	1.103	0.141431	0.320841	1
dd_Smed_v6_11719_0_1	223.153	236.027	210.279	0.890909	-0.16665	0.245928	1
dd_Smed_v6_11720_0_1	177.823	185.243	170.404	0.919893	-0.120462	0.435763	1
dd_Smed_v6_11721_0_1	57.1703	62.537	51.8036	0.828368	-0.271657	0.400946	1
dd_Smed_v6_11722_0_1	19.5367	21.313	17.7603	0.83331	-0.263075	0.670254	1
dd_Smed_v6_11723_0_1	38.1268	32.0221	44.2316	1.38129	0.466013	0.164355	1
dd_Smed_v6_11724_0_1	280.712	279.345	282.079	1.00979	0.0140507	0.881373	1
dd_Smed_v6_11725_0_1	351.285	364.47	338.1	0.927649	-0.108349	0.430584	1
dd_Smed_v6_11728_0_1	308.762	323.577	293.948	0.908432	-0.13855	0.305156	1
dd_Smed_v6_11729_0_1	274.571	257.438	291.703	1.1331	0.180273	0.199649	1
dd_Smed_v6_1172_0_1	1587.46	1634.79	1540.14	0.942103	-0.0860426	0.460548	1
dd_Smed_v6_11730_0_1	376.132	362.397	389.868	1.07581	0.105417	0.428547	1
dd_Smed_v6_11731_0_1	180.023	196.458	163.588	0.832689	-0.26415	0.0780487	1
dd_Smed_v6_11734_0_1	145.844	159.75	131.939	0.825914	-0.275937	0.494998	1
dd_Smed_v6_11735_0_1	163.159	171.679	154.64	0.900753	-0.150796	0.321547	1
dd_Smed_v6_11736_0_1	181.983	181.984	181.981	0.999982	-2.54309e-05	1	1
dd_Smed_v6_11737_0_1	82.4481	90.0065	74.8897	0.832047	-0.265262	0.179227	1
dd_Smed_v6_11738_0_2	160.266	160.721	159.81	0.994336	-0.00819503	0.9779	1
dd_Smed_v6_11739_0_1	122.542	117.929	127.155	1.07823	0.108667	0.48455	1
dd_Smed_v6_1173_0_1	749.812	751.206	748.417	0.996287	-0.00536638	0.964688	1
dd_Smed_v6_11741_0_1	164.39	166.005	162.775	0.980547	-0.0283412	0.838197	1
dd_Smed_v6_11742_0_1	313.28	300.713	325.847	1.08358	0.115809	0.397981	1
dd_Smed_v6_11743_0_1	278.465	280.247	276.684	0.987286	-0.0184606	0.889487	1
dd_Smed_v6_11744_0_1	382.257	374.354	390.161	1.04223	0.0596676	0.694466	1
dd_Smed_v6_11746_0_1	235.724	242.066	229.382	0.947601	-0.0776483	0.564508	1
dd_Smed_v6_11747_0_1	109.948	100.503	119.393	1.18795	0.24848	0.459754	1
dd_Smed_v6_11748_0_1	117.345	124.111	110.579	0.890966	-0.166558	0.331703	1
dd_Smed_v6_1174_0_1	5792.27	5739.72	5844.82	1.01831	0.0261784	0.825757	1
dd_Smed_v6_11751_0_1	51.185	56.7849	45.5852	0.802769	-0.316944	0.299769	1
dd_Smed_v6_11753_0_1	114.848	118.192	111.505	0.94342	-0.0840278	0.656223	1
dd_Smed_v6_11754_0_1	303.215	282.475	323.954	1.14684	0.197664	0.145268	1
dd_Smed_v6_11755_0_1	154.406	154.521	154.291	0.998508	-0.00215339	0.983008	1
dd_Smed_v6_11756_0_1	250.94	242.751	259.129	1.06747	0.0941955	0.485429	1
dd_Smed_v6_11757_0_1	180.304	185.147	175.46	0.947675	-0.077536	0.642301	1
dd_Smed_v6_11759_0_1	119.748	119.845	119.652	0.998391	-0.00232362	0.977283	1
dd_Smed_v6_1175_0_1	716.56	858.268	574.851	0.669781	-0.578239	0.025059	1
dd_Smed_v6_11761_0_1	153.365	168.258	138.471	0.822965	-0.281097	0.0753187	1
dd_Smed_v6_11762_0_1	51.6972	56.2176	47.1767	0.83918	-0.252948	0.2541	1
dd_Smed_v6_11763_0_1	230.529	249.493	211.565	0.84798	-0.237899	0.091618	1
dd_Smed_v6_11764_0_1	224.517	224.963	224.071	0.996034	-0.00573258	0.991441	1
dd_Smed_v6_11765_0_1	217.029	213.796	220.263	1.03025	0.0429959	0.841047	1
dd_Smed_v6_11766_0_1	85.5398	89.5226	81.5569	0.91102	-0.134446	0.446316	1
dd_Smed_v6_11767_0_1	269.849	261.66	278.038	1.06259	0.087591	0.517578	1
dd_Smed_v6_11768_0_1	54.752	53.493	56.011	1.04707	0.0663611	0.822678	1
dd_Smed_v6_11769_0_1	181.781	182.913	180.65	0.987627	-0.0179618	0.931714	1
dd_Smed_v6_1176_0_1	2992.38	3000	2984.76	0.994918	-0.00735064	0.941606	1
dd_Smed_v6_11770_0_1	210.663	207.142	214.185	1.034	0.0482413	0.740903	1
dd_Smed_v6_11772_0_1	156.869	154.268	159.47	1.03372	0.0478517	0.811853	1
dd_Smed_v6_11774_0_1	52.9659	52.4813	53.4504	1.01847	0.0263971	0.902535	1
dd_Smed_v6_11775_0_1	385.421	373.105	397.737	1.06602	0.0922325	0.456576	1
dd_Smed_v6_11778_0_1	258.645	263.454	253.836	0.963494	-0.0536529	0.744746	1
dd_Smed_v6_1177_0_1	1589.46	1484.64	1694.29	1.14121	0.19057	0.150953	1
dd_Smed_v6_11780_0_1	63.454	71.8333	55.0747	0.766701	-0.383264	0.0589379	1
dd_Smed_v6_11785_0_1	44.3047	50.2437	38.3657	0.763593	-0.389125	0.544065	1
dd_Smed_v6_11786_0_1	128.534	132.035	125.034	0.946978	-0.0785972	0.694889	1
dd_Smed_v6_11787_0_1	143.983	143.773	144.192	1.00291	0.00419574	1	1
dd_Smed_v6_11788_0_4	10.5106	10.7197	10.3015	0.96099	-0.0574061	0.888425	1
dd_Smed_v6_1178_0_1	551.802	583.255	520.348	0.892144	-0.164651	0.250422	1
dd_Smed_v6_11790_0_1	125.428	127.649	123.206	0.965195	-0.0511082	0.832541	1
dd_Smed_v6_11791_0_1	29.8049	28.4331	31.1766	1.09649	0.132894	0.677305	1
dd_Smed_v6_11792_0_1	49.8401	51.9741	47.706	0.917881	-0.123621	0.522011	1
dd_Smed_v6_11793_0_1	99.1836	112.714	85.6529	0.759911	-0.396098	0.0276712	1
dd_Smed_v6_11794_1_1	247.648	223.822	271.473	1.2129	0.278455	0.224871	1
dd_Smed_v6_11797_0_1	132.623	137.72	127.526	0.925984	-0.110941	0.63875	1
dd_Smed_v6_11799_0_1	312.931	341.358	284.503	0.833446	-0.26284	0.0541614	1
dd_Smed_v6_1179_0_1	12588.1	12789.7	12386.5	0.968478	-0.0462093	0.780596	1
dd_Smed_v6_117_0_1	12121	12454.5	11787.6	0.946458	-0.0793901	0.495454	1
dd_Smed_v6_11800_0_1	142.909	134.617	151.201	1.1232	0.16761	0.316086	1
dd_Smed_v6_11801_0_1	81.1142	82.7132	79.5153	0.961337	-0.0568853	0.84469	1
dd_Smed_v6_11802_0_1	28.1557	32.1421	24.1693	0.75195	-0.411291	0.164244	1
dd_Smed_v6_11804_0_1	243.926	238.011	249.841	1.04971	0.0699856	0.624144	1
dd_Smed_v6_11805_0_1	384.649	379.985	389.314	1.02455	0.0349923	0.819608	1
dd_Smed_v6_11807_0_1	227.435	209.567	245.302	1.17052	0.227144	0.13276	1
dd_Smed_v6_11809_0_1	199.489	197.814	201.164	1.01694	0.0242286	0.816707	1
dd_Smed_v6_1180_0_1	3232.64	3226.7	3238.59	1.00369	0.00530779	0.960686	1
dd_Smed_v6_11811_0_1	195.966	200.256	191.675	0.957147	-0.0631877	0.717215	1
dd_Smed_v6_11813_0_1	148.836	160.229	137.443	0.857794	-0.221296	0.16524	1
dd_Smed_v6_11814_0_1	333.42	326.449	340.39	1.04271	0.0603323	0.774033	1
dd_Smed_v6_11815_0_1	28.4582	30.8626	26.0538	0.844186	-0.244368	0.490123	1
dd_Smed_v6_11817_0_1	219.502	230.54	208.464	0.904243	-0.145218	0.350403	1
dd_Smed_v6_11818_0_1	148.581	143.064	154.099	1.07713	0.107196	0.520461	1
dd_Smed_v6_1181_0_1	7140.76	7113.35	7168.17	1.00771	0.0110755	0.918298	1
dd_Smed_v6_11820_0_1	25.8306	27.1756	24.4856	0.901013	-0.15038	0.656512	1
dd_Smed_v6_11821_0_1	114.159	120.223	108.095	0.899126	-0.153405	0.392441	1
dd_Smed_v6_11822_0_1	31.872	38.389	25.3551	0.660476	-0.598421	0.0591968	1
dd_Smed_v6_11823_0_1	115.511	111.338	119.683	1.07495	0.104271	0.596144	1
dd_Smed_v6_11826_0_1	332.901	319.746	346.055	1.08228	0.114074	0.38997	1
dd_Smed_v6_11827_0_1	151.097	149.008	153.186	1.02804	0.0398968	0.804744	1
dd_Smed_v6_11828_0_1	346.542	358.709	334.376	0.932165	-0.101343	0.436252	1
dd_Smed_v6_11829_0_1	42.6626	43.192	42.1332	0.975486	-0.0358067	0.98995	1
dd_Smed_v6_1182_0_1	851.08	838.663	863.496	1.02961	0.0420986	0.751516	1
dd_Smed_v6_11830_0_1	132.471	121.439	143.503	1.18169	0.240849	0.165012	1
dd_Smed_v6_11831_0_1	212.44	199.805	225.074	1.12647	0.171806	0.245076	1
dd_Smed_v6_11832_0_1	254.073	255.35	252.796	0.99	-0.0144999	0.922035	1
dd_Smed_v6_11833_0_1	115.05	121.711	108.389	0.890543	-0.167242	0.302507	1
dd_Smed_v6_11834_0_1	151.419	144.283	158.555	1.09892	0.136081	0.540253	1
dd_Smed_v6_11835_0_1	383.872	385.121	382.623	0.993514	-0.0093882	0.927368	1
dd_Smed_v6_11836_0_1	54.3991	64.1037	44.6945	0.697221	-0.520311	0.0497228	1
dd_Smed_v6_11837_0_1	204.793	192.975	216.611	1.12249	0.166698	0.281361	1
dd_Smed_v6_11838_0_1	182.523	183.122	181.925	0.993463	-0.00946256	0.986199	1
dd_Smed_v6_11839_0_1	106.202	105.82	106.584	1.00722	0.0103732	0.990369	1
dd_Smed_v6_1183_0_1	646.367	635.262	657.471	1.03496	0.0495761	0.691905	1
dd_Smed_v6_11840_0_1	280.193	289.659	270.726	0.934637	-0.0975213	0.477631	1
dd_Smed_v6_11841_0_1	88.2655	85.8112	90.7198	1.0572	0.0802517	0.748396	1
dd_Smed_v6_11843_0_1	169.02	182.102	155.939	0.856329	-0.223762	0.154939	1
dd_Smed_v6_11845_0_1	354.697	374.546	334.848	0.894011	-0.161636	0.347898	1
dd_Smed_v6_11846_0_1	12.5632	11.0217	14.1048	1.27973	0.355841	0.604776	1
dd_Smed_v6_11847_0_1	242.001	255.894	228.107	0.891412	-0.165836	0.503491	1
dd_Smed_v6_11848_0_1	55.7805	58.8106	52.7503	0.896952	-0.156898	0.440207	1
dd_Smed_v6_1184_0_1	3561.52	3445.43	3677.61	1.06739	0.0940831	0.47073	1
dd_Smed_v6_11850_0_1	30.9391	35.0233	26.855	0.766775	-0.383125	0.165798	1
dd_Smed_v6_11852_0_1	100.222	101.937	98.5065	0.966347	-0.0493868	0.875678	1
dd_Smed_v6_11853_0_1	186.755	178.519	194.991	1.09227	0.12733	0.410095	1
dd_Smed_v6_11855_0_1	178.247	175.391	181.102	1.03256	0.0462287	0.794822	1
dd_Smed_v6_11856_0_1	37.0886	42.2679	31.9094	0.754933	-0.405579	0.0805688	1
dd_Smed_v6_11857_0_1	263.286	265.042	261.531	0.986756	-0.0192351	0.929213	1
dd_Smed_v6_11858_0_1	42.5643	45.7611	39.3675	0.860283	-0.217117	0.493668	1
dd_Smed_v6_11859_0_1	21.549	21.5578	21.5403	0.999187	-0.00117366	1	1
dd_Smed_v6_11860_0_1	95.0536	89.5264	100.581	1.12348	0.167969	0.359307	1
dd_Smed_v6_11861_0_1	52.1033	57.594	46.6125	0.809328	-0.305204	0.258302	1
dd_Smed_v6_11862_0_1	168.369	179.581	157.157	0.875134	-0.192424	0.213511	1
dd_Smed_v6_11863_0_1	46.0782	45.4428	46.7136	1.02797	0.0397926	0.955307	1
dd_Smed_v6_11866_0_1	37.5229	36.3654	38.6805	1.06366	0.0890409	0.720748	1
dd_Smed_v6_11867_0_1	231.498	234.515	228.481	0.974268	-0.0376089	0.828733	1
dd_Smed_v6_11868_0_1	88.1295	83.1916	93.0674	1.11871	0.161838	0.393137	1
dd_Smed_v6_11869_0_1	13.3098	16.5319	10.0878	0.610205	-0.712634	0.172045	1
dd_Smed_v6_1186_0_1	902.05	939.812	864.288	0.91964	-0.120859	0.324126	1
dd_Smed_v6_11870_0_1	7.90113	9.83319	5.96907	0.607032	-0.720155	0.155012	1
dd_Smed_v6_11871_0_1	32.4944	35.2904	29.6984	0.841543	-0.248891	0.411389	1
dd_Smed_v6_11872_0_1	163.47	164.289	162.652	0.990036	-0.0144478	0.933548	1
dd_Smed_v6_11873_0_1	134.959	135.643	134.275	0.989915	-0.0146237	0.991736	1
dd_Smed_v6_11874_0_1	244.027	244.654	243.4	0.994874	-0.00741396	0.960924	1
dd_Smed_v6_11876_0_1	273.889	262.643	285.135	1.08564	0.118544	0.402972	1
dd_Smed_v6_11877_0_1	219.25	231.187	207.312	0.896729	-0.157256	0.294975	1
dd_Smed_v6_11879_0_1	297.123	305.288	288.959	0.946512	-0.0793074	0.546822	1
dd_Smed_v6_1187_0_1	3168.66	3376.43	2960.88	0.876929	-0.189469	0.0896338	1
dd_Smed_v6_11881_0_1	7.83764	9.06275	6.61253	0.729638	-0.454747	0.469587	1
dd_Smed_v6_11882_0_1	333.261	332.068	334.455	1.00719	0.0103325	0.946642	1
dd_Smed_v6_11883_0_1	136.564	143.818	129.31	0.899122	-0.15341	0.383551	1
dd_Smed_v6_11884_0_1	182.182	181.221	183.144	1.01061	0.0152268	0.927996	1
dd_Smed_v6_11885_0_1	151.501	149.568	153.434	1.02585	0.0368138	0.830695	1
dd_Smed_v6_11886_0_1	225.931	227.329	224.532	0.987694	-0.0178646	0.922122	1
dd_Smed_v6_11887_0_1	287.832	278.102	297.562	1.06997	0.0975761	0.432853	1
dd_Smed_v6_11888_0_1	39.8578	41.2387	38.4769	0.933028	-0.100007	0.692225	1
dd_Smed_v6_1188_0_1	158.669	166.522	150.816	0.905683	-0.142922	0.535072	1
dd_Smed_v6_11890_0_1	171.27	174.169	168.372	0.966719	-0.0488316	0.749271	1
dd_Smed_v6_11891_0_1	100.069	96.2384	103.899	1.0796	0.110497	0.546275	1
dd_Smed_v6_11892_0_1	142.902	153.775	132.028	0.858583	-0.219971	0.157148	1
dd_Smed_v6_11893_0_1	79.8283	72.9645	86.692	1.18814	0.248703	0.201691	1
dd_Smed_v6_11894_0_1	217.22	217.841	216.599	0.994298	-0.00825005	0.959363	1
dd_Smed_v6_11895_0_1	260.494	272.808	248.18	0.909721	-0.136504	0.313526	1
dd_Smed_v6_11896_0_1	22.545	29.6199	15.4701	0.522289	-0.93708	0.0345609	1
dd_Smed_v6_11898_0_1	57.5364	58.3492	56.7236	0.97214	-0.0407633	0.940214	1
dd_Smed_v6_1189_0_1	6256.71	5829.04	6684.37	1.14674	0.197534	0.0706989	1
dd_Smed_v6_11900_0_1	60.2054	64.9638	55.4469	0.853505	-0.228529	0.403396	1
dd_Smed_v6_11901_0_1	110.902	120.626	101.179	0.838783	-0.25363	0.134524	1
dd_Smed_v6_11902_0_1	18.723	19.6065	17.8396	0.909882	-0.136249	0.775379	1
dd_Smed_v6_11903_0_1	184.534	188.125	180.944	0.961827	-0.0561507	0.763018	1
dd_Smed_v6_11904_0_1	150.646	158.646	142.647	0.899156	-0.153357	0.339465	1
dd_Smed_v6_11905_0_1	396.218	419.895	372.54	0.887223	-0.172631	0.314807	1
dd_Smed_v6_11906_0_1	262.36	241.434	283.285	1.17334	0.230626	0.0980248	1
dd_Smed_v6_11908_0_1	45.8776	45.8987	45.8565	0.99908	-0.0013278	1	1
dd_Smed_v6_11909_0_1	125.132	121.065	129.198	1.06718	0.0937992	0.540043	1
dd_Smed_v6_1190_0_1	4363.79	4638.42	4089.16	0.881584	-0.18183	0.252988	1
dd_Smed_v6_11910_0_1	131.763	129.194	134.332	1.03977	0.05626	0.709027	1
dd_Smed_v6_11911_0_1	12.0101	14.9706	9.04956	0.604487	-0.726216	0.229039	1
dd_Smed_v6_11912_0_1	362.35	368.481	356.219	0.966724	-0.0488236	0.680632	1
dd_Smed_v6_11913_0_1	9.42395	10.2047	8.64316	0.846976	-0.239606	0.678416	1
dd_Smed_v6_11914_0_1	108.784	112.225	105.343	0.93867	-0.0913093	0.608406	1
dd_Smed_v6_11915_0_1	47.1089	52.7172	41.5006	0.787231	-0.345141	0.134351	1
dd_Smed_v6_11917_0_1	259.543	274.223	244.864	0.892939	-0.163366	0.237815	1
dd_Smed_v6_11918_0_1	90.166	90.8534	89.4785	0.984867	-0.0219994	0.930566	1
dd_Smed_v6_1191_0_1	333.505	353.892	313.119	0.884788	-0.176597	0.578004	1
dd_Smed_v6_11920_0_1	261.851	251.319	272.384	1.08382	0.116121	0.500891	1
dd_Smed_v6_11921_0_1	99.0031	92.8996	105.107	1.1314	0.178109	0.350081	1
dd_Smed_v6_11922_0_1	197.009	204.375	189.643	0.927917	-0.107932	0.479661	1
dd_Smed_v6_11923_0_1	223.035	210.691	235.378	1.11717	0.159848	0.426511	1
dd_Smed_v6_11924_0_1	48.7401	47.1103	50.37	1.06919	0.0965221	0.709898	1
dd_Smed_v6_11926_0_1	195.604	200.845	190.364	0.947814	-0.0773243	0.68584	1
dd_Smed_v6_11926_1_1	152.111	152.087	152.136	1.00032	0.000461434	1	1
dd_Smed_v6_11927_0_1	213.504	212.034	214.974	1.01387	0.019869	0.912721	1
dd_Smed_v6_11928_0_1	217.793	216.63	218.957	1.01074	0.0154138	0.942001	1
dd_Smed_v6_1192_0_1	3653.04	3477.75	3828.33	1.10081	0.138561	0.240417	1
dd_Smed_v6_11930_0_1	261.49	324.229	198.75	0.612991	-0.706061	0.0469298	1
dd_Smed_v6_11931_0_1	187.036	183.944	190.128	1.03362	0.047707	0.757054	1
dd_Smed_v6_11933_0_1	34.5198	36.8474	32.1922	0.873664	-0.19485	0.737212	1
dd_Smed_v6_11934_0_1	341.489	344.721	338.258	0.981254	-0.027302	0.875745	1
dd_Smed_v6_11935_0_1	138.552	142.512	134.591	0.944422	-0.0824959	0.663106	1
dd_Smed_v6_11936_0_1	237.539	231.593	243.484	1.05135	0.0722382	0.750319	1
dd_Smed_v6_11937_0_1	276.752	270.691	282.813	1.04478	0.0631984	0.613426	1
dd_Smed_v6_11939_0_1	169.242	159.695	178.788	1.11956	0.162927	0.28899	1
dd_Smed_v6_11941_0_1	127.015	139.456	114.573	0.821575	-0.283535	0.0912019	1
dd_Smed_v6_11942_0_1	99.8777	93.7908	105.965	1.1298	0.176065	0.310625	1
[truncated: 15,246 more rows]

## Sheet: day 2
id	baseMean	baseMeanA	baseMeanB	foldChange	log2FoldChange	pval	padj
dd_Smed_v6_534_0_1	0.651948	1.3039	0	0	#NAME?	0.655017	1
dd_Smed_v6_3193_0_1	22.8124	1.39765	44.2272	31.644	4.98386	0.0164992	1
dd_Smed_v6_2674_0_1	24.1659	2.2918	46.0401	20.089	4.32834	0.0114227	0.933579
dd_Smed_v6_2342_0_1	16.7854	2.20759	31.3633	14.207	3.82853	0.00302801	0.343539
dd_Smed_v6_1489_0_1	4.99222	0.706656	9.27779	13.1291	3.7147	0.397875	1
dd_Smed_v6_367_0_1	3.68075	0.581575	6.77992	11.6579	3.54323	0.44927	1
dd_Smed_v6_1057_0_1	2.51955	0.400203	4.63889	11.5913	3.53498	0.23294	1
dd_Smed_v6_5122_0_1	9.30524	2.17626	16.4342	7.5516	2.91678	0.180581	1
dd_Smed_v6_1155_0_1	3.29616	0.888027	5.7043	6.42356	2.68337	0.493127	1
dd_Smed_v6_3266_0_1	16.6966	6.55057	26.8427	4.09776	2.03484	0.199648	1
dd_Smed_v6_3082_0_1	44.2976	17.7229	70.8723	3.99891	1.99961	0.129009	1
dd_Smed_v6_207_0_1	17.1345	7.10378	27.1653	3.82406	1.93511	0.32489	1
dd_Smed_v6_8227_0_1	656.768	1268.59	44.9409	0.0354257	-4.81906	1.80248e-08	8.63436e-06
dd_Smed_v6_53_0_1	774.416	343.762	1205.07	3.50553	1.80963	0.326476	1
dd_Smed_v6_658_0_1	6.04986	2.80142	9.2983	3.31914	1.73081	0.459296	1
dd_Smed_v6_961_0_1	38.1532	17.6904	58.616	3.31343	1.72833	0.412635	1
dd_Smed_v6_2688_0_1	1477.7	2430.77	524.633	0.21583	-2.21203	1.86248e-17	8.0296e-14
dd_Smed_v6_5595_0_1	8.44412	4.02723	12.861	3.19351	1.67514	0.37681	1
dd_Smed_v6_688_0_1	21.5771	10.3115	32.8428	3.18505	1.67132	0.501127	1
dd_Smed_v6_886_0_1	22.7634	10.8811	34.6458	3.18404	1.67086	0.298235	1
dd_Smed_v6_2_1_1	4349.52	2098.38	6600.66	3.14559	1.65333	0.356631	1
dd_Smed_v6_13_0_1	707.582	342.907	1072.26	3.12696	1.64476	0.346299	1
dd_Smed_v6_3260_0_1	40.6731	19.9269	61.4193	3.08224	1.62398	0.304847	1
dd_Smed_v6_21_0_1	765.89	375.919	1155.86	3.07476	1.62047	0.363358	1
dd_Smed_v6_24_0_1	962.745	480.058	1445.43	3.01095	1.59022	0.343531	1
dd_Smed_v6_27026_0_1	4.99374	2.49838	7.48911	2.99759	1.5838	0.0427385	1
dd_Smed_v6_32028_0_1	3.33953	1.67277	5.0063	2.99282	1.58151	0.0752316	1
dd_Smed_v6_20147_0_1	5.96137	2.99233	8.93041	2.98443	1.57746	0.0216975	1
dd_Smed_v6_15635_0_1	4.29215	2.16059	6.4237	2.97312	1.57198	0.0560216	1
dd_Smed_v6_47_0_1	478.515	241.084	715.945	2.96969	1.57031	0.359155	1
dd_Smed_v6_1003_0_1	122.152	62.5066	181.797	2.90844	1.54025	0.344944	1
dd_Smed_v6_681_0_1	16.1767	8.40426	23.9492	2.84964	1.51078	0.473342	1
dd_Smed_v6_159_0_1	1012.7	526.335	1499.06	2.84812	1.51001	0.393376	1
dd_Smed_v6_35892_0_1	5.54526	2.88291	8.20762	2.84699	1.50944	0.037999	1
dd_Smed_v6_76_0_1	3432.79	1788.46	5077.13	2.83882	1.50529	0.388415	1
dd_Smed_v6_38925_0_1	10.1624	5.32476	15.0001	2.81705	1.49418	0.00368492	0.404755
dd_Smed_v6_5621_0_1	16.6973	8.76112	24.6336	2.81169	1.49144	0.385903	1
dd_Smed_v6_2541_0_1	182.272	95.9469	268.597	2.79943	1.48514	0.399293	1
dd_Smed_v6_42499_0_1	5.11269	2.71721	7.50817	2.76319	1.46634	0.0368587	1
dd_Smed_v6_51_1_1	3583.83	1906.43	5261.22	2.75973	1.46453	0.423665	1
dd_Smed_v6_34802_0_1	4.63176	2.48271	6.78082	2.73122	1.44954	0.168887	1
dd_Smed_v6_85_0_1	1547.22	830.216	2264.23	2.72728	1.44746	0.413942	1
dd_Smed_v6_274_0_1	3175.04	1710.88	4639.21	2.71159	1.43914	0.426329	1
dd_Smed_v6_1910_0_1	234.203	126.943	341.463	2.68988	1.42754	0.322024	1
dd_Smed_v6_321_0_1	1796.65	978.082	2615.22	2.67383	1.41891	0.441839	1
dd_Smed_v6_8340_0_1	10.3355	5.68774	14.9833	2.63432	1.39743	0.00493973	0.502728
dd_Smed_v6_51_0_1	324.315	180.562	468.067	2.59228	1.37422	0.435924	1
dd_Smed_v6_496_0_1	29.4654	16.4501	42.4806	2.58239	1.36871	0.401516	1
dd_Smed_v6_2512_0_1	11.8909	6.65069	17.1311	2.57584	1.36504	0.452777	1
dd_Smed_v6_56123_0_1	6.43685	3.60523	9.26846	2.57083	1.36224	0.0413436	1
dd_Smed_v6_1893_0_1	143.314	80.5097	206.119	2.56018	1.35624	0.459054	1
dd_Smed_v6_1427_0_1	275.767	155.8	395.734	2.54001	1.34484	0.434297	1
dd_Smed_v6_24176_0_1	9.98836	5.68774	14.289	2.51224	1.32898	0.0176495	1
dd_Smed_v6_20414_0_1	12.7333	7.26335	18.2031	2.50616	1.32548	0.00623501	0.581204
dd_Smed_v6_38371_0_1	4.73279	2.70154	6.76404	2.50377	1.3241	0.0710671	1
dd_Smed_v6_6335_0_1	17.4868	9.98693	24.9867	2.50194	1.32305	0.352049	1
dd_Smed_v6_8434_0_1	15.9856	9.13953	22.8318	2.49813	1.32085	0.169726	1
dd_Smed_v6_4354_0_1	34.2228	19.6708	48.7748	2.47955	1.31008	0.275288	1
dd_Smed_v6_28432_0_1	5.52314	3.1955	7.85078	2.45683	1.2968	0.0442418	1
dd_Smed_v6_80154_0_1	24.5378	39.4287	9.64691	0.244667	-2.03111	5.5204e-07	0.00017309
dd_Smed_v6_30427_0_1	6.05961	3.54281	8.5764	2.42079	1.27548	0.0668408	1
dd_Smed_v6_12467_0_1	293.471	417.231	169.71	0.406752	-1.29778	1.89328e-19	1.63248e-15
dd_Smed_v6_27213_0_1	5.82622	3.43316	8.21929	2.39409	1.25948	0.109204	1
dd_Smed_v6_49_0_1	45.6136	26.9046	64.3226	2.39076	1.25747	0.492087	1
dd_Smed_v6_39557_0_1	5.32115	3.15804	7.48427	2.36991	1.24483	0.114642	1
dd_Smed_v6_29179_0_1	7.36476	4.37431	10.3552	2.36728	1.24323	0.0646461	1
dd_Smed_v6_40046_0_1	6.60083	3.93348	9.26818	2.35623	1.23648	0.0372726	1
dd_Smed_v6_9873_0_1	10.6738	6.37873	14.9688	2.34668	1.23062	0.0192354	1
dd_Smed_v6_12688_0_1	17.1351	10.3463	23.9239	2.31232	1.20934	0.455056	1
dd_Smed_v6_35525_0_1	7.91296	4.78405	11.0419	2.30806	1.20668	0.0350244	1
dd_Smed_v6_25618_0_1	8.18155	4.95589	11.4072	2.30175	1.20273	0.0374125	1
dd_Smed_v6_22502_0_2	10.8575	6.72264	14.9924	2.23014	1.15713	0.0241862	1
dd_Smed_v6_62956_0_1	5.95493	3.69286	8.21701	2.22511	1.15388	0.118912	1
dd_Smed_v6_35233_0_1	6.22162	3.87423	8.56901	2.2118	1.14522	0.129391	1
dd_Smed_v6_4633_0_1	35.0139	21.828	48.1997	2.20816	1.14284	0.396061	1
dd_Smed_v6_811_0_1	34.2476	21.386	47.1092	2.2028	1.13934	0.628906	1
dd_Smed_v6_14567_0_1	12.7383	7.97001	17.5065	2.19655	1.13524	0.0549969	1
dd_Smed_v6_24743_0_1	4.95367	3.11741	6.78993	2.17807	1.12305	0.0938385	1
dd_Smed_v6_27198_0_1	7.82184	4.92479	10.7189	2.17651	1.12202	0.06832	1
dd_Smed_v6_28888_0_1	7.80975	4.92479	10.6947	2.1716	1.11876	0.0628661	1
dd_Smed_v6_31545_0_1	5.48356	3.47062	7.49649	2.15999	1.11102	0.0884486	1
dd_Smed_v6_14030_0_1	12.8285	8.17658	17.4804	2.13786	1.09616	0.0211457	1
dd_Smed_v6_30798_0_1	13.0862	8.35455	17.8179	2.13271	1.09269	0.0109006	0.895578
dd_Smed_v6_20447_0_1	6.04399	3.88036	8.20762	2.11517	1.08077	0.182647	1
dd_Smed_v6_37663_0_1	6.59809	4.28056	8.91563	2.08282	1.05854	0.104021	1
dd_Smed_v6_27578_0_1	11.6198	7.54801	15.6916	2.07891	1.05582	0.129705	1
dd_Smed_v6_48914_0_1	5.81883	3.78661	7.85105	2.07337	1.05198	0.181581	1
dd_Smed_v6_38225_0_1	6.1046	3.98024	8.22895	2.06745	1.04786	0.153403	1
dd_Smed_v6_13397_0_1	15.86	10.359	21.361	2.06207	1.0441	0.0180891	1
dd_Smed_v6_22014_0_1	9.00548	5.89091	12.1201	2.05742	1.04083	0.0545588	1
dd_Smed_v6_27140_0_1	9.80815	6.42573	13.1906	2.05277	1.03758	0.125673	1
dd_Smed_v6_1551_0_1	18.3166	12	24.6332	2.05277	1.03757	0.628029	1
dd_Smed_v6_328_0_1	19.9274	13.0666	26.7883	2.05013	1.03571	0.423037	1
dd_Smed_v6_30942_0_1	7.954	5.21558	10.6924	2.05009	1.03569	0.0793251	1
dd_Smed_v6_15789_0_1	6.36752	4.18681	8.54822	2.0417	1.02977	0.659759	1
dd_Smed_v6_21607_0_1	8.76592	5.76607	11.7658	2.04052	1.02894	0.178812	1
dd_Smed_v6_5811_0_1	2.38989	1.57902	3.20077	2.02706	1.01939	0.372296	1
dd_Smed_v6_26708_0_1	7.99184	5.28413	10.6995	2.02484	1.01781	0.0511423	1
dd_Smed_v6_3941_0_1	156.061	103.205	208.916	2.02429	1.01742	0.477781	1
dd_Smed_v6_33026_0_1	5.34411	3.55824	7.12999	2.0038	1.00274	0.172807	1
dd_Smed_v6_62361_0_1	5.09386	3.40207	6.78565	1.99457	0.996075	0.204082	1
dd_Smed_v6_30785_0_1	5.63627	3.77094	7.50161	1.98932	0.992275	0.180662	1
dd_Smed_v6_17608_1_1	11.0014	7.36664	14.6362	1.98682	0.990458	0.0444103	1
dd_Smed_v6_22953_0_1	22.5759	15.1584	29.9934	1.97866	0.984522	0.00487994	0.502728
dd_Smed_v6_21299_0_1	6.72415	4.51506	8.93324	1.97854	0.984439	0.0997899	1
dd_Smed_v6_31057_0_1	6.43748	4.32755	8.5474	1.97511	0.981933	0.110038	1
dd_Smed_v6_17067_0_1	8.86355	5.96899	11.7581	1.96986	0.978096	0.0726938	1
dd_Smed_v6_24392_0_1	15.613	10.5154	20.7107	1.96956	0.977874	0.0891397	1
dd_Smed_v6_30288_0_1	9.96012	6.71627	13.204	1.96597	0.975238	0.0681649	1
dd_Smed_v6_24229_0_1	6.46952	4.37431	8.56473	1.95796	0.969352	0.133743	1
dd_Smed_v6_13199_0_1	970.848	1345.09	596.604	0.443542	-1.17286	4.1104e-17	1.41768e-13
dd_Smed_v6_17600_0_1	5.68345	3.88036	7.48655	1.92935	0.948112	0.170621	1
dd_Smed_v6_31176_0_1	12.7606	8.76429	16.757	1.91197	0.935057	0.0965356	1
dd_Smed_v6_31087_0_1	7.60323	5.22488	9.98158	1.9104	0.933871	0.153355	1
dd_Smed_v6_30209_0_2	13.0504	8.97699	17.1238	1.90752	0.931699	0.0367472	1
dd_Smed_v6_24861_0_1	10.3345	7.11331	13.5557	1.90568	0.930306	0.0924954	1
dd_Smed_v6_28338_0_1	9.26163	6.39099	12.1323	1.89834	0.924739	0.105792	1
dd_Smed_v6_15490_0_1	13.3234	9.19582	17.4511	1.89772	0.924266	0.0282984	1
dd_Smed_v6_31267_0_1	5.7244	3.95231	7.49649	1.89674	0.923519	0.225208	1
dd_Smed_v6_22559_0_1	15.2709	10.556	19.9859	1.89332	0.920918	0.0249673	1
dd_Smed_v6_29645_0_1	8.46892	5.85958	11.0783	1.89063	0.918864	0.130003	1
dd_Smed_v6_24049_0_1	9.83736	6.81027	12.8645	1.88898	0.917608	0.0942151	1
dd_Smed_v6_19054_0_1	9.81289	6.7946	12.8312	1.88844	0.917193	0.109522	1
dd_Smed_v6_10603_0_1	7.34668	5.0905	9.60285	1.88643	0.915655	0.132095	1
dd_Smed_v6_7824_0_1	510.912	702.237	319.587	0.455099	-1.13575	1.28346e-18	7.37778e-15
dd_Smed_v6_45898_0_1	7.37912	5.12183	9.63642	1.88144	0.911837	0.155536	1
dd_Smed_v6_9693_0_1	7.65903	5.31887	9.99919	1.87995	0.910692	0.144002	1
dd_Smed_v6_25850_0_1	10.1393	7.06019	13.2185	1.87225	0.904777	0.0668617	1
dd_Smed_v6_15155_0_1	10.6926	7.44813	13.937	1.8712	0.903967	0.0966954	1
dd_Smed_v6_27109_0_1	6.0358	4.2086	7.863	1.86832	0.901739	0.242016	1
dd_Smed_v6_19771_0_1	11.7938	8.23287	15.3547	1.86504	0.899209	0.0712978	1
dd_Smed_v6_22300_0_1	6.30904	4.40564	8.21245	1.86408	0.898461	0.161984	1
dd_Smed_v6_20907_0_1	13.1798	9.21465	17.1449	1.86061	0.895775	0.0864039	1
dd_Smed_v6_16932_0_1	9.06542	6.36307	11.7678	1.84939	0.887047	0.11652	1
dd_Smed_v6_25684_0_1	9.89019	6.94464	12.8357	1.84829	0.886194	0.10945	1
dd_Smed_v6_455_0_1	12.1116	8.50755	15.7157	1.84727	0.885392	0.619159	1
dd_Smed_v6_18351_0_1	6.33812	4.4524	8.22384	1.84706	0.885231	0.240814	1
dd_Smed_v6_14938_0_1	9.61825	6.76327	12.4732	1.84426	0.883042	0.221889	1
dd_Smed_v6_24566_0_1	9.3554	6.5819	12.1289	1.84277	0.881872	0.103665	1
dd_Smed_v6_5755_0_1	12.3552	8.69574	16.0146	1.84166	0.881008	0.056849	1
dd_Smed_v6_4902_0_1	32.5427	22.9752	42.1102	1.83285	0.874089	0.305066	1
dd_Smed_v6_24031_0_1	6.05942	4.28056	7.83828	1.83113	0.872737	0.189965	1
dd_Smed_v6_1382_0_1	41.7165	29.5038	53.9293	1.82788	0.870169	0.464212	1
dd_Smed_v6_19199_0_1	18.7806	13.2923	24.2688	1.82578	0.868516	0.0307515	1
dd_Smed_v6_12604_0_1	12.4208	8.79562	16.0459	1.82431	0.867348	0.117526	1
dd_Smed_v6_18852_0_1	96.5175	132.427	60.6084	0.457675	-1.1276	5.5815e-08	2.31868e-05
dd_Smed_v6_25112_0_1	7.44796	5.278	9.61791	1.82226	0.865731	0.14576	1
dd_Smed_v6_35101_0_1	7.73742	5.4907	9.98414	1.81837	0.862647	0.297698	1
dd_Smed_v6_19866_0_1	15.8053	11.2254	20.3851	1.81598	0.860745	0.0558731	1
dd_Smed_v6_45275_0_1	9.41001	6.68518	12.1348	1.81518	0.860115	0.118335	1
dd_Smed_v6_41299_0_1	6.35822	4.51822	8.19822	1.81448	0.859556	0.268096	1
dd_Smed_v6_33604_0_1	8.86497	6.30678	11.4232	1.81125	0.856987	0.113444	1
dd_Smed_v6_12913_0_1	8.31103	5.92224	10.6998	1.80672	0.853372	0.143612	1
dd_Smed_v6_10305_0_1	14.129	10.0682	18.1898	1.80666	0.853323	0.0355155	1
dd_Smed_v6_18555_0_1	11.3579	8.0985	14.6174	1.80495	0.851958	0.0759545	1
dd_Smed_v6_20344_0_1	8.05665	5.75016	10.3631	1.80224	0.849787	0.313175	1
dd_Smed_v6_20227_0_1	21.6641	15.4713	27.8569	1.80056	0.848444	0.0129312	0.99553
dd_Smed_v6_13055_0_1	6.65259	4.75296	8.55223	1.79935	0.847475	0.206828	1
dd_Smed_v6_16222_0_1	11.3571	8.11416	14.6	1.79933	0.847458	0.105133	1
dd_Smed_v6_24063_0_1	9.17426	6.56623	11.7823	1.79437	0.843481	0.113873	1
dd_Smed_v6_11285_0_1	31.6939	22.7069	40.681	1.79157	0.841221	0.00207629	0.246935
dd_Smed_v6_44071_0_1	7.79397	5.58446	10.0035	1.79131	0.841013	0.236517	1
dd_Smed_v6_27981_0_1	6.40208	4.59655	8.20762	1.7856	0.836412	0.261802	1
dd_Smed_v6_13985_0_1	36.7197	26.3716	47.0677	1.78479	0.835751	0.00173427	0.210616
dd_Smed_v6_19196_0_1	6.40515	4.60268	8.20762	1.78323	0.83449	0.188956	1
dd_Smed_v6_35876_0_1	6.96915	5.01218	8.92613	1.78089	0.832597	0.23707	1
dd_Smed_v6_4621_0_2	5.28571	3.80227	6.76915	1.78029	0.832112	0.531887	1
dd_Smed_v6_29284_0_1	5.8384	4.20247	7.47433	1.77855	0.830705	0.243569	1
dd_Smed_v6_19301_0_1	40.1418	28.9136	51.3699	1.77667	0.829177	0.0019375	0.23203
dd_Smed_v6_23219_0_1	12.2715	8.84602	15.697	1.77447	0.827389	0.117992	1
dd_Smed_v6_23203_0_1	15.8917	11.4597	20.3237	1.7735	0.826596	0.0420484	1
dd_Smed_v6_28856_0_1	8.11095	5.85958	10.3623	1.76844	0.822478	0.174824	1
dd_Smed_v6_17074_0_1	8.10497	5.85958	10.3504	1.7664	0.820814	0.169816	1
dd_Smed_v6_43943_0_1	6.71208	4.8526	8.57157	1.76639	0.820801	0.245876	1
dd_Smed_v6_18107_0_1	9.49645	6.86656	12.1263	1.766	0.820485	0.169712	1
dd_Smed_v6_22358_0_1	7.25722	5.25621	9.25824	1.76139	0.816715	0.217576	1
dd_Smed_v6_14470_0_1	11.7464	8.51096	14.9819	1.7603	0.815825	0.13816	1
dd_Smed_v6_1837_0_1	4733.38	6425.13	3041.63	0.473396	-1.07888	4.66428e-13	6.18735e-10
dd_Smed_v6_38519_0_1	8.1185	5.89091	10.3461	1.75628	0.812523	0.148474	1
dd_Smed_v6_21654_0_1	7.26264	5.27187	9.2534	1.75524	0.811669	0.238447	1
dd_Smed_v6_9078_0_1	7.28462	5.29367	9.27557	1.7522	0.809169	0.184099	1
dd_Smed_v6_29022_0_1	8.39204	6.10361	10.6805	1.74986	0.807242	0.176673	1
dd_Smed_v6_23486_0_2	10.935	7.95458	13.9154	1.74935	0.80682	0.171768	1
dd_Smed_v6_29599_0_1	9.26029	6.73831	11.7823	1.74855	0.80616	0.120371	1
dd_Smed_v6_44969_0_1	5.05251	3.68332	6.4217	1.74345	0.801949	0.357393	1
dd_Smed_v6_29185_0_1	12.6387	9.21465	16.0627	1.74317	0.801711	0.0963302	1
dd_Smed_v6_35723_0_1	5.89025	4.29622	7.48427	1.74206	0.800792	0.234209	1
dd_Smed_v6_20827_0_1	15.4395	11.2627	19.6163	1.74171	0.800503	0.0477103	1
dd_Smed_v6_40946_0_1	7.58949	5.53746	9.64153	1.74115	0.800037	0.190146	1
dd_Smed_v6_20188_0_1	15.1702	11.069	19.2714	1.74102	0.799931	0.0698411	1
dd_Smed_v6_13626_0_1	10.6788	7.79204	13.5656	1.74096	0.799883	0.132325	1
dd_Smed_v6_19624_0_1	6.46079	4.72163	8.19995	1.73668	0.79633	0.246858	1
dd_Smed_v6_16106_0_1	10.9714	8.02041	13.9225	1.73588	0.795668	0.112733	1
dd_Smed_v6_13662_0_1	26.9937	19.7555	34.232	1.73278	0.793093	0.1076	1
dd_Smed_v6_18866_0_1	32.6511	23.9264	41.3759	1.7293	0.790187	0.00774186	0.691373
dd_Smed_v6_46124_0_1	10.709	7.85446	13.5636	1.72687	0.788159	0.143618	1
dd_Smed_v6_6303_0_1	79.8452	58.6115	101.079	1.72456	0.786225	0.51065	1
dd_Smed_v6_17648_0_1	10.4273	7.65743	13.1971	1.72344	0.785293	0.10618	1
dd_Smed_v6_17397_0_1	11.8474	8.70187	14.993	1.72296	0.784892	0.073993	1
dd_Smed_v6_50500_0_1	7.05505	5.18425	8.92585	1.72172	0.783853	0.239008	1
dd_Smed_v6_15602_0_1	13.5438	9.95901	17.1286	1.71991	0.782336	0.125815	1
dd_Smed_v6_35357_0_1	4.79217	3.52715	6.0572	1.71731	0.780148	0.324211	1
dd_Smed_v6_31502_0_1	13.5419	9.9683	17.1156	1.717	0.77989	0.0853853	1
dd_Smed_v6_30941_0_1	6.49511	4.78405	8.20617	1.71532	0.778476	0.248397	1
dd_Smed_v6_23737_0_1	6.78736	5.00288	8.57184	1.71338	0.776846	0.207656	1
dd_Smed_v6_24514_0_1	22.8996	16.8843	28.9149	1.71253	0.776128	0.0191788	1
dd_Smed_v6_40540_0_1	10.1837	7.51055	12.8568	1.71183	0.77554	0.164703	1
dd_Smed_v6_14436_0_1	9.3127	6.87269	11.7527	1.71006	0.774049	0.576112	1
dd_Smed_v6_17834_0_1	11.322	8.36408	14.2799	1.70728	0.771703	0.097702	1
dd_Smed_v6_48625_0_1	8.77837	6.48815	11.0686	1.70597	0.770594	0.186667	1
dd_Smed_v6_13464_0_1	8.75618	6.47248	11.0399	1.70566	0.770333	0.18588	1
dd_Smed_v6_28763_0_1	5.95832	4.40564	7.511	1.70486	0.769653	0.336879	1
dd_Smed_v6_24602_0_1	7.63367	5.64688	9.62046	1.70368	0.768654	0.199956	1
dd_Smed_v6_20693_0_1	5.09746	3.77094	6.42398	1.70355	0.768543	0.36051	1
dd_Smed_v6_36829_0_1	6.50922	4.81538	8.20306	1.70351	0.768512	0.245638	1
dd_Smed_v6_38671_0_1	16.1423	11.9475	20.3371	1.7022	0.7674	0.0782268	1
dd_Smed_v6_37069_0_1	11.0547	8.18612	13.9233	1.70084	0.766251	0.154558	1
dd_Smed_v6_46101_0_1	5.66779	4.20247	7.1331	1.69736	0.76329	0.291931	1
dd_Smed_v6_42165_0_1	19.0115	14.1081	23.9149	1.69512	0.761385	0.114475	1
dd_Smed_v6_23825_0_1	5.68273	4.21814	7.14732	1.69443	0.760796	0.278324	1
dd_Smed_v6_47288_0_1	6.80798	5.05917	8.55679	1.69134	0.758168	0.303919	1
dd_Smed_v6_17315_0_1	7.39104	5.49683	9.28524	1.6892	0.756339	0.199665	1
dd_Smed_v6_18820_0_1	7.11504	5.30933	8.92074	1.6802	0.748632	0.325517	1
dd_Smed_v6_14357_0_1	8.27328	6.1817	10.3649	1.6767	0.745628	0.174932	1
dd_Smed_v6_41381_0_1	5.4133	4.04606	6.78054	1.67584	0.744881	0.36103	1
dd_Smed_v6_12674_0_1	48.4325	36.2117	60.6532	1.67496	0.74413	0.00144466	0.184476
dd_Smed_v6_27473_0_1	5.701	4.26489	7.1371	1.67345	0.742828	0.267305	1
dd_Smed_v6_10748_0_1	1041.83	1398.63	685.026	0.489785	-1.02978	1.00599e-16	2.89137e-13
dd_Smed_v6_18586_0_1	11.6693	8.74249	14.596	1.66955	0.73946	0.117673	1
dd_Smed_v6_22306_0_1	9.43525	7.06972	11.8008	1.6692	0.739157	0.270126	1
dd_Smed_v6_158_0_1	951.281	713.725	1188.84	1.66568	0.736112	0.0395782	1
dd_Smed_v6_16310_0_1	5.9968	4.49939	7.49422	1.66561	0.736048	0.236665	1
dd_Smed_v6_22895_0_1	10.8755	8.16092	13.5901	1.66526	0.735752	0.204417	1
dd_Smed_v6_46925_0_1	10.8513	8.14525	13.5574	1.66445	0.735044	0.245343	1
dd_Smed_v6_43369_0_1	9.13142	6.85702	11.4058	1.66338	0.734117	0.181786	1
dd_Smed_v6_29848_0_1	11.1574	8.38928	13.9256	1.65993	0.731118	0.139063	1
dd_Smed_v6_11632_0_1	9.13839	6.87269	11.4041	1.65934	0.730607	0.181205	1
dd_Smed_v6_52299_0_1	6.86283	5.16859	8.55706	1.65559	0.727346	0.303998	1
dd_Smed_v6_17586_0_1	12.2842	9.25235	15.316	1.65536	0.727147	0.140607	1
dd_Smed_v6_17023_0_1	16.5768	12.4885	20.6652	1.65474	0.726605	0.0579643	1
dd_Smed_v6_5827_0_1	40.0791	30.2016	49.9565	1.6541	0.726049	0.0788772	1
dd_Smed_v6_14049_0_1	8.0104	6.04095	9.97986	1.65203	0.724244	0.581373	1
dd_Smed_v6_5541_0_1	74.6963	56.3383	93.0543	1.65171	0.723957	0.0395028	1
dd_Smed_v6_2184_0_1	59.8511	45.1456	74.5566	1.65147	0.723752	0.27514	1
dd_Smed_v6_30329_0_1	6.30075	4.75272	7.84878	1.65143	0.723714	0.296763	1
dd_Smed_v6_39059_0_1	5.14236	3.88036	6.40437	1.65046	0.722866	0.337686	1
dd_Smed_v6_53129_0_1	4.58981	3.46449	5.71514	1.64963	0.722146	0.407588	1
dd_Smed_v6_22264_0_1	5.43966	4.10872	6.7706	1.64786	0.720592	0.361999	1
dd_Smed_v6_23281_0_1	9.73566	7.35438	12.1169	1.64758	0.72035	0.270873	1
dd_Smed_v6_21355_0_1	11.4622	8.66441	14.26	1.64581	0.718799	0.24685	1
dd_Smed_v6_37328_0_1	8.03725	6.07841	9.99609	1.64452	0.71767	0.365145	1
dd_Smed_v6_15714_0_1	5.15047	3.89602	6.40492	1.64396	0.717179	0.337228	1
dd_Smed_v6_21582_0_1	12.9201	9.78693	16.0533	1.64028	0.71394	0.125735	1
dd_Smed_v6_14154_0_1	12.9471	9.80872	16.0854	1.63991	0.713614	0.192351	1
dd_Smed_v6_46254_0_1	4.0318	3.05475	5.00885	1.63969	0.713426	0.388943	1
dd_Smed_v6_35615_0_1	8.32374	6.30678	10.3407	1.63962	0.713359	0.197731	1
dd_Smed_v6_13990_0_1	7.77361	5.89091	9.65631	1.63919	0.712981	0.24069	1
dd_Smed_v6_16605_0_1	5.74901	4.35865	7.13938	1.63798	0.711919	0.30413	1
dd_Smed_v6_30424_0_1	12.6541	9.59919	15.7089	1.63649	0.710602	0.151649	1
dd_Smed_v6_38418_0_1	5.73514	4.35252	7.11776	1.63532	0.709575	0.365489	1
dd_Smed_v6_19626_0_1	12.6689	9.61485	15.7229	1.63527	0.70953	0.217701	1
dd_Smed_v6_32686_0_1	8.62519	6.55057	10.6998	1.63342	0.707894	0.196339	1
dd_Smed_v6_35874_0_1	6.31558	4.79971	7.83144	1.63165	0.706329	0.306931	1
dd_Smed_v6_28771_0_1	15.8314	12.0317	19.6311	1.63161	0.706293	0.0750997	1
dd_Smed_v6_13114_0_4	18.6765	14.1987	23.1543	1.63073	0.705519	0.0946945	1
dd_Smed_v6_23519_0_1	8.36803	6.3692	10.3669	1.62766	0.702798	0.193622	1
dd_Smed_v6_24286_0_1	24.7632	18.8608	30.6655	1.62588	0.701225	0.148432	1
dd_Smed_v6_34809_0_1	6.61703	5.04351	8.19056	1.62398	0.699534	0.320725	1
dd_Smed_v6_14883_1_5	28.5274	21.7437	35.311	1.62396	0.699517	0.0332985	1
dd_Smed_v6_21338_0_1	9.81556	7.49172	12.1394	1.62037	0.696327	0.177343	1
dd_Smed_v6_29987_0_1	17.3091	13.214	21.4042	1.61982	0.695831	0.0987019	1
dd_Smed_v6_27139_0_1	6.64464	5.07484	8.21445	1.61866	0.694803	0.333787	1
dd_Smed_v6_27246_0_1	6.64912	5.08097	8.21728	1.61727	0.693559	0.44941	1
dd_Smed_v6_15508_0_1	12.4151	9.49001	15.3402	1.61645	0.692832	0.167858	1
dd_Smed_v6_15428_0_5	10.9665	8.38928	13.5437	1.61441	0.691007	0.183615	1
dd_Smed_v6_28004_0_1	4.63011	3.54281	5.71742	1.61381	0.690468	0.579202	1
dd_Smed_v6_28113_0_2	7.79253	5.96286	9.62219	1.61369	0.69036	0.317847	1
dd_Smed_v6_20780_0_3	5.49123	4.20247	6.77999	1.61333	0.690044	0.365545	1
dd_Smed_v6_15029_0_1	16.4711	12.6077	20.3345	1.61287	0.689629	0.0949145	1
dd_Smed_v6_23606_0_1	10.4113	7.97001	12.8525	1.61261	0.689398	0.140279	1
dd_Smed_v6_36634_0_1	8.67702	6.64456	10.7095	1.61177	0.688644	0.226682	1
dd_Smed_v6_17881_1_2	11.5724	8.86757	14.2773	1.61006	0.687113	0.172257	1
dd_Smed_v6_15657_0_1	19.915	15.262	24.5679	1.60975	0.686836	0.127142	1
dd_Smed_v6_24181_0_1	4.91535	3.77094	6.05975	1.60696	0.684334	0.418059	1
dd_Smed_v6_34270_0_1	3.7753	2.89858	4.65201	1.60493	0.682509	0.480525	1
dd_Smed_v6_8529_0_1	52.6397	40.4203	64.8591	1.60462	0.68223	0.00453324	0.479183
dd_Smed_v6_23289_0_1	10.4215	8.00475	12.8383	1.60383	0.681526	0.203614	1
dd_Smed_v6_20381_0_1	32.5125	24.9951	40.0299	1.60151	0.679432	0.0581387	1
dd_Smed_v6_24687_0_1	23.1936	17.8412	28.5461	1.60002	0.678086	0.0377427	1
dd_Smed_v6_9120_1_1	16.2554	12.5073	20.0035	1.59935	0.677482	0.357931	1
dd_Smed_v6_29811_0_1	6.10194	4.70256	7.50133	1.59516	0.673701	0.353696	1
dd_Smed_v6_32262_0_1	10.1815	7.84833	12.5147	1.59457	0.67317	0.338678	1
dd_Smed_v6_30500_0_1	20.3362	15.6778	24.9945	1.59425	0.672882	0.154392	1
dd_Smed_v6_6604_0_1	99.5058	76.7164	122.295	1.59412	0.672759	0.000878429	0.11928
dd_Smed_v6_23991_0_1	8.41442	6.48815	10.3407	1.59378	0.672455	0.237349	1
dd_Smed_v6_34200_0_1	15.3923	11.8694	18.9151	1.5936	0.672287	0.13059	1
dd_Smed_v6_22539_0_1	10.7413	8.286	13.1966	1.59264	0.671416	0.200914	1
dd_Smed_v6_13425_0_1	6.97287	5.38129	8.56445	1.59152	0.670409	0.338182	1
dd_Smed_v6_42793_0_1	4.65094	3.58957	5.71231	1.59136	0.670262	0.410488	1
dd_Smed_v6_11824_0_1	861.623	1150.16	573.091	0.498273	-1.00499	1.74547e-11	2.00671e-08
dd_Smed_v6_15173_0_2	12.7883	9.87455	15.7021	1.59016	0.669171	0.150831	1
dd_Smed_v6_5249_0_1	41.2016	31.8183	50.5849	1.58981	0.668851	0.0251427	1
dd_Smed_v6_3434_0_1	45.9364	35.4928	56.38	1.58849	0.667657	0.0937025	1
dd_Smed_v6_28656_0_1	33.5018	25.9144	41.0893	1.58557	0.665004	0.152525	1
dd_Smed_v6_15304_0_1	21.2483	16.4467	26.0499	1.5839	0.663483	0.47856	1
dd_Smed_v6_17207_1_1	16.8803	13.0666	20.6939	1.58372	0.663317	0.185739	1
dd_Smed_v6_28632_0_1	8.16938	6.32561	10.0131	1.58295	0.662619	0.500893	1
dd_Smed_v6_35221_0_1	9.62403	7.46039	11.7877	1.58003	0.659955	0.199002	1
dd_Smed_v6_20239_0_1	27.3889	21.2464	33.5314	1.57821	0.658293	0.0508333	1
dd_Smed_v6_18240_0_1	16.9201	13.1263	20.7138	1.57803	0.658127	0.124842	1
dd_Smed_v6_19942_0_1	8.16849	6.344	9.99298	1.57519	0.655523	0.288144	1
dd_Smed_v6_31626_0_1	7.56981	5.88137	9.25824	1.57416	0.654585	0.214943	1
dd_Smed_v6_29203_0_1	8.47701	6.59143	10.3626	1.57213	0.652721	0.326512	1
dd_Smed_v6_29002_0_1	13.4267	10.4405	16.413	1.57205	0.652649	0.212469	1
dd_Smed_v6_42088_0_1	15.7578	12.254	19.2617	1.57187	0.652486	0.145493	1
dd_Smed_v6_16442_0_1	20.6984	16.103	25.2938	1.57075	0.651457	0.100221	1
dd_Smed_v6_22465_0_1	15.4958	12.0569	18.9347	1.57044	0.65117	0.224077	1
dd_Smed_v6_33712_0_1	7.89481	6.15037	9.63925	1.56726	0.648249	0.301765	1
dd_Smed_v6_25293_0_1	5.82761	4.54002	7.11521	1.56722	0.648208	0.360034	1
dd_Smed_v6_32030_0_1	7.88449	6.14424	9.62475	1.56647	0.647515	0.354353	1
dd_Smed_v6_16211_0_1	22.2197	17.3193	27.1202	1.56589	0.646987	0.138093	1
dd_Smed_v6_26644_0_1	10.5409	8.21993	12.8619	1.56472	0.645907	0.186724	1
dd_Smed_v6_15380_0_1	18.1227	14.1336	22.1119	1.56449	0.645696	0.117995	1
dd_Smed_v6_25053_0_1	10.2492	8.00475	12.4937	1.56078	0.64227	0.281547	1
dd_Smed_v6_15734_0_2	6.43575	5.02784	7.84366	1.56005	0.641589	0.388373	1
dd_Smed_v6_1119_0_1	7.62805	5.95946	9.29664	1.55998	0.641528	0.657518	1
dd_Smed_v6_13625_0_1	16.3742	12.7947	19.9538	1.55954	0.641117	0.114564	1
dd_Smed_v6_12627_0_1	16.3955	12.8199	19.9711	1.55782	0.639531	0.122756	1
dd_Smed_v6_5161_0_1	22.239	17.3915	27.0866	1.55746	0.639199	0.138823	1
dd_Smed_v6_17360_0_1	12.9094	10.1056	15.7132	1.5549	0.636819	0.128293	1
dd_Smed_v6_25287_0_2	5.57919	4.36818	6.79021	1.55447	0.636423	0.442445	1
dd_Smed_v6_31915_0_1	8.50724	6.66611	10.3484	1.55238	0.634485	0.221592	1
dd_Smed_v6_32013_0_1	6.75406	5.29367	8.21445	1.55175	0.633897	0.533939	1
dd_Smed_v6_20763_0_1	14.6662	11.4972	17.8352	1.55127	0.63345	0.117708	1
dd_Smed_v6_16466_1_1	4.68991	3.67719	5.70264	1.55081	0.633025	0.500632	1
dd_Smed_v6_26833_0_1	11.1367	8.7332	13.5403	1.55044	0.632678	0.190505	1
dd_Smed_v6_24265_0_1	8.52033	6.68518	10.3555	1.54902	0.631355	0.304285	1
dd_Smed_v6_32522_0_1	13.2294	10.3839	16.0749	1.54806	0.630457	0.177174	1
dd_Smed_v6_16778_0_1	7.34228	5.76583	8.91874	1.54683	0.629312	0.333852	1
dd_Smed_v6_19243_0_1	11.7525	9.23032	14.2748	1.54651	0.629014	0.239551	1
dd_Smed_v6_47917_0_1	6.75594	5.30909	8.20278	1.54504	0.627648	0.32796	1
dd_Smed_v6_12940_0_1	12.0499	9.47094	14.6288	1.54459	0.627228	0.220718	1
dd_Smed_v6_15196_0_1	5.59386	4.39951	6.78821	1.54295	0.625687	0.516891	1
dd_Smed_v6_12691_0_1	35.6022	28.0163	43.1882	1.54154	0.624373	0.100585	1
dd_Smed_v6_13847_0_1	9.4174	7.41363	11.4212	1.54056	0.623456	0.223241	1
dd_Smed_v6_20893_0_1	12.9493	10.2028	15.6959	1.53839	0.621422	0.160883	1
dd_Smed_v6_22008_0_1	9.73032	7.66696	11.7937	1.53825	0.621286	0.332508	1
dd_Smed_v6_22875_0_2	10.9032	8.59245	13.2139	1.53785	0.620916	0.218831	1
dd_Smed_v6_214_0_1	2698.38	2126.58	3270.18	1.53777	0.620838	0.0137197	1
dd_Smed_v6_238_0_1	41.5111	32.731	50.2911	1.5365	0.619644	0.30216	1
dd_Smed_v6_16677_0_1	13.8511	10.9251	16.7772	1.53565	0.618851	0.151735	1
dd_Smed_v6_41104_0_1	7.07943	5.58446	8.5744	1.5354	0.618619	0.331178	1
dd_Smed_v6_54276_0_1	4.42734	3.49582	5.35885	1.53293	0.616294	0.490688	1
dd_Smed_v6_25720_0_1	8.84096	6.9821	10.6998	1.53246	0.615853	0.255532	1
dd_Smed_v6_23674_0_1	11.8049	9.3302	14.2796	1.53047	0.613975	0.18915	1
dd_Smed_v6_50343_0_1	5.02404	3.97411	6.07398	1.52839	0.612011	0.413617	1
dd_Smed_v6_18384_0_5	9.74953	7.71396	11.7851	1.52776	0.611422	0.27701	1
dd_Smed_v6_27477_0_1	8.87222	7.02273	10.7217	1.52672	0.610432	0.335603	1
dd_Smed_v6_42435_0_1	10.0575	7.96388	12.1511	1.52577	0.609539	0.258332	1
dd_Smed_v6_26480_0_1	10.3215	8.17658	12.4664	1.52465	0.608475	0.266524	1
dd_Smed_v6_15593_0_1	19.5102	15.4588	23.5617	1.52417	0.60802	0.126746	1
dd_Smed_v6_2720_0_1	127.286	100.92	153.651	1.52251	0.606451	0.0783417	1
dd_Smed_v6_13007_0_1	7.68596	6.09407	9.27785	1.52244	0.606384	0.304803	1
dd_Smed_v6_345_0_1	77.3167	61.3187	93.3147	1.5218	0.605778	0.710057	1
dd_Smed_v6_15615_0_1	13.0172	10.3276	15.7067	1.52084	0.604867	0.156058	1
dd_Smed_v6_13645_0_1	7.3843	5.85982	8.90879	1.52032	0.604374	0.415421	1
dd_Smed_v6_29575_0_1	7.40324	5.87524	8.93124	1.52015	0.604211	0.35902	1
dd_Smed_v6_21300_0_1	17.1653	13.6264	20.7041	1.51941	0.603511	0.154341	1
dd_Smed_v6_17956_0_2	6.50996	5.16859	7.85133	1.51905	0.603167	0.39369	1
dd_Smed_v6_14641_0_1	6.19944	4.92455	7.47433	1.51777	0.60195	0.421455	1
dd_Smed_v6_15804_0_11	17.4603	13.8702	21.0505	1.51767	0.601862	0.12287	1
dd_Smed_v6_11065_0_1	6.81281	5.41262	8.213	1.51738	0.601583	0.528221	1
dd_Smed_v6_14105_0_1	19.2478	15.2931	23.2026	1.5172	0.60141	0.204377	1
dd_Smed_v6_14986_0_1	13.0278	10.359	15.6967	1.51528	0.599583	0.154093	1
dd_Smed_v6_14488_0_1	15.0713	11.985	18.1576	1.51503	0.599349	0.142508	1
dd_Smed_v6_20648_0_1	39.3995	31.3557	47.4433	1.51307	0.597477	0.0362323	1
dd_Smed_v6_10685_0_1	471.836	628.093	315.578	0.502438	-0.992983	7.95243e-07	0.000240596
dd_Smed_v6_13459_0_3	10.6599	8.48916	12.8306	1.51141	0.595897	0.292101	1
dd_Smed_v6_8729_0_1	98.6651	78.574	118.756	1.51139	0.59588	0.00166115	0.203167
dd_Smed_v6_21843_0_1	13.3455	10.628	16.063	1.51139	0.595872	0.23573	1
dd_Smed_v6_51442_0_1	7.39529	5.89091	8.89968	1.51075	0.595263	0.358979	1
dd_Smed_v6_5849_0_1	6.23886	4.97155	7.50616	1.50982	0.59438	0.803709	1
dd_Smed_v6_27043_0_1	12.4576	9.9338	14.9813	1.50811	0.592746	0.167817	1
dd_Smed_v6_39116_0_1	5.0417	4.0211	6.06231	1.50762	0.592276	0.423031	1
dd_Smed_v6_24412_0_1	12.7449	10.1715	15.3183	1.506	0.590725	0.186221	1
dd_Smed_v6_7525_0_1	36.536	29.1826	43.8894	1.50396	0.588765	0.0362101	1
dd_Smed_v6_31282_0_1	23.4808	18.7735	28.1881	1.50149	0.586393	0.252371	1
dd_Smed_v6_24284_0_1	7.14069	5.70954	8.57184	1.50132	0.586232	0.324914	1
dd_Smed_v6_32936_0_1	7.72838	6.18146	9.2753	1.5005	0.585447	0.45877	1
dd_Smed_v6_24624_0_1	7.12923	5.70341	8.55506	1.49999	0.584954	0.39445	1
dd_Smed_v6_22077_0_1	12.4973	9.99939	14.9953	1.49962	0.584595	0.240601	1
dd_Smed_v6_13969_0_1	28.8199	23.0601	34.5797	1.49954	0.584524	0.184954	1
dd_Smed_v6_31300_0_1	24.6722	19.7457	29.5987	1.49899	0.583995	0.0711859	1
dd_Smed_v6_13795_0_1	10.4096	8.33299	12.4863	1.49842	0.583438	0.223986	1
dd_Smed_v6_33440_0_1	12.4905	9.99963	14.9813	1.49819	0.583218	0.240589	1
dd_Smed_v6_16408_0_1	36.0154	28.8348	43.1959	1.49805	0.583082	0.272023	1
dd_Smed_v6_11615_0_3	9.51673	7.61997	11.4135	1.49784	0.582884	0.338864	1
dd_Smed_v6_3383_0_1	997.604	798.783	1196.43	1.49781	0.582856	0.166086	1
dd_Smed_v6_26394_0_1	27.9396	22.3723	33.5069	1.4977	0.582744	0.0731105	1
dd_Smed_v6_11217_0_1	18.163	14.5458	21.7803	1.49736	0.582423	0.332984	1
dd_Smed_v6_32089_0_1	17.5418	14.0518	21.0317	1.49672	0.581807	0.197289	1
dd_Smed_v6_32611_0_1	6.25715	5.01242	7.50188	1.49666	0.581746	0.552541	1
dd_Smed_v6_33456_0_1	5.95188	4.76838	7.13538	1.49639	0.581489	0.456462	1
dd_Smed_v6_27363_0_1	21.7509	17.4348	26.067	1.49511	0.580252	0.086347	1
dd_Smed_v6_30766_0_1	23.8218	19.1205	28.5231	1.49175	0.577006	0.108898	1
dd_Smed_v6_17696_0_1	11.9377	9.58376	14.2915	1.49122	0.576497	0.297097	1
dd_Smed_v6_481_0_1	1355.98	1088.65	1623.31	1.49113	0.576403	0.0441508	1
dd_Smed_v6_31141_0_1	12.2272	9.81826	14.6362	1.49071	0.575997	0.24466	1
dd_Smed_v6_20508_1_1	7.44714	5.98466	8.90962	1.48874	0.574095	0.397332	1
dd_Smed_v6_11788_0_4	19.9865	16.078	23.8949	1.48619	0.571614	0.123171	1
dd_Smed_v6_20617_0_1	19.1426	15.4027	22.8824	1.48561	0.571056	0.202111	1
dd_Smed_v6_21675_0_1	10.7562	8.65487	12.8576	1.48559	0.57104	0.394784	1
dd_Smed_v6_21546_0_1	23.8715	19.2143	28.5288	1.48477	0.57024	0.0917309	1
dd_Smed_v6_21383_0_1	13.1402	10.5778	15.7027	1.48449	0.56997	0.153702	1
dd_Smed_v6_28241_0_1	8.96318	7.2166	10.7098	1.48405	0.569536	0.290195	1
dd_Smed_v6_21915_0_1	13.1378	10.5812	15.6944	1.48324	0.56875	0.249996	1
dd_Smed_v6_30677_0_1	8.3579	6.73194	9.98386	1.48306	0.568576	0.457301	1
dd_Smed_v6_1085_0_1	57.9296	46.686	69.1732	1.48167	0.567224	0.339775	1
dd_Smed_v6_13690_0_1	8.67484	6.99164	10.358	1.48149	0.567048	0.313497	1
dd_Smed_v6_21866_0_1	16.1347	13.0074	19.262	1.48085	0.566426	0.155441	1
dd_Smed_v6_37604_0_1	6.84904	5.52203	8.17605	1.48062	0.566205	0.459563	1
dd_Smed_v6_16295_0_1	8.9815	7.24156	10.7214	1.48054	0.566126	0.354292	1
dd_Smed_v6_21920_0_1	13.4567	10.8502	16.0632	1.48045	0.56604	0.278343	1
dd_Smed_v6_3461_0_1	7.16914	5.78149	8.55679	1.48003	0.565627	0.372559	1
dd_Smed_v6_21430_0_1	8.95802	7.22589	10.6901	1.47942	0.565034	0.327279	1
dd_Smed_v6_394_0_1	1404.16	1133.21	1675.12	1.47821	0.563856	0.0366824	1
dd_Smed_v6_21308_0_1	11.3627	9.17402	13.5514	1.47715	0.562817	0.234362	1
dd_Smed_v6_38732_0_1	8.37284	6.76327	9.98241	1.47597	0.561668	0.356866	1
dd_Smed_v6_1446_0_1	6.28197	5.07484	7.48911	1.47573	0.561432	0.456092	1
dd_Smed_v6_6318_0_1	91.8037	74.2026	109.405	1.47441	0.560135	0.0307324	1
dd_Smed_v6_19091_0_1	14.0574	11.3625	16.7522	1.47433	0.560063	0.309609	1
dd_Smed_v6_22212_0_1	13.475	10.8938	16.0561	1.47388	0.559617	0.192782	1
dd_Smed_v6_42967_0_1	10.4905	8.48303	12.498	1.47329	0.55904	0.291555	1
dd_Smed_v6_2712_2_1	75.8285	61.3187	90.3384	1.47326	0.559013	0.241562	1
dd_Smed_v6_24264_0_1	4.79647	3.88036	5.71258	1.47218	0.557954	0.506372	1
dd_Smed_v6_26898_0_1	5.68691	4.60268	6.77115	1.47113	0.556927	0.443841	1
dd_Smed_v6_26595_0_1	14.3679	11.6315	17.1042	1.4705	0.556308	0.198964	1
dd_Smed_v6_26306_0_1	18.5923	15.0554	22.1292	1.46985	0.55567	0.167883	1
dd_Smed_v6_26423_0_1	5.39252	4.36818	6.41687	1.469	0.554836	0.522708	1
dd_Smed_v6_51207_0_1	8.38581	6.7946	9.97703	1.46838	0.554221	0.366316	1
dd_Smed_v6_24988_0_1	7.78941	6.31291	9.26591	1.46777	0.553628	0.315099	1
dd_Smed_v6_14325_0_1	26.692	21.6346	31.7494	1.46753	0.553393	0.100999	1
dd_Smed_v6_21579_0_1	16.181	13.117	19.2449	1.46717	0.553036	0.176329	1
dd_Smed_v6_23396_0_1	9.90471	8.02971	11.7797	1.46702	0.552886	0.358857	1
dd_Smed_v6_19757_0_1	34.7997	28.219	41.3804	1.4664	0.552284	0.0399485	1
dd_Smed_v6_11079_0_1	56.1151	45.5105	66.7196	1.46602	0.551909	0.0166694	1
dd_Smed_v6_13065_0_1	601.687	799.483	403.891	0.50519	-0.985103	9.78592e-15	1.87509e-11
dd_Smed_v6_50305_0_1	17.1299	13.9174	20.3425	1.46165	0.547599	0.155083	1
dd_Smed_v6_22817_0_1	12.0254	9.77126	14.2796	1.46139	0.547337	0.270333	1
dd_Smed_v6_22043_0_1	11.4304	9.28957	13.5713	1.46092	0.546876	0.248459	1
dd_Smed_v6_25486_0_1	12.3374	10.0369	14.6379	1.45841	0.5444	0.227941	1
dd_Smed_v6_30981_0_1	13.8316	11.2531	16.4101	1.45827	0.54426	0.187333	1
dd_Smed_v6_15023_0_1	19.2444	15.6592	22.8295	1.4579	0.54389	0.209433	1
dd_Smed_v6_21102_0_1	11.1275	9.05507	13.2	1.45774	0.543736	0.268415	1
dd_Smed_v6_38079_0_1	12.6066	10.2588	14.9543	1.4577	0.543693	0.26101	1
dd_Smed_v6_16045_0_1	9.33194	7.59501	11.0689	1.45739	0.543386	0.30524	1
dd_Smed_v6_29994_0_1	11.7246	9.5429	13.9062	1.45724	0.543234	0.255179	1
dd_Smed_v6_14908_0_1	22.8492	18.5982	27.1003	1.45714	0.543143	0.094102	1
dd_Smed_v6_18915_0_1	18.6708	15.1993	22.1423	1.4568	0.5428	0.284939	1
dd_Smed_v6_32425_0_1	33.6779	27.4188	39.9371	1.45656	0.542565	0.0528687	1
dd_Smed_v6_20619_0_1	28.6183	23.3101	33.9266	1.45545	0.541464	0.073627	1
dd_Smed_v6_22117_0_1	17.7717	14.4834	21.0601	1.45409	0.540118	0.154408	1
dd_Smed_v6_26967_0_1	12.0519	9.82415	14.2796	1.45352	0.53955	0.279619	1
dd_Smed_v6_22246_0_1	24.9733	20.3584	29.5882	1.45337	0.5394	0.0957055	1
dd_Smed_v6_497_0_1	60.6296	49.4384	71.8208	1.45273	0.53877	0.703901	1
dd_Smed_v6_14230_0_1	9.02135	7.3571	10.6856	1.45242	0.538457	0.270157	1
dd_Smed_v6_18873_0_1	13.8755	11.319	16.432	1.45173	0.537769	0.242225	1
dd_Smed_v6_12007_0_1	14.7672	12.0474	17.4869	1.45151	0.537554	0.360551	1
dd_Smed_v6_20096_0_1	18.9851	15.4903	22.4798	1.45122	0.537262	0.192994	1
dd_Smed_v6_18278_0_1	58.157	47.468	68.846	1.45037	0.536419	0.0223716	1
dd_Smed_v6_20174_0_1	18.9928	15.5026	22.4829	1.45027	0.53632	0.311854	1
dd_Smed_v6_17722_0_1	11.4425	9.3461	13.5389	1.44862	0.534675	0.304843	1
dd_Smed_v6_25126_0_1	17.2018	14.0518	20.3518	1.44834	0.534402	0.224718	1
dd_Smed_v6_21473_0_1	27.115	22.1503	32.0798	1.44828	0.534336	0.167293	1
dd_Smed_v6_26125_0_1	9.64316	7.87966	11.4067	1.44761	0.53367	0.363699	1
dd_Smed_v6_1385_0_1	295.41	241.411	349.408	1.44735	0.533416	0.00815042	0.713472
dd_Smed_v6_36644_0_1	15.0924	12.3382	17.8466	1.44645	0.532517	0.193349	1
dd_Smed_v6_29867_0_1	12.6786	10.3685	14.9887	1.4456	0.531668	0.274397	1
dd_Smed_v6_21572_0_2	6.04008	4.94022	7.13993	1.44527	0.531335	0.480119	1
dd_Smed_v6_30663_0_1	5.73414	4.6903	6.77798	1.44511	0.531177	0.532234	1
dd_Smed_v6_21109_0_1	10.5685	8.64533	12.4917	1.4449	0.530973	0.327139	1
dd_Smed_v6_23320_0_1	13.2826	10.8656	15.6996	1.44488	0.530952	0.351771	1
dd_Smed_v6_31635_0_1	8.14557	6.66611	9.62502	1.44387	0.529944	0.432432	1
dd_Smed_v6_47812_0_1	8.75729	7.1696	10.345	1.44289	0.528966	0.319999	1
dd_Smed_v6_19161_0_1	21.7399	17.8037	25.676	1.44217	0.528245	0.132376	1
dd_Smed_v6_21177_0_1	6.36812	5.21558	7.52067	1.44196	0.528032	0.490687	1
dd_Smed_v6_28080_0_1	18.1243	14.8459	21.4027	1.44166	0.527735	0.19715	1
dd_Smed_v6_29115_0_1	7.26272	5.95333	8.57212	1.43989	0.525956	0.36867	1
dd_Smed_v6_17934_0_1	7.56681	6.20349	8.93013	1.43953	0.525601	0.344363	1
dd_Smed_v6_13407_0_1	22.3774	18.3515	26.4034	1.43876	0.524828	0.141208	1
dd_Smed_v6_37536_0_1	5.7545	4.72163	6.78738	1.43751	0.523569	0.534708	1
dd_Smed_v6_40135_0_1	18.7809	15.412	22.1497	1.43717	0.523232	0.203883	1
dd_Smed_v6_20555_0_1	17.8468	14.6457	21.0479	1.43714	0.523204	0.344405	1
dd_Smed_v6_10565_0_1	202.768	166.474	239.061	1.43603	0.522083	0.00759066	0.688952
dd_Smed_v6_49073_0_1	22.6905	18.6293	26.7517	1.436	0.522058	0.173106	1
dd_Smed_v6_15061_0_2	10.2825	8.44241	12.1226	1.43592	0.521974	0.280755	1
dd_Smed_v6_15749_0_2	6.66774	5.47504	7.86045	1.43569	0.521742	0.458837	1
dd_Smed_v6_23212_0_1	13.0224	10.6933	15.3516	1.43562	0.521672	0.319076	1
dd_Smed_v6_31837_0_1	9.37643	7.70442	11.0484	1.43404	0.520083	0.360682	1
dd_Smed_v6_33007_0_1	13.6121	11.1877	16.0365	1.4334	0.51944	0.316256	1
dd_Smed_v6_23663_0_1	13.9491	11.4692	16.4289	1.43243	0.518467	0.357676	1
dd_Smed_v6_15076_0_1	16.6705	13.7079	19.6331	1.43224	0.518276	0.234735	1
dd_Smed_v6_25897_0_1	26.948	22.1596	31.7363	1.43217	0.518202	0.209633	1
dd_Smed_v6_16509_0_1	6.36863	5.23738	7.49988	1.43199	0.518023	0.654458	1
dd_Smed_v6_28970_0_1	10.2954	8.46737	12.1235	1.43179	0.517821	0.313485	1
dd_Smed_v6_17033_0_1	7.26907	5.97853	8.55962	1.43173	0.517756	0.532145	1
dd_Smed_v6_31922_0_1	9.69373	7.97342	11.414	1.43151	0.517541	0.378133	1
dd_Smed_v6_66124_0_1	6.37094	5.24054	7.50133	1.4314	0.51743	0.541122	1
dd_Smed_v6_9884_0_1	39.6788	32.6403	46.7173	1.43128	0.517305	0.348567	1
dd_Smed_v6_18115_0_1	14.866	12.229	17.5031	1.43127	0.517301	0.201127	1
dd_Smed_v6_14636_0_1	20.6144	16.9599	24.2688	1.43095	0.516974	0.324308	1
dd_Smed_v6_14675_0_1	19.0926	15.7151	22.4701	1.42985	0.515862	0.175717	1
dd_Smed_v6_12546_0_3	14.572	11.9943	17.1497	1.42982	0.515836	0.297553	1
dd_Smed_v6_13770_0_1	8.79469	7.24156	10.3478	1.42895	0.514954	0.39688	1
dd_Smed_v6_32150_0_1	6.9717	5.74063	8.20278	1.4289	0.514905	0.394395	1
dd_Smed_v6_36185_0_1	6.67495	5.49683	7.85306	1.42865	0.514653	0.460512	1
dd_Smed_v6_6565_0_1	83.6894	68.9489	98.4299	1.42758	0.513569	0.34414	1
dd_Smed_v6_2798_0_1	176.224	145.188	207.259	1.42752	0.513508	0.110359	1
dd_Smed_v6_46231_0_1	9.71181	8.00475	11.4189	1.42651	0.512494	0.356509	1
dd_Smed_v6_28272_0_1	34.896	28.7667	41.0253	1.42614	0.512113	0.0856912	1
dd_Smed_v6_10262_0_1	174.241	143.64	204.842	1.42608	0.512055	0.00578937	0.557752
dd_Smed_v6_33375_0_1	7.27856	6.00032	8.55679	1.42605	0.512029	0.416152	1
dd_Smed_v6_26624_0_1	12.4441	10.2591	14.629	1.42596	0.511932	0.486124	1
dd_Smed_v6_18862_0_3	15.1739	12.51	17.8377	1.42588	0.511849	0.425905	1
dd_Smed_v6_25376_0_1	13.3762	11.0282	15.7243	1.42583	0.511801	0.284273	1
dd_Smed_v6_23188_0_1	30.9935	25.5583	36.4287	1.42532	0.511287	0.0851757	1
dd_Smed_v6_17848_0_1	8.48498	6.99777	9.97219	1.42505	0.511016	0.353273	1
dd_Smed_v6_23620_0_1	13.0689	10.7782	15.3595	1.42505	0.511009	0.295722	1
dd_Smed_v6_52215_0_1	6.06288	5.00288	7.12288	1.42375	0.509701	0.43961	1
dd_Smed_v6_21548_0_1	50.1027	41.3517	58.8537	1.42325	0.509187	0.0504017	1
dd_Smed_v6_23162_0_1	14.871	12.2758	17.4661	1.42281	0.508747	0.2365	1
dd_Smed_v6_5694_0_1	60.7373	50.1448	71.3297	1.42248	0.508403	0.0313068	1
dd_Smed_v6_23644_0_5	14.5729	12.0317	17.1141	1.42242	0.508343	0.213427	1
dd_Smed_v6_17528_0_1	41.0034	33.8538	48.153	1.42238	0.508308	0.0539692	1
dd_Smed_v6_26432_0_1	9.12206	7.53235	10.7118	1.4221	0.508025	0.436187	1
dd_Smed_v6_40151_0_1	6.98737	5.77196	8.20278	1.42114	0.507053	0.4368	1
dd_Smed_v6_14477_0_1	11.2486	9.29298	13.2042	1.42088	0.506789	0.331743	1
dd_Smed_v6_40742_0_1	12.4549	10.2902	14.6196	1.42074	0.50664	0.305708	1
dd_Smed_v6_16321_0_1	15.4878	12.8008	18.1747	1.41981	0.505696	0.191217	1
dd_Smed_v6_12478_0_1	51.0655	42.2118	59.9193	1.41949	0.505377	0.118486	1
dd_Smed_v6_16823_0_1	18.2506	15.0865	21.4147	1.41946	0.505344	0.417004	1
dd_Smed_v6_31004_0_1	7.9041	6.5349	9.27329	1.41904	0.504916	0.417985	1
dd_Smed_v6_18991_0_1	10.35	8.56112	12.1388	1.4179	0.503759	0.412528	1
dd_Smed_v6_22334_0_1	11.261	9.31794	13.204	1.41705	0.502889	0.458937	1
dd_Smed_v6_9483_0_1	12.1787	10.0777	14.2796	1.41695	0.502786	0.411223	1
dd_Smed_v6_25679_0_1	10.0508	8.31733	11.7843	1.41684	0.502672	0.331288	1
dd_Smed_v6_2089_0_1	1633.5	2159.77	1107.23	0.51266	-0.963926	8.68585e-10	5.9915e-07
dd_Smed_v6_17495_0_1	34.9883	28.9635	41.0131	1.41603	0.501847	0.194865	1
dd_Smed_v6_16234_0_1	7.91077	6.55081	9.27074	1.41521	0.501012	0.385513	1
dd_Smed_v6_11258_0_1	24.3575	20.1709	28.5441	1.41512	0.500921	0.149192	1
dd_Smed_v6_28046_0_1	10.0543	8.32662	11.782	1.41498	0.500781	0.414309	1
dd_Smed_v6_22749_0_1	12.7911	10.5969	14.9853	1.41413	0.499912	0.354891	1
dd_Smed_v6_29529_0_1	11.5709	9.58989	13.552	1.41315	0.498916	0.297374	1
dd_Smed_v6_23400_0_1	14.3084	11.8633	16.7536	1.41222	0.497961	0.309197	1
dd_Smed_v6_13028_0_1	7.01036	5.81282	8.20789	1.41203	0.497773	0.460426	1
dd_Smed_v6_18986_0_1	16.7945	13.9267	19.6623	1.41184	0.497577	0.449481	1
dd_Smed_v6_33482_0_1	7.92923	6.57577	9.28269	1.41165	0.497383	0.48437	1
dd_Smed_v6_34919_0_1	207.162	171.822	242.501	1.41135	0.497078	0.0723185	1
dd_Smed_v6_14332_0_1	7.62214	6.32244	8.92184	1.41114	0.49686	0.622057	1
dd_Smed_v6_13479_0_1	25.6131	21.2528	29.9735	1.41033	0.496037	0.128367	1
dd_Smed_v6_6247_0_1	7.00525	5.81282	8.19767	1.41027	0.495975	0.454122	1
dd_Smed_v6_26043_0_1	8.53832	7.08539	9.99125	1.41012	0.495819	0.411783	1
dd_Smed_v6_26223_0_1	6.09586	5.05917	7.13254	1.40982	0.495516	0.541585	1
dd_Smed_v6_24720_0_1	5.80152	4.81538	6.78765	1.40958	0.495263	0.532069	1
dd_Smed_v6_15371_0_1	14.3175	11.8849	16.7502	1.40937	0.495051	0.272469	1
dd_Smed_v6_18141_0_1	8.24044	6.84136	9.63952	1.40901	0.49468	0.396913	1
dd_Smed_v6_47552_0_1	4.57928	3.80227	5.3563	1.40871	0.494375	0.605043	1
dd_Smed_v6_14187_0_1	294.682	389.018	200.346	0.515005	-0.957341	8.23706e-11	6.7642e-08
dd_Smed_v6_592_0_1	405.139	336.743	473.536	1.40623	0.491828	0.0145082	1
dd_Smed_v6_51403_0_1	4.88588	4.06173	5.71003	1.40581	0.491404	0.667157	1
dd_Smed_v6_21373_0_1	10.9979	9.14293	12.8528	1.40576	0.491353	0.352064	1
dd_Smed_v6_17731_0_1	30.221	25.1336	35.3084	1.40483	0.490398	0.159769	1
dd_Smed_v6_13832_0_1	21.9564	18.2604	25.6524	1.40481	0.490374	0.190052	1
dd_Smed_v6_6630_0_1	87.2693	72.5803	101.958	1.40477	0.49033	0.0326703	1
dd_Smed_v6_34779_0_1	5.49625	4.57135	6.42115	1.40465	0.490212	0.565953	1
dd_Smed_v6_36394_0_1	12.5173	10.4153	14.6194	1.40365	0.489182	0.311763	1
dd_Smed_v6_48037_0_1	13.4527	11.1939	15.7115	1.40358	0.489112	0.313881	1
dd_Smed_v6_25428_0_1	13.7595	11.4536	16.0655	1.40266	0.488169	0.306512	1
dd_Smed_v6_18287_0_1	59.8864	49.8533	69.9194	1.4025	0.488004	0.0364083	1
dd_Smed_v6_24977_1_1	18.0201	15.0023	21.038	1.40232	0.487814	0.388872	1
dd_Smed_v6_2803_0_1	23.2352	19.3516	27.1187	1.40137	0.486834	0.567208	1
dd_Smed_v6_5809_0_1	32.9872	27.4748	38.4995	1.40127	0.48673	0.0894164	1
dd_Smed_v6_1274_0_1	140.909	117.385	164.434	1.40081	0.486264	0.0220667	1
dd_Smed_v6_31730_0_1	7.95681	6.62865	9.28497	1.40073	0.486181	0.433153	1
dd_Smed_v6_35684_0_1	4.28896	3.5739	5.00402	1.40015	0.485586	0.59412	1
dd_Smed_v6_19560_0_1	63.034	52.5642	73.5038	1.39836	0.483739	0.0213869	1
dd_Smed_v6_38342_0_1	10.1085	8.42991	11.7871	1.39825	0.483621	0.424667	1
dd_Smed_v6_22757_0_1	6.43106	5.36562	7.49649	1.39713	0.48247	0.571211	1
dd_Smed_v6_39015_0_1	11.0408	9.21489	12.8667	1.3963	0.481608	0.391076	1
dd_Smed_v6_2213_0_1	73.1955	61.091	85.3001	1.39628	0.481586	0.412041	1
dd_Smed_v6_30666_0_1	11.6565	9.7304	13.5827	1.3959	0.481199	0.394084	1
dd_Smed_v6_26649_0_1	13.7795	11.5067	16.0524	1.39505	0.480314	0.288305	1
dd_Smed_v6_18057_0_1	6.13276	5.12159	7.14394	1.39487	0.480127	0.558415	1
dd_Smed_v6_18510_0_4	6.43057	5.37175	7.48938	1.39422	0.479454	0.467059	1
dd_Smed_v6_31938_0_1	12.8476	10.734	14.9612	1.39381	0.479037	0.33739	1
dd_Smed_v6_9118_0_1	648.983	542.232	755.733	1.39374	0.478966	0.028928	1
dd_Smed_v6_22708_0_1	14.4142	12.0474	16.7809	1.39291	0.478099	0.24792	1
dd_Smed_v6_14914_0_1	18.1023	15.1369	21.0678	1.39182	0.476971	0.234678	1
dd_Smed_v6_30887_0_1	10.4338	8.72683	12.1408	1.39121	0.476339	0.377525	1
dd_Smed_v6_23063_0_1	62.8852	52.5993	73.1711	1.3911	0.476229	0.0406492	1
dd_Smed_v6_22321_0_1	28.5146	23.8544	33.1748	1.39072	0.475831	0.141841	1
dd_Smed_v6_20452_0_11	15.3303	12.826	17.8346	1.39051	0.475609	0.283868	1
dd_Smed_v6_3459_0_1	174.294	145.879	202.708	1.38956	0.474625	0.0890518	1
dd_Smed_v6_13883_0_1	41.9921	35.1482	48.836	1.38943	0.474494	0.0640685	1
dd_Smed_v6_28228_0_1	18.7182	15.6681	21.7684	1.38935	0.47441	0.252841	1
dd_Smed_v6_18275_0_3	12.8897	10.7905	14.989	1.38909	0.474141	0.324727	1
dd_Smed_v6_19097_0_1	12.5827	10.5345	14.631	1.38888	0.473917	0.409337	1
dd_Smed_v6_17011_0_1	84.0888	70.4033	97.7743	1.38878	0.473813	0.0191989	1
dd_Smed_v6_5807_1_1	9.51168	7.96388	11.0595	1.38871	0.473741	0.395639	1
dd_Smed_v6_16519_0_1	37.4816	31.3929	43.5704	1.38791	0.47291	0.0719726	1
dd_Smed_v6_13483_0_1	47.2844	39.6038	54.9651	1.38788	0.472878	0.0893712	1
dd_Smed_v6_9491_0_1	179.816	150.621	209.011	1.38766	0.472657	0.027355	1
dd_Smed_v6_24519_0_1	12.2648	10.2745	14.2551	1.38743	0.472412	0.370528	1
dd_Smed_v6_27512_0_1	6.14998	5.15292	7.14705	1.38699	0.471956	0.527936	1
dd_Smed_v6_46927_0_1	8.28611	6.94464	9.62758	1.38633	0.471272	0.469804	1
dd_Smed_v6_19575_0_1	14.7299	12.3477	17.1121	1.38585	0.470774	0.275058	1
dd_Smed_v6_16128_0_1	41.4912	34.7825	48.1999	1.38575	0.47067	0.140666	1
dd_Smed_v6_15740_0_1	23.9646	20.0962	27.833	1.38499	0.469875	0.306747	1
dd_Smed_v6_102_0_1	738.951	619.742	858.16	1.38471	0.469579	0.0341546	1
dd_Smed_v6_24454_0_1	32.8616	27.5654	38.1578	1.38426	0.469117	0.0860558	1
dd_Smed_v6_20588_0_1	7.37628	6.18782	8.56473	1.38413	0.468975	0.394621	1
dd_Smed_v6_24402_0_1	22.1216	18.5578	25.6854	1.38408	0.468925	0.272952	1
dd_Smed_v6_19217_0_1	39.94	33.5101	46.3699	1.38376	0.468592	0.0841571	1
dd_Smed_v6_478_0_1	9796.33	8221.62	11371	1.38306	0.467868	0.000410319	0.062619
dd_Smed_v6_31384_0_1	5.82989	4.89346	6.76631	1.38272	0.467514	0.524818	1
dd_Smed_v6_2805_0_1	176.736	148.428	205.045	1.38144	0.466175	0.0277659	1
dd_Smed_v6_17692_0_1	26.4491	22.2127	30.6854	1.38143	0.466166	0.302836	1
dd_Smed_v6_24739_0_1	45.7978	38.4719	53.1237	1.38084	0.465551	0.0630947	1
dd_Smed_v6_10242_0_1	42.1218	35.3863	48.8573	1.38068	0.465383	0.0969505	1
dd_Smed_v6_14096_0_1	38.1192	32.0246	44.2138	1.38062	0.465316	0.19427	1
dd_Smed_v6_61634_0_1	7.07868	5.9472	8.21017	1.38051	0.465202	0.543454	1
dd_Smed_v6_4295_0_1	44.2638	37.1937	51.3339	1.38018	0.464853	0.070552	1
dd_Smed_v6_10157_0_1	53.5054	44.9637	62.0471	1.37994	0.464603	0.0546131	1
dd_Smed_v6_29112_0_1	23.3784	19.6485	27.1082	1.37966	0.464308	0.131159	1
dd_Smed_v6_25279_0_1	17.2413	14.4927	19.9899	1.37931	0.463949	0.264006	1
dd_Smed_v6_13905_0_1	62.1817	52.2856	72.0779	1.37854	0.463142	0.228194	1
dd_Smed_v6_44086_0_1	11.4045	9.58989	13.219	1.37843	0.463029	0.396343	1
dd_Smed_v6_38139_0_1	3.68103	3.09562	4.26645	1.37822	0.462809	0.713053	1
dd_Smed_v6_43824_0_1	16.6396	13.9955	19.2836	1.37784	0.462409	0.365463	1
dd_Smed_v6_3692_0_1	63.0794	53.059	73.0997	1.3777	0.462267	0.0440739	1
dd_Smed_v6_7351_0_1	1308.54	1714.94	902.136	0.526046	-0.926738	1.86186e-14	3.21078e-11
dd_Smed_v6_23047_0_1	7.08679	5.96286	8.21072	1.37698	0.461504	0.622316	1
dd_Smed_v6_65_0_1	4564.87	3840.95	5288.8	1.37695	0.46148	0.0348584	1
dd_Smed_v6_38835_0_1	12.0083	10.1088	13.9077	1.3758	0.460271	0.389269	1
dd_Smed_v6_33920_0_1	6.46655	5.44371	7.48938	1.37579	0.460257	0.549589	1
dd_Smed_v6_14581_0_1	7.39871	6.22869	8.56873	1.37569	0.460153	0.542908	1
dd_Smed_v6_15704_0_1	20.004	16.841	23.167	1.37563	0.460097	0.365458	1
dd_Smed_v6_19616_0_1	6.77454	5.70341	7.84567	1.37561	0.460072	0.5555	1
dd_Smed_v6_16052_0_1	21.9042	18.4418	25.3667	1.3755	0.459956	0.337882	1
dd_Smed_v6_10545_0_1	10.1669	8.56112	11.7726	1.37513	0.459563	0.37253	1
dd_Smed_v6_39758_0_1	12.6365	10.6436	14.6293	1.37447	0.458872	0.353252	1
dd_Smed_v6_26978_0_1	7.70765	6.49428	8.92101	1.37367	0.458039	0.410346	1
dd_Smed_v6_13346_0_1	39.1354	32.9753	45.2954	1.37362	0.457978	0.101452	1
dd_Smed_v6_12049_0_1	47.7753	40.2986	55.252	1.37106	0.455296	0.0735665	1
dd_Smed_v6_23258_0_1	7.11236	6.00032	8.2244	1.37066	0.45487	0.477127	1
dd_Smed_v6_1272_0_1	245.558	207.314	283.802	1.36895	0.45307	0.0768604	1
dd_Smed_v6_38541_0_1	11.1109	9.3806	12.8411	1.3689	0.453019	0.458237	1
dd_Smed_v6_14251_0_1	31.7713	26.825	36.7176	1.36879	0.452897	0.231066	1
dd_Smed_v6_27192_0_1	10.1688	8.58632	11.7513	1.3686	0.452705	0.48536	1
dd_Smed_v6_35825_0_1	10.1939	8.60811	11.7797	1.36844	0.452536	0.379541	1
dd_Smed_v6_20416_0_1	24.7236	20.8778	28.5694	1.36841	0.452504	0.301206	1
dd_Smed_v6_37794_0_1	8.96776	7.57321	10.3623	1.36829	0.452369	0.505736	1
dd_Smed_v6_1267_0_1	264.785	223.656	305.915	1.3678	0.451853	0.0470412	1
dd_Smed_v6_21018_0_1	11.7449	9.92131	13.5685	1.36761	0.451656	0.403643	1
dd_Smed_v6_9400_0_1	55.5967	46.9743	64.2191	1.36711	0.451131	0.0684156	1
dd_Smed_v6_27483_0_1	10.4927	8.86757	12.1178	1.36653	0.450514	0.401501	1
dd_Smed_v6_24864_0_1	4.01388	3.39253	4.63523	1.3663	0.450279	0.583351	1
dd_Smed_v6_10925_0_1	62.0917	52.4897	71.6937	1.36586	0.449812	0.129791	1
dd_Smed_v6_5562_0_1	31.5154	26.6558	36.375	1.36462	0.448496	0.105525	1
dd_Smed_v6_22425_0_1	15.4482	13.0666	17.8298	1.36453	0.448403	0.215232	1
dd_Smed_v6_26682_0_1	5.56356	4.70596	6.42115	1.36447	0.448341	0.622155	1
dd_Smed_v6_19025_0_1	19.4575	16.4596	22.4554	1.36427	0.44813	0.301903	1
dd_Smed_v6_710_0_1	622.612	526.725	718.498	1.36409	0.447934	0.0183551	1
dd_Smed_v6_4967_0_1	32.1405	27.1972	37.0839	1.36352	0.447331	0.166035	1
dd_Smed_v6_9235_0_1	38.3057	32.4158	44.1956	1.3634	0.447207	0.110442	1
dd_Smed_v6_13487_0_1	17.0041	14.3928	19.6154	1.36287	0.446645	0.307209	1
dd_Smed_v6_20102_0_1	18.8651	15.9686	21.7616	1.36277	0.446543	0.246938	1
dd_Smed_v6_16726_0_1	31.5472	26.706	36.3883	1.36255	0.446312	0.138409	1
dd_Smed_v6_33012_0_1	14.5299	12.301	16.7587	1.36239	0.446141	0.319564	1
dd_Smed_v6_22150_0_1	19.1684	16.2281	22.1088	1.36238	0.446125	0.458372	1
dd_Smed_v6_18339_0_1	6.50371	5.50637	7.50105	1.36225	0.445992	0.543451	1
dd_Smed_v6_1276_1_1	10.8242	9.16449	12.484	1.36222	0.445955	0.442551	1
dd_Smed_v6_617_0_1	624.752	528.967	720.537	1.36216	0.445893	0.0299198	1
dd_Smed_v6_13874_0_1	29.3624	24.8612	33.8637	1.36211	0.445845	0.219905	1
dd_Smed_v6_26683_0_1	17.9474	15.1961	20.6987	1.3621	0.445838	0.206489	1
dd_Smed_v6_16814_0_1	16.1028	13.636	18.5697	1.36182	0.445531	0.298519	1
dd_Smed_v6_26744_0_1	9.2802	7.86059	10.6998	1.3612	0.444876	0.358564	1
dd_Smed_v6_23527_0_1	18.8838	15.9963	21.7713	1.36102	0.444685	0.294757	1
dd_Smed_v6_16146_0_3	7.43313	6.29724	8.56901	1.36076	0.444409	0.582825	1
dd_Smed_v6_11791_0_1	21.0367	17.8228	24.2507	1.36066	0.444304	0.220374	1
dd_Smed_v6_30130_0_1	8.64955	7.32918	9.96991	1.3603	0.443929	0.480287	1
dd_Smed_v6_7594_0_1	2418.58	3168.57	1668.59	0.526607	-0.925201	4.09623e-15	8.82995e-12
dd_Smed_v6_5839_0_1	105.901	89.7644	122.037	1.35953	0.443109	0.0147324	1
dd_Smed_v6_21564_0_3	6.4956	5.50637	7.48482	1.3593	0.442867	0.544584	1
dd_Smed_v6_7141_0_1	66.2776	56.1919	76.3634	1.35898	0.442519	0.0394674	1
dd_Smed_v6_20221_0_1	10.8202	9.17402	12.4664	1.35888	0.442418	0.381204	1
dd_Smed_v6_38770_0_1	6.80767	5.77196	7.84339	1.35888	0.442417	0.472488	1
dd_Smed_v6_30770_0_1	11.1446	9.44915	12.84	1.35885	0.442391	0.405823	1
dd_Smed_v6_24071_0_1	10.2261	8.67053	11.7817	1.35882	0.442358	0.384983	1
dd_Smed_v6_16420_0_1	24.1576	20.4834	27.8318	1.35875	0.442278	0.169805	1
dd_Smed_v6_35574_0_1	8.05751	6.83206	9.28296	1.35874	0.442265	0.426169	1
dd_Smed_v6_25996_0_1	21.9887	18.6452	25.3322	1.35865	0.44217	0.183102	1
dd_Smed_v6_716_0_1	1048.21	888.931	1207.48	1.35836	0.441861	0.000456383	0.0684375
dd_Smed_v6_34917_0_1	11.476	9.73381	13.2182	1.35797	0.441449	0.448937	1
dd_Smed_v6_16980_0_1	18.8963	16.031	21.7616	1.35747	0.440915	0.321852	1
dd_Smed_v6_1072_0_1	623.672	529.251	718.093	1.35681	0.440219	0.0278852	1
dd_Smed_v6_34498_0_1	7.44138	6.31631	8.56646	1.35624	0.439616	0.559061	1
dd_Smed_v6_24831_0_1	6.82854	5.79692	7.86017	1.35592	0.439274	0.55053	1
dd_Smed_v6_28233_0_1	6.20548	5.26847	7.14249	1.35571	0.439044	0.513631	1
dd_Smed_v6_19613_0_1	12.3962	10.5247	14.2676	1.35564	0.438971	0.343523	1
dd_Smed_v6_21738_0_1	9.6191	8.16705	11.0712	1.35559	0.43892	0.393619	1
dd_Smed_v6_28427_0_1	16.1115	13.683	18.5401	1.35498	0.438269	0.32237	1
dd_Smed_v6_17930_0_1	12.6982	10.7844	14.612	1.35492	0.43821	0.386157	1
dd_Smed_v6_15398_0_1	17.3545	14.7428	19.9663	1.35431	0.437553	0.411482	1
dd_Smed_v6_25253_0_1	6.20151	5.26847	7.13455	1.3542	0.437438	0.573193	1
dd_Smed_v6_20734_0_1	17.3646	14.7524	19.9768	1.35415	0.437384	0.313835	1
dd_Smed_v6_6254_0_1	237.964	202.187	273.74	1.35389	0.437114	0.0154397	1
dd_Smed_v6_24656_0_1	10.5317	8.94906	12.1144	1.3537	0.436913	0.519585	1
dd_Smed_v6_28804_0_1	6.50922	5.53133	7.4871	1.35358	0.436781	0.627634	1
dd_Smed_v6_35907_0_1	10.8607	9.23056	12.4908	1.35321	0.436381	0.454482	1
dd_Smed_v6_18652_0_1	51.8113	44.0409	59.5816	1.35287	0.43602	0.0647134	1
dd_Smed_v6_15904_0_1	36.9304	31.3929	42.468	1.35279	0.435938	0.294214	1
dd_Smed_v6_17185_0_1	9.94775	8.45783	11.4377	1.35232	0.435432	0.381044	1
dd_Smed_v6_19132_0_1	9.61662	8.17658	11.0567	1.35223	0.435345	0.433573	1
dd_Smed_v6_25925_0_1	16.779	14.267	19.291	1.35214	0.435245	0.298974	1
dd_Smed_v6_25808_0_1	13.9844	11.891	16.0777	1.35209	0.435195	0.377421	1
dd_Smed_v6_11722_0_1	30.692	26.1026	35.2814	1.35164	0.434711	0.450985	1
dd_Smed_v6_28413_0_1	6.82334	5.80329	7.84339	1.35154	0.434607	0.461995	1
dd_Smed_v6_28395_0_1	4.34908	3.69898	4.99918	1.3515	0.434563	0.724175	1
dd_Smed_v6_14859_0_2	13.0355	11.0874	14.9836	1.35141	0.434461	0.334658	1
dd_Smed_v6_38564_0_1	6.52709	5.55313	7.50105	1.35078	0.433793	0.554159	1
dd_Smed_v6_9791_0_1	55.878	47.549	64.207	1.35033	0.433315	0.435727	1
dd_Smed_v6_19150_0_1	5.59553	4.76225	6.42881	1.34995	0.432908	0.726396	1
dd_Smed_v6_23624_0_1	23.8966	20.3429	27.4503	1.34938	0.432292	0.200672	1
dd_Smed_v6_18647_0_1	13.997	11.9162	16.0777	1.34923	0.43214	0.466868	1
dd_Smed_v6_9377_0_1	12.4157	10.5717	14.2597	1.34886	0.43174	0.35934	1
dd_Smed_v6_22305_0_1	25.4777	21.6972	29.2581	1.34847	0.431324	0.249484	1
dd_Smed_v6_27402_0_1	18.6655	15.8998	21.4312	1.34789	0.4307	0.316903	1
dd_Smed_v6_10832_0_1	174.063	148.348	199.778	1.34668	0.429411	0.00784121	0.693444
dd_Smed_v6_8966_0_1	43.201	36.8273	49.5747	1.34614	0.428828	0.0701307	1
dd_Smed_v6_9274_0_1	65.9129	56.1919	75.634	1.346	0.428674	0.0494309	1
dd_Smed_v6_16812_0_1	10.5663	9.00832	12.1243	1.3459	0.428576	0.371362	1
dd_Smed_v6_26072_0_2	13.7056	11.6881	15.7232	1.34523	0.427856	0.359564	1
dd_Smed_v6_14984_0_1	30.4867	25.9993	34.974	1.34519	0.427809	0.32546	1
dd_Smed_v6_9527_0_1	114.125	97.3338	130.916	1.34502	0.427627	0.212751	1
dd_Smed_v6_18393_0_1	72.8219	62.1357	83.5081	1.34396	0.426494	0.037034	1
dd_Smed_v6_29884_0_1	8.71762	7.4386	9.99664	1.34389	0.426413	0.479325	1
dd_Smed_v6_12099_0_11	11.1819	9.5429	12.821	1.34351	0.426004	0.395799	1
dd_Smed_v6_1272_1_1	12.4568	10.6341	14.2796	1.34281	0.425258	0.35706	1
dd_Smed_v6_12223_0_1	6.52973	5.57492	7.48455	1.34254	0.424964	0.57867	1
dd_Smed_v6_26479_0_1	13.7006	11.6974	15.7038	1.34251	0.424934	0.401264	1
dd_Smed_v6_28134_0_1	9.05182	7.72938	10.3743	1.34219	0.424584	0.548079	1
dd_Smed_v6_17124_1_1	27.7457	23.6948	31.7966	1.34192	0.4243	0.372187	1
dd_Smed_v6_22431_0_1	21.4774	18.3419	24.6129	1.34189	0.42427	0.273745	1
dd_Smed_v6_13810_0_1	19.5903	16.7316	22.4491	1.34172	0.424084	0.256988	1
dd_Smed_v6_18579_0_1	25.5201	21.7969	29.2433	1.34163	0.423985	0.259283	1
dd_Smed_v6_21908_0_1	12.4579	10.6436	14.2722	1.34092	0.423218	0.405865	1
dd_Smed_v6_26248_0_2	8.71741	7.44813	9.98669	1.34083	0.423129	0.555642	1
dd_Smed_v6_23649_0_1	45.4761	38.8567	52.0956	1.34071	0.422997	0.180992	1
dd_Smed_v6_9985_0_1	37.7005	32.2151	43.1859	1.34055	0.422825	0.203337	1
dd_Smed_v6_18839_0_1	9.98863	8.53933	11.4379	1.33944	0.421633	0.503301	1
dd_Smed_v6_13852_0_1	24.621	21.0496	28.1924	1.33933	0.421514	0.19311	1
dd_Smed_v6_2169_0_1	2633.55	2252.27	3014.83	1.33857	0.420697	0.0248219	1
dd_Smed_v6_21305_0_1	80.9921	69.2771	92.7072	1.33821	0.420303	0.0312203	1
dd_Smed_v6_8545_0_1	13.3717	11.4379	15.3055	1.33814	0.420227	0.462957	1
dd_Smed_v6_1724_0_1	138.675	118.622	158.728	1.3381	0.420183	0.0340355	1
dd_Smed_v6_24066_0_1	18.6768	15.9779	21.3757	1.33783	0.419895	0.292257	1
dd_Smed_v6_25950_0_1	3.74527	3.20503	4.28551	1.33712	0.419127	0.716322	1
dd_Smed_v6_39828_0_1	7.46962	6.3944	8.54484	1.3363	0.418245	0.545757	1
dd_Smed_v6_21965_0_1	35.2226	30.1546	40.2906	1.33613	0.418064	0.211039	1
dd_Smed_v6_26042_0_1	9.35637	8.01063	10.7021	1.33599	0.417905	0.427791	1
dd_Smed_v6_26868_0_1	5.30242	4.54026	6.06459	1.33574	0.417635	0.617913	1
dd_Smed_v6_22798_0_1	18.3735	15.7341	21.013	1.3355	0.417382	0.315841	1
dd_Smed_v6_27599_0_1	8.10728	6.94464	9.26991	1.33483	0.416655	0.563333	1
dd_Smed_v6_14646_0_1	51.4733	44.0943	58.8522	1.33469	0.416504	0.0581007	1
dd_Smed_v6_35714_0_1	16.559	14.1862	18.9319	1.33453	0.416329	0.363405	1
dd_Smed_v6_15377_0_1	9.0314	7.73916	10.3236	1.33395	0.415703	0.549774	1
dd_Smed_v6_11372_0_1	34.9567	29.958	39.9553	1.33371	0.415446	0.144687	1
dd_Smed_v6_22242_0_1	34.3374	29.4293	39.2454	1.33355	0.415268	0.244402	1
dd_Smed_v6_23424_0_1	15.3179	13.1291	17.5068	1.33344	0.415152	0.376696	1
dd_Smed_v6_19096_0_1	15.9173	13.6455	18.1892	1.33298	0.414658	0.37402	1
dd_Smed_v6_3901_0_1	615.929	528.086	703.773	1.33269	0.414337	0.00215133	0.254108
dd_Smed_v6_18258_0_1	24.9908	21.428	28.5535	1.33253	0.414171	0.23115	1
dd_Smed_v6_44645_0_1	10.0025	8.57678	11.4283	1.33247	0.414099	0.47138	1
dd_Smed_v6_750_0_1	5662.02	4855.43	6468.6	1.33224	0.413854	0.00619947	0.581032
dd_Smed_v6_16658_0_1	36.2402	31.0898	41.3906	1.33132	0.412861	0.141423	1
dd_Smed_v6_21616_0_1	15.9573	13.6925	18.2222	1.33082	0.412313	0.447903	1
dd_Smed_v6_14566_0_1	29.6972	25.4829	33.9115	1.33076	0.412246	0.431979	1
dd_Smed_v6_11060_0_1	74.976	64.3376	85.6144	1.33071	0.412192	0.0625672	1
dd_Smed_v6_26127_0_1	6.2515	5.36562	7.13738	1.3302	0.411648	0.629299	1
dd_Smed_v6_17814_0_1	6.56962	5.64075	7.4985	1.32934	0.410715	0.627886	1
dd_Smed_v6_19338_0_1	44.0533	37.8279	50.2787	1.32914	0.410496	0.112184	1
dd_Smed_v6_15453_0_1	83.2018	71.4468	94.9568	1.32906	0.410403	0.19038	1
dd_Smed_v6_13413_0_1	24.6974	21.2092	28.1856	1.32893	0.410268	0.229406	1
dd_Smed_v6_22483_0_1	12.811	11.0032	14.6188	1.3286	0.409903	0.37473	1
dd_Smed_v6_36521_0_1	5.94463	5.10617	6.7831	1.32841	0.409703	0.628048	1
dd_Smed_v6_10735_0_1	32.802	28.179	37.4251	1.32812	0.409385	0.358875	1
dd_Smed_v6_20453_0_1	17.4996	15.0338	19.9654	1.32803	0.409292	0.310404	1
dd_Smed_v6_31037_0_1	7.19338	6.1817	8.20506	1.32732	0.408511	0.5501	1
dd_Smed_v6_5343_0_1	104.444	89.7563	119.132	1.32729	0.40848	0.0317288	1
dd_Smed_v6_43122_0_1	15.3336	13.1795	17.4877	1.32689	0.408053	0.320242	1
dd_Smed_v6_14513_0_1	12.1894	10.4779	13.9009	1.32668	0.407822	0.382815	1
dd_Smed_v6_1213_0_1	615.736	529.315	702.156	1.32654	0.407664	0.0198133	1
dd_Smed_v6_25030_0_1	5.9573	5.12183	6.79276	1.32624	0.407339	0.614334	1
dd_Smed_v6_21465_0_1	12.5181	10.7626	14.2736	1.32623	0.407331	0.469248	1
dd_Smed_v6_236_0_1	3685.58	3168.78	4202.39	1.32619	0.407283	0.0517509	1
dd_Smed_v6_11015_0_1	3.74585	3.2207	4.271	1.32611	0.407203	0.713616	1
dd_Smed_v6_6407_0_1	86.0007	73.9522	98.0491	1.32584	0.406911	0.414473	1
dd_Smed_v6_16271_0_1	10.3302	8.88324	11.7772	1.32577	0.406835	0.434456	1
dd_Smed_v6_9409_0_1	41.946	36.0712	47.8209	1.32574	0.406795	0.123455	1
dd_Smed_v6_14769_0_1	38.4961	33.1065	43.8857	1.32559	0.406636	0.124275	1
dd_Smed_v6_11410_0_1	25.0137	21.5156	28.5117	1.32516	0.406171	0.662698	1
dd_Smed_v6_28314_0_1	17.5359	15.0865	19.9853	1.32472	0.405685	0.278686	1
dd_Smed_v6_20469_0_1	53.542	46.0635	61.0206	1.32471	0.405671	0.0668561	1
dd_Smed_v6_18589_0_1	8.13156	6.99777	9.26535	1.32404	0.404951	0.489198	1
dd_Smed_v6_32152_0_1	10.6349	9.15223	12.1175	1.32399	0.404897	0.489718	1
dd_Smed_v6_19948_0_1	15.0415	12.945	17.138	1.32391	0.404809	0.361656	1
dd_Smed_v6_15104_0_1	29.148	25.0861	33.2098	1.32383	0.40472	0.17766	1
dd_Smed_v6_33634_0_1	16.2763	14.0082	18.5443	1.32381	0.404701	0.467244	1
dd_Smed_v6_17982_0_1	30.0563	25.8681	34.2445	1.32381	0.404695	0.213685	1
dd_Smed_v6_16876_0_1	15.9591	13.7392	18.179	1.32314	0.403969	0.43603	1
dd_Smed_v6_26077_0_1	7.51819	6.47248	8.5639	1.32312	0.403949	0.538596	1
dd_Smed_v6_17422_0_1	66.7194	57.4488	75.99	1.32274	0.403533	0.0581465	1
dd_Smed_v6_13128_0_1	54.8677	47.2491	62.4863	1.32249	0.403252	0.130172	1
dd_Smed_v6_17911_0_1	10.0286	8.6392	11.4181	1.32166	0.402346	0.700705	1
dd_Smed_v6_20597_0_1	9.08092	7.82313	10.3387	1.32155	0.402236	0.470784	1
dd_Smed_v6_14340_2_1	37.9082	32.6652	43.1513	1.32102	0.401648	0.136576	1
dd_Smed_v6_4324_0_1	81.4704	70.216	92.7248	1.32056	0.401155	0.12117	1
dd_Smed_v6_11611_0_1	7.84484	6.76327	8.9264	1.31984	0.400358	0.535767	1
dd_Smed_v6_12838_0_1	27.29	23.5289	31.0511	1.3197	0.400211	0.254316	1
dd_Smed_v6_22064_0_1	16.3363	14.0927	18.5799	1.31841	0.398794	0.374443	1
dd_Smed_v6_18621_0_1	11.6167	10.0214	13.2119	1.31837	0.398751	0.528985	1
dd_Smed_v6_16476_0_1	11.2864	9.73653	12.8363	1.31836	0.398749	0.370116	1
dd_Smed_v6_32307_0_1	7.85311	6.77553	8.93068	1.31808	0.398437	0.421751	1
dd_Smed_v6_190_0_1	3598.88	3105.6	4092.16	1.31767	0.397994	0.00234136	0.272815
dd_Smed_v6_1392_0_1	105.097	90.6936	119.5	1.31762	0.397939	0.0797368	1
dd_Smed_v6_6193_0_1	107.93	93.1763	122.683	1.31668	0.396903	0.0325482	1
dd_Smed_v6_31295_0_1	17.5868	15.1836	19.9899	1.31654	0.396753	0.34921	1
dd_Smed_v6_12418_0_1	50.1924	43.3438	57.041	1.31601	0.396173	0.162555	1
dd_Smed_v6_21345_0_1	11.2968	9.7556	12.838	1.31596	0.396119	0.435957	1
dd_Smed_v6_24616_0_1	5.96687	5.15292	6.78082	1.31592	0.396068	0.72756	1
dd_Smed_v6_27651_0_1	8.48677	7.32918	9.64436	1.31589	0.396034	0.570485	1
dd_Smed_v6_25668_0_1	6.57825	5.68161	7.47488	1.31563	0.39575	0.718332	1
dd_Smed_v6_17206_0_1	16.6218	14.3583	18.8853	1.31529	0.395378	0.322643	1
dd_Smed_v6_28419_0_1	8.79733	7.60114	9.99353	1.31474	0.39478	0.430286	1
dd_Smed_v6_11823_0_1	115.288	99.6135	130.962	1.3147	0.394737	0.0250363	1
dd_Smed_v6_10005_0_1	68.1432	58.8898	77.3966	1.31426	0.394253	0.187345	1
dd_Smed_v6_21278_0_1	15.4121	13.32	17.5043	1.31414	0.394115	0.323544	1
dd_Smed_v6_16724_0_1	33.6234	29.0609	38.1859	1.314	0.393961	0.242671	1
dd_Smed_v6_4485_0_1	58.711	50.7482	66.6738	1.31382	0.393764	0.0733585	1
dd_Smed_v6_57444_0_1	10.6924	9.24281	12.1419	1.31366	0.393596	0.383395	1
dd_Smed_v6_16035_0_1	30.1738	26.0833	34.2644	1.31365	0.393582	0.167364	1
dd_Smed_v6_20870_0_1	6.90491	5.96899	7.84083	1.31359	0.393519	0.546819	1
dd_Smed_v6_4640_0_1	120.043	103.777	136.31	1.31349	0.39341	0.0808151	1
dd_Smed_v6_2056_0_1	13.8065	11.938	15.6751	1.31304	0.392916	0.577165	1
dd_Smed_v6_14823_0_1	118.767	102.715	134.818	1.31254	0.392366	0.0256348	1
dd_Smed_v6_27996_0_1	8.17899	7.07585	9.28213	1.3118	0.391553	0.508891	1
dd_Smed_v6_7283_0_1	38.6711	33.4695	43.8726	1.31082	0.390473	0.157819	1
dd_Smed_v6_17016_0_1	21.7118	18.795	24.6285	1.31038	0.38998	0.382965	1
dd_Smed_v6_24870_0_1	15.4158	13.3452	17.4864	1.31031	0.389913	0.456954	1
dd_Smed_v6_3048_0_1	205.159	177.606	232.711	1.31026	0.389857	0.0461149	1
dd_Smed_v6_20921_0_1	27.9663	24.2108	31.7218	1.31023	0.389826	0.259018	1
dd_Smed_v6_4039_0_1	50.006	43.2971	56.7149	1.3099	0.389459	0.119129	1
dd_Smed_v6_18654_0_1	34.2807	29.6856	38.8757	1.30958	0.389104	0.277769	1
dd_Smed_v6_20821_0_1	16.9925	14.7176	19.2674	1.30914	0.388617	0.295179	1
dd_Smed_v6_11635_0_1	123.583	107.058	140.108	1.30871	0.388147	0.0270392	1
dd_Smed_v6_15537_0_1	28.9609	25.0888	32.833	1.30867	0.388102	0.543037	1
dd_Smed_v6_10903_0_1	68.5466	59.3839	77.7094	1.30859	0.388016	0.0666138	1
dd_Smed_v6_10713_0_1	11.9486	10.3528	13.5443	1.30827	0.387659	0.434357	1
dd_Smed_v6_19546_0_1	16.379	14.1926	18.5654	1.30811	0.387479	0.446102	1
dd_Smed_v6_12910_0_1	10.3685	8.98652	11.7504	1.30756	0.38688	0.474608	1
dd_Smed_v6_21954_0_1	7.55749	6.55081	8.56418	1.30735	0.386642	0.567629	1
dd_Smed_v6_23244_0_1	17.3353	15.0302	19.6404	1.30673	0.385964	0.543438	1
dd_Smed_v6_15386_0_1	54.7586	47.4775	62.0396	1.30672	0.385946	0.122858	1
dd_Smed_v6_38851_0_1	17.3212	15.0182	19.6242	1.3067	0.385925	0.335434	1
dd_Smed_v6_26861_0_1	30.8487	26.753	34.9445	1.30619	0.385364	0.194234	1
dd_Smed_v6_38743_0_1	17.3267	15.0275	19.6259	1.306	0.38516	0.378045	1
dd_Smed_v6_30120_0_1	5.66017	4.90913	6.4112	1.30598	0.385128	0.617358	1
dd_Smed_v6_10791_0_1	311.38	270.108	352.653	1.3056	0.384711	0.00543233	0.538394
dd_Smed_v6_9146_0_1	71.2486	61.8231	80.6741	1.30492	0.38396	0.0870207	1
dd_Smed_v6_10689_0_1	151.634	131.575	171.692	1.3049	0.383937	0.0220707	1
dd_Smed_v6_19592_0_1	32.1528	27.9005	36.4051	1.30482	0.383851	0.218322	1
dd_Smed_v6_17743_0_1	60.5007	52.5022	68.4992	1.30469	0.383709	0.0962503	1
dd_Smed_v6_911_1_1	404.583	351.123	458.042	1.3045	0.383501	0.0187931	1
dd_Smed_v6_15100_0_1	12.2936	10.6716	13.9156	1.30399	0.382937	0.365008	1
dd_Smed_v6_15613_0_1	42.2292	36.6677	47.7908	1.30335	0.382223	0.239984	1
dd_Smed_v6_26884_0_1	13.2444	11.5003	14.9884	1.30331	0.382175	0.427294	1
dd_Smed_v6_20276_0_1	14.1988	12.3321	16.0655	1.30274	0.381553	0.410403	1
dd_Smed_v6_14852_0_1	64.0096	55.5974	72.4218	1.30261	0.381409	0.0583097	1
dd_Smed_v6_12455_0_1	47.6813	41.4202	53.9424	1.30232	0.381084	0.271744	1
dd_Smed_v6_13761_0_1	10.722	9.31477	12.1292	1.30214	0.380889	0.484362	1
dd_Smed_v6_28678_0_1	28.3724	24.6521	32.0926	1.30182	0.380531	0.282954	1
dd_Smed_v6_8120_0_1	86.9975	75.5946	98.4004	1.30169	0.380382	0.0709434	1
dd_Smed_v6_30031_0_1	18.6126	16.1752	21.0499	1.30137	0.380031	0.395105	1
dd_Smed_v6_15800_0_1	11.3571	9.87114	12.8431	1.30108	0.379707	0.374435	1
dd_Smed_v6_14020_0_1	54.9164	47.7374	62.0954	1.30077	0.379364	0.13029	1
dd_Smed_v6_10659_0_1	8.82606	7.67309	9.97903	1.30052	0.379091	0.482926	1
dd_Smed_v6_16502_0_1	65.3409	56.8129	73.8689	1.30021	0.378747	0.158699	1
dd_Smed_v6_18694_0_1	19.5817	17.0285	22.1349	1.29988	0.378374	0.301123	1
dd_Smed_v6_22759_0_1	23.3403	20.2991	26.3815	1.29964	0.378109	0.414243	1
dd_Smed_v6_6003_0_1	56.1568	48.8502	63.4633	1.29914	0.377559	0.186012	1
dd_Smed_v6_14745_0_2	17.0445	14.8273	19.2617	1.29907	0.377483	0.296517	1
dd_Smed_v6_14619_0_1	40.4507	35.1918	45.7097	1.29888	0.377263	0.387303	1
dd_Smed_v6_54912_0_1	5.68928	4.94976	6.42881	1.29881	0.377195	0.730498	1
dd_Smed_v6_32661_0_1	6.94345	6.04095	7.84594	1.29879	0.377172	0.645839	1
dd_Smed_v6_4357_0_1	25.8829	22.529	29.2367	1.29774	0.376001	0.239075	1
dd_Smed_v6_21204_0_1	13.8834	12.0849	15.6819	1.29765	0.375903	0.425388	1
dd_Smed_v6_16849_0_1	23.6859	20.6181	26.7537	1.29758	0.375827	0.476166	1
dd_Smed_v6_34657_0_1	5.06053	4.40564	5.71541	1.29729	0.375506	0.63743	1
dd_Smed_v6_31435_0_1	15.4695	13.4702	17.4687	1.29683	0.374995	0.364076	1
dd_Smed_v6_47388_0_1	5.05911	4.40564	5.71258	1.29665	0.374791	0.617571	1
dd_Smed_v6_17213_0_1	4.10357	3.5739	4.63323	1.29641	0.374517	0.788955	1
dd_Smed_v6_28005_0_1	14.2206	12.3852	16.0561	1.2964	0.374507	0.356294	1
dd_Smed_v6_2637_0_1	122.266	106.487	138.045	1.29635	0.374454	0.328579	1
dd_Smed_v6_6001_0_1	12.3217	10.7317	13.9116	1.29631	0.37441	0.610533	1
dd_Smed_v6_15742_1_1	23.3695	20.3586	26.3803	1.29578	0.373823	0.259353	1
dd_Smed_v6_29333_0_1	5.68865	4.95589	6.42142	1.29572	0.37375	0.613591	1
dd_Smed_v6_19214_0_1	59.4217	51.773	67.0704	1.29547	0.373475	0.0802937	1
dd_Smed_v6_24118_0_1	10.4274	9.0864	11.7683	1.29516	0.373128	0.438672	1
dd_Smed_v6_15354_0_1	26.239	22.8697	29.6084	1.29466	0.372568	0.348237	1
dd_Smed_v6_36524_0_1	4.74918	4.14005	5.3583	1.29426	0.372126	0.724687	1
dd_Smed_v6_33607_0_1	9.47987	8.2642	10.6955	1.2942	0.372061	0.564163	1
dd_Smed_v6_13773_0_1	24.0186	20.9436	27.0937	1.29365	0.37145	0.324747	1
dd_Smed_v6_208_0_1	159.27	138.916	179.624	1.29304	0.370768	0.750112	1
dd_Smed_v6_15911_0_1	47.1508	41.129	53.1726	1.29283	0.370529	0.509237	1
dd_Smed_v6_11592_1_10	15.2158	13.2732	17.1585	1.29271	0.370403	0.385618	1
dd_Smed_v6_28571_0_1	15.5049	13.5265	17.4832	1.29251	0.370175	0.402993	1
dd_Smed_v6_23055_0_1	9.80596	8.55499	11.0569	1.29245	0.370113	0.583388	1
dd_Smed_v6_23659_0_2	10.4365	9.10547	11.7675	1.29235	0.370002	0.566473	1
dd_Smed_v6_19224_0_1	8.85876	7.72938	9.98814	1.29223	0.369863	0.561744	1
dd_Smed_v6_14799_0_1	6.97689	6.08794	7.86583	1.29203	0.369644	0.642247	1
dd_Smed_v6_44622_0_1	7.26705	6.34127	8.19284	1.29199	0.36959	0.750301	1
dd_Smed_v6_17801_0_1	49.0703	42.8278	55.3128	1.29151	0.369064	0.18738	1
dd_Smed_v6_27699_0_1	26.6189	23.2354	30.0025	1.29124	0.368758	0.293891	1
dd_Smed_v6_35072_0_1	11.3947	9.94651	12.8428	1.29119	0.368703	0.586073	1
dd_Smed_v6_21160_0_1	24.9988	21.8221	28.1756	1.29115	0.368659	0.416108	1
dd_Smed_v6_16352_0_1	12.3521	10.7844	13.9199	1.29075	0.368209	0.480816	1
dd_Smed_v6_25147_0_1	34.4679	30.0956	38.8401	1.29056	0.367997	0.42002	1
dd_Smed_v6_9817_0_1	37.07	32.3685	41.7714	1.29049	0.367922	0.323189	1
dd_Smed_v6_16931_0_1	10.1295	8.84554	11.4135	1.29031	0.367719	0.570684	1
dd_Smed_v6_30631_0_1	8.56107	7.47605	9.64608	1.29026	0.367666	0.488804	1
dd_Smed_v6_14376_0_1	25.3252	22.1156	28.5347	1.29025	0.367656	0.246162	1
dd_Smed_v6_14597_0_1	17.1223	14.9582	19.2864	1.28935	0.366646	0.368554	1
dd_Smed_v6_261_0_1	322.83	282.054	363.605	1.28913	0.366397	0.0741953	1
dd_Smed_v6_15867_0_1	17.7351	15.4965	19.9737	1.28892	0.36616	0.330277	1
dd_Smed_v6_30914_0_1	7.59635	6.63819	8.55451	1.28868	0.365895	0.642176	1
dd_Smed_v6_21033_0_1	8.85542	7.73892	9.97191	1.28854	0.365739	0.664405	1
dd_Smed_v6_12090_0_1	11.395	9.95901	12.8309	1.28837	0.365549	0.436602	1
dd_Smed_v6_17042_0_1	7.90591	6.91015	8.90168	1.2882	0.365361	0.487925	1
dd_Smed_v6_13970_0_1	15.5495	13.5987	17.5002	1.2869	0.363903	0.481122	1
dd_Smed_v6_15054_0_1	12.6694	11.0813	14.2574	1.28662	0.363587	0.396856	1
dd_Smed_v6_23088_0_1	10.4569	9.14882	11.7649	1.28595	0.362836	0.602299	1
dd_Smed_v6_22968_0_1	10.799	9.44915	12.1488	1.2857	0.362556	0.498017	1
dd_Smed_v6_52544_0_1	8.88211	7.77297	9.99125	1.28538	0.362199	0.427317	1
dd_Smed_v6_14564_1_10	29.2001	25.5549	32.8452	1.28528	0.362086	0.197178	1
dd_Smed_v6_10227_0_1	6.33822	5.547	7.12944	1.28528	0.362081	0.732635	1
dd_Smed_v6_12179_0_1	82.8092	72.476	93.1425	1.28515	0.361936	0.0630128	1
dd_Smed_v6_26806_0_1	16.7785	14.6865	18.8705	1.28488	0.361639	0.417861	1
dd_Smed_v6_10370_1_1	19.986	17.4948	22.4773	1.2848	0.361543	0.394072	1
dd_Smed_v6_19202_0_1	63.4685	55.5792	71.3578	1.28389	0.360527	0.156472	1
dd_Smed_v6_314_0_1	1222.93	1070.99	1374.86	1.28374	0.360348	0.136671	1
dd_Smed_v6_21274_0_1	18.0982	15.8497	20.3467	1.28373	0.360344	0.55106	1
dd_Smed_v6_40715_0_1	10.7815	9.44302	12.1201	1.28349	0.360076	0.569206	1
dd_Smed_v6_18348_0_1	34.3053	30.0481	38.5624	1.28335	0.359919	0.234337	1
dd_Smed_v6_28779_0_1	18.0745	15.834	20.3149	1.28299	0.359511	0.330284	1
dd_Smed_v6_14370_0_1	50.4801	44.2228	56.7374	1.28299	0.359509	0.377783	1
dd_Smed_v6_13331_0_1	38.4245	33.6631	43.1859	1.28289	0.359392	0.224987	1
dd_Smed_v6_16446_0_1	86.9541	76.1802	97.7279	1.28285	0.359355	0.125983	1
dd_Smed_v6_19998_0_1	16.8277	14.7428	18.9125	1.28283	0.359331	0.383731	1
dd_Smed_v6_21691_0_1	58.0461	50.8634	65.2287	1.28243	0.358879	0.184598	1
dd_Smed_v6_16809_0_1	63.7621	55.8729	71.6513	1.2824	0.358843	0.112518	1
dd_Smed_v6_48706_0_1	11.45	10.0341	12.8659	1.28222	0.358638	0.727633	1
dd_Smed_v6_31828_0_1	7.61722	6.67565	8.55879	1.28209	0.358499	0.601074	1
dd_Smed_v6_14875_0_1	43.2014	37.8622	48.5406	1.28203	0.358433	0.226075	1
dd_Smed_v6_54970_0_1	6.66777	5.84415	7.49138	1.28186	0.358238	0.637606	1
dd_Smed_v6_21755_0_1	23.8125	20.8716	26.7534	1.28181	0.358178	0.314939	1
dd_Smed_v6_26966_0_1	23.8191	20.8778	26.7605	1.28177	0.358138	0.316985	1
dd_Smed_v6_21114_0_3	7.59644	6.65998	8.53289	1.28122	0.357516	0.549112	1
dd_Smed_v6_23853_0_1	11.4389	10.0307	12.8471	1.28078	0.35702	0.497379	1
dd_Smed_v6_24649_0_1	14.6015	12.8045	16.3984	1.28068	0.356913	0.466687	1
dd_Smed_v6_20772_0_1	7.63706	6.69744	8.57668	1.28059	0.356808	0.531728	1
dd_Smed_v6_12390_0_1	43.8837	38.4876	49.2798	1.28041	0.356604	0.17	1
dd_Smed_v6_19976_0_1	29.2574	25.665	32.8498	1.27995	0.356084	0.406004	1
dd_Smed_v6_25451_0_1	13.976	12.2601	15.6919	1.27991	0.356048	0.419313	1
dd_Smed_v6_30673_0_1	4.77255	4.18681	5.3583	1.2798	0.355924	0.719389	1
dd_Smed_v6_2843_0_1	442.963	388.709	497.218	1.27915	0.355186	0.149712	1
dd_Smed_v6_20850_0_1	8.58352	7.53235	9.63469	1.27911	0.355139	0.546623	1
dd_Smed_v6_17282_0_1	6.04963	5.30933	6.78993	1.27887	0.354867	0.628815	1
dd_Smed_v6_17222_0_1	9.2253	8.0985	10.3521	1.27827	0.354197	0.597514	1
dd_Smed_v6_13068_0_1	16.5304	14.5117	18.5491	1.27822	0.354134	0.489562	1
dd_Smed_v6_31822_0_1	6.6742	5.85958	7.48883	1.27805	0.353943	0.629134	1
dd_Smed_v6_17070_0_1	6.36768	5.59058	7.14477	1.278	0.353888	0.586826	1
dd_Smed_v6_7772_0_1	20.0419	17.5971	22.4867	1.27786	0.35373	0.453034	1
dd_Smed_v6_16639_0_1	24.5082	21.5217	27.4947	1.27753	0.353357	0.316754	1
dd_Smed_v6_593_0_1	83.974	73.7606	94.1874	1.27693	0.352684	0.110382	1
dd_Smed_v6_23535_0_1	14.0211	12.3164	15.7257	1.27681	0.352547	0.668688	1
dd_Smed_v6_21057_0_1	22.5987	19.8517	25.3456	1.27675	0.352475	0.375795	1
dd_Smed_v6_20952_0_1	5.73023	5.03421	6.42626	1.27652	0.352213	0.660612	1
dd_Smed_v6_11185_0_1	134.267	117.965	150.569	1.27639	0.352072	0.0404836	1
dd_Smed_v6_11785_0_1	51.5321	45.2785	57.7857	1.27623	0.351885	0.504343	1
dd_Smed_v6_36214_0_1	6.66749	5.85982	7.47516	1.27566	0.351248	0.701843	1
dd_Smed_v6_13910_0_1	43.3275	38.0806	48.5744	1.27557	0.35114	0.570296	1
dd_Smed_v6_517_0_1	957.482	841.532	1073.43	1.27557	0.351139	0.123596	1
dd_Smed_v6_465_0_1	644.816	566.858	722.775	1.27505	0.350557	0.0773315	1
dd_Smed_v6_18953_0_1	8.60388	7.56368	9.64408	1.27505	0.350556	0.624542	1
dd_Smed_v6_9748_0_3	137.799	121.189	154.41	1.27413	0.349509	0.455768	1
dd_Smed_v6_2030_2_1	15.6044	13.7238	17.4849	1.27406	0.349429	0.45816	1
dd_Smed_v6_25023_0_3	13.0652	11.4908	14.6395	1.27402	0.349392	0.475332	1
dd_Smed_v6_28164_0_1	7.01082	6.16603	7.85561	1.27401	0.349382	0.621182	1
dd_Smed_v6_31589_0_1	8.61641	7.57934	9.65347	1.27366	0.348976	0.574233	1
dd_Smed_v6_16541_0_1	45.8256	40.3204	51.3307	1.27307	0.348312	0.195133	1
dd_Smed_v6_3468_1_1	49.9546	43.9538	55.9554	1.27305	0.348292	0.308356	1
dd_Smed_v6_15139_0_1	12.7222	11.1941	14.2503	1.27302	0.348253	0.514671	1
dd_Smed_v6_291_0_1	1627.8	1432.3	1823.3	1.27298	0.348212	0.0670622	1
dd_Smed_v6_22711_0_1	5.73795	5.04964	6.42626	1.27262	0.3478	0.622293	1
dd_Smed_v6_40227_0_1	6.06111	5.33429	6.78793	1.27251	0.347674	0.778316	1
dd_Smed_v6_8920_0_1	108.339	95.3484	121.329	1.27248	0.347646	0.0589022	1
dd_Smed_v6_1313_0_1	106.047	93.332	118.763	1.27247	0.347637	0.251788	1
dd_Smed_v6_13189_0_1	57.336	50.466	64.2059	1.27226	0.347396	0.0902647	1
dd_Smed_v6_18347_0_1	22.3142	19.6424	24.986	1.27204	0.347146	0.38062	1
dd_Smed_v6_12384_0_1	29.2954	25.7896	32.8012	1.27188	0.346958	0.189144	1
dd_Smed_v6_19175_0_1	13.7003	12.0631	15.3376	1.27145	0.346476	0.407185	1
dd_Smed_v6_18010_0_1	13.0814	11.519	14.6438	1.27128	0.346282	0.704572	1
dd_Smed_v6_300_0_1	2043.46	1799.49	2287.43	1.27115	0.346138	0.0850147	1
dd_Smed_v6_15452_0_3	21.6866	19.0983	24.2748	1.27105	0.346019	0.328825	1
dd_Smed_v6_11998_0_1	19.7455	17.3917	22.0994	1.27068	0.345605	0.369212	1
dd_Smed_v6_13872_0_1	85.2939	75.1276	95.4602	1.27064	0.345556	0.386597	1
dd_Smed_v6_18427_0_1	86.1182	75.8586	96.3779	1.27049	0.345391	0.235097	1
dd_Smed_v6_18988_0_1	9.88212	8.70503	11.0592	1.27044	0.345327	0.63303	1
dd_Smed_v6_5098_0_1	257.557	226.909	288.205	1.27013	0.344981	0.435265	1
dd_Smed_v6_3610_0_1	215.032	189.446	240.617	1.27011	0.344954	0.120549	1
dd_Smed_v6_20296_0_1	20.0875	17.6977	22.4773	1.27007	0.344906	0.373968	1
dd_Smed_v6_3306_0_1	121.445	106.997	135.893	1.27006	0.344902	0.235636	1
dd_Smed_v6_18864_0_1	40.8165	35.9611	45.6719	1.27004	0.344869	0.146505	1
dd_Smed_v6_11913_0_1	7.65857	6.74785	8.56929	1.26993	0.344748	0.639008	1
dd_Smed_v6_33748_0_1	19.1197	16.8469	21.3925	1.26982	0.344625	0.336745	1
dd_Smed_v6_851_0_1	1769.81	1559.53	1980.08	1.26967	0.344449	0.12294	1
dd_Smed_v6_2883_0_1	238.687	210.335	267.039	1.26959	0.344363	0.165783	1
dd_Smed_v6_17638_0_1	36.0325	31.7556	40.3093	1.26936	0.344102	0.203594	1
dd_Smed_v6_8540_0_1	116.036	102.268	129.803	1.26924	0.343967	0.0890714	1
dd_Smed_v6_30338_0_1	5.08721	4.48373	5.69069	1.26919	0.343905	0.615457	1
dd_Smed_v6_13403_0_1	21.3503	18.8202	23.8804	1.26887	0.343547	0.386224	1
dd_Smed_v6_24158_0_1	8.61599	7.59501	9.63697	1.26886	0.343528	0.561722	1
dd_Smed_v6_22356_0_1	15.9335	14.0457	17.8212	1.2688	0.34347	0.45217	1
dd_Smed_v6_11968_0_1	89.5927	78.9791	100.206	1.26877	0.343429	0.360672	1
dd_Smed_v6_17402_0_1	45.636	40.2325	51.0396	1.26861	0.343253	0.173482	1
dd_Smed_v6_17922_0_1	25.2108	22.2284	28.1932	1.26834	0.342944	0.294087	1
dd_Smed_v6_32609_0_1	11.8004	10.406	13.1949	1.26801	0.342564	0.464144	1
dd_Smed_v6_29849_0_1	5.74336	5.0653	6.42142	1.26773	0.342245	0.625093	1
dd_Smed_v6_20897_0_1	19.79	17.4539	22.1261	1.26769	0.3422	0.389346	1
dd_Smed_v6_23932_0_1	38.0001	33.516	42.4842	1.26758	0.342076	0.254558	1
dd_Smed_v6_21748_0_1	8.61274	7.59817	9.6273	1.26705	0.341479	0.760149	1
dd_Smed_v6_1718_0_1	63.8194	56.3072	71.3317	1.26683	0.341224	0.129264	1
dd_Smed_v6_25599_0_1	10.5288	9.28957	11.7681	1.2668	0.341192	0.464022	1
dd_Smed_v6_14696_0_1	122.567	108.141	136.992	1.26679	0.341177	0.0610365	1
dd_Smed_v6_35990_0_1	20.7663	18.3228	23.2097	1.26671	0.341085	0.34622	1
dd_Smed_v6_29517_0_1	48.8218	43.0778	54.5659	1.26668	0.341055	0.329843	1
dd_Smed_v6_32230_0_1	29.3931	25.9369	32.8492	1.2665	0.340853	0.288585	1
dd_Smed_v6_9468_0_1	94.401	83.3103	105.492	1.26625	0.340563	0.254134	1
dd_Smed_v6_36433_0_1	5.42752	4.79018	6.06486	1.2661	0.340395	0.625795	1
dd_Smed_v6_23022_0_1	14.0585	12.4104	15.7067	1.26561	0.339829	0.462896	1
dd_Smed_v6_39165_0_1	7.33814	6.47861	8.19767	1.26534	0.339529	0.5621	1
dd_Smed_v6_16612_0_1	51.0942	45.1103	57.078	1.2653	0.339476	0.170248	1
dd_Smed_v6_7782_0_1	95.4534	84.2764	106.63	1.26525	0.339417	0.464279	1
dd_Smed_v6_8901_0_1	144.943	127.973	161.912	1.26521	0.339372	0.119242	1
dd_Smed_v6_18054_0_1	16.6195	14.6743	18.5648	1.26513	0.339283	0.461493	1
dd_Smed_v6_17318_0_1	23.9568	21.1529	26.7608	1.26511	0.339265	0.345575	1
dd_Smed_v6_17863_0_1	58.4725	51.6301	65.3149	1.26506	0.339201	0.157701	1
dd_Smed_v6_12190_0_1	37.6628	33.2568	42.0688	1.26497	0.339101	0.215802	1
dd_Smed_v6_14182_0_1	26.8548	23.7137	29.9959	1.26492	0.339047	0.370381	1
dd_Smed_v6_14179_0_1	13.0836	11.5534	14.6137	1.26488	0.338999	0.487018	1
dd_Smed_v6_5964_0_1	11.4835	10.1435	12.8235	1.2642	0.338229	0.625747	1
dd_Smed_v6_25934_0_1	16.2974	14.3957	18.1991	1.2642	0.338229	0.364858	1
dd_Smed_v6_35416_0_1	9.89602	8.74249	11.0495	1.26389	0.33787	0.556057	1
dd_Smed_v6_17940_0_1	30.6724	27.1001	34.2448	1.26364	0.337586	0.31552	1
dd_Smed_v6_30275_0_1	8.64114	7.63563	9.64664	1.26337	0.337279	0.631308	1
dd_Smed_v6_22818_0_1	7.34177	6.48815	8.19539	1.26313	0.337006	0.630868	1
dd_Smed_v6_10047_0_1	92.0951	81.3958	102.795	1.2629	0.336737	0.0691259	1
dd_Smed_v6_32591_0_1	8.94959	7.91075	9.98842	1.26264	0.336441	0.646007	1
dd_Smed_v6_13293_0_1	23.0095	20.3429	25.676	1.26216	0.335894	0.338959	1
dd_Smed_v6_16182_0_1	61.4325	54.3191	68.5458	1.26191	0.335609	0.219466	1
dd_Smed_v6_13927_0_1	16.2804	14.3957	18.165	1.26183	0.335522	0.44318	1
dd_Smed_v6_12526_0_1	181.898	160.865	202.932	1.26151	0.335151	0.0361072	1
dd_Smed_v6_14382_0_1	26.4941	23.4324	29.5558	1.26132	0.334935	0.456023	1
dd_Smed_v6_18870_0_1	64.3073	56.8795	71.7351	1.26118	0.334772	0.160084	1
dd_Smed_v6_26770_0_1	5.76158	5.09663	6.42653	1.26094	0.334497	0.678397	1
dd_Smed_v6_29293_0_1	13.4246	11.8756	14.9737	1.26088	0.33443	0.519535	1
dd_Smed_v6_25777_0_1	29.396	26.0052	32.7867	1.26077	0.334308	0.259479	1
dd_Smed_v6_29895_0_1	5.44268	4.81538	6.06997	1.26054	0.334041	0.726039	1
dd_Smed_v6_20970_0_1	24.9638	22.0879	27.8398	1.26041	0.333891	0.319066	1
dd_Smed_v6_17632_0_1	28.8002	25.4838	32.1165	1.26027	0.333732	0.341919	1
dd_Smed_v6_11620_0_1	75.8068	67.0791	84.5345	1.26022	0.333678	0.109424	1
dd_Smed_v6_17021_0_1	54.4001	48.1399	60.6603	1.26008	0.33352	0.136061	1
dd_Smed_v6_13080_0_1	7.68501	6.80073	8.56929	1.26005	0.333486	0.551767	1
dd_Smed_v6_17352_0_1	37.7141	33.3755	42.0526	1.25998	0.333404	0.240688	1
dd_Smed_v6_14246_0_1	34.2491	30.3137	38.1845	1.25964	0.333016	0.318542	1
dd_Smed_v6_5814_1_1	137.244	121.488	152.999	1.25938	0.332715	0.329057	1
dd_Smed_v6_45766_0_1	17.6096	15.5902	19.6291	1.25906	0.33235	0.382748	1
dd_Smed_v6_16933_0_1	51.8766	45.948	57.8053	1.25806	0.331201	0.229182	1
dd_Smed_v6_22241_0_1	6.08156	5.38742	6.77571	1.25769	0.330777	0.635633	1
dd_Smed_v6_12066_0_1	424.07	375.668	472.473	1.25769	0.330775	0.103476	1
dd_Smed_v6_30278_0_1	8.6435	7.65743	9.62958	1.25755	0.330613	0.667365	1
dd_Smed_v6_12388_0_1	14.3946	12.7541	16.0351	1.25725	0.330273	0.57748	1
dd_Smed_v6_23804_0_1	25.6149	22.6972	28.5327	1.25711	0.330106	0.273286	1
dd_Smed_v6_26144_0_1	24.0414	21.3029	26.7798	1.2571	0.330095	0.438859	1
dd_Smed_v6_30210_0_1	37.4822	33.2255	41.739	1.25623	0.329105	0.232929	1
dd_Smed_v6_12328_1_1	11.5352	10.2278	12.8426	1.25566	0.328444	0.556492	1
dd_Smed_v6_48860_0_1	6.09295	5.40308	6.78282	1.25536	0.328102	0.628324	1
dd_Smed_v6_838_1_1	15.0475	13.3452	16.7499	1.25513	0.327835	0.451737	1
dd_Smed_v6_4428_0_1	6.40196	5.67821	7.12571	1.25492	0.327598	0.920611	1
dd_Smed_v6_11078_0_1	111.44	98.8511	124.028	1.2547	0.327342	0.0751657	1
dd_Smed_v6_10520_0_1	70.8527	62.8523	78.8532	1.25458	0.327203	0.363453	1
dd_Smed_v6_15439_0_1	62.4858	55.4316	69.5401	1.25452	0.327136	0.149944	1
dd_Smed_v6_40749_0_1	11.5456	10.2434	12.8477	1.25424	0.32681	0.567299	1
dd_Smed_v6_31126_0_1	8.34481	7.4041	9.28552	1.25411	0.326658	0.557991	1
dd_Smed_v6_18132_0_1	13.4651	11.9475	14.9828	1.25405	0.326593	0.509813	1
dd_Smed_v6_20579_0_2	6.099	5.41262	6.78537	1.25362	0.326102	0.732103	1
dd_Smed_v6_26204_0_1	6.42637	5.70341	7.14933	1.25352	0.325983	0.728271	1
dd_Smed_v6_21142_0_1	17.2882	15.3435	19.233	1.2535	0.325959	0.522426	1
dd_Smed_v6_15293_0_1	34.3049	30.4493	38.1606	1.25325	0.325676	0.326507	1
dd_Smed_v6_21492_0_1	34.9642	31.0365	38.8919	1.2531	0.325506	0.31063	1
dd_Smed_v6_22218_0_1	10.2641	9.11136	11.4169	1.25304	0.325429	0.616459	1
dd_Smed_v6_8559_0_1	32.3701	28.7356	36.0045	1.25296	0.325337	0.360439	1
dd_Smed_v6_17309_0_1	24.0919	21.3874	26.7963	1.2529	0.325276	0.326685	1
dd_Smed_v6_5748_0_1	290.58	258.009	323.152	1.25248	0.324793	0.0735362	1
dd_Smed_v6_21334_0_1	13.1528	11.6785	14.627	1.25247	0.324779	0.618566	1
dd_Smed_v6_25344_0_1	31.7519	28.1944	35.3093	1.25235	0.324636	0.435981	1
dd_Smed_v6_25713_0_1	23.434	20.809	26.059	1.2523	0.324579	0.410606	1
dd_Smed_v6_8490_0_1	33.3797	29.6454	37.114	1.25193	0.324152	0.288393	1
dd_Smed_v6_25433_0_4	14.4411	12.826	16.0561	1.25184	0.32405	0.515151	1
dd_Smed_v6_33692_0_1	4.50166	3.99931	5.00402	1.25122	0.323336	0.850514	1
dd_Smed_v6_21043_0_1	8.36183	7.4293	9.29436	1.25104	0.323129	0.548531	1
dd_Smed_v6_15385_0_1	14.4533	12.8417	16.065	1.251	0.323083	0.458186	1
dd_Smed_v6_39513_0_1	12.1941	10.8345	13.5537	1.25097	0.323049	0.621829	1
dd_Smed_v6_13236_0_1	33.6714	29.9203	37.4225	1.25074	0.322778	0.351239	1
dd_Smed_v6_59373_0_1	7.07271	6.28498	7.86045	1.25067	0.322703	0.718908	1
dd_Smed_v6_26214_0_1	7.06859	6.28157	7.85561	1.25058	0.322597	0.557281	1
dd_Smed_v6_24772_0_1	17.3674	15.4338	19.3009	1.25056	0.322577	0.439512	1
dd_Smed_v6_13526_0_1	19.9044	17.6884	22.1204	1.25056	0.322576	0.391903	1
dd_Smed_v6_9307_0_1	101.416	90.1295	112.703	1.25046	0.322456	0.142253	1
dd_Smed_v6_21169_0_1	9.94924	8.84237	11.0561	1.25035	0.322338	0.493029	1
dd_Smed_v6_17051_0_1	26.6527	23.6885	29.6169	1.25027	0.322236	0.327106	1
dd_Smed_v6_22958_0_1	10.9151	9.70247	12.1277	1.24996	0.321884	0.700755	1
dd_Smed_v6_7951_0_1	65.8375	58.53	73.1449	1.2497	0.321582	0.152884	1
dd_Smed_v6_31865_0_1	18.6292	16.5625	20.6959	1.24957	0.321428	0.456571	1
dd_Smed_v6_8297_0_1	46.568	41.4021	51.7339	1.24955	0.321407	0.198571	1
dd_Smed_v6_26411_0_1	7.05814	6.27545	7.84083	1.24945	0.321289	0.637112	1
dd_Smed_v6_2748_0_1	301.584	268.145	335.023	1.24941	0.321247	0.0273297	1
dd_Smed_v6_3731_0_1	133.538	118.732	148.345	1.24941	0.321244	0.125395	1
dd_Smed_v6_8635_0_1	133.551	118.753	148.348	1.24921	0.32102	0.0833768	1
dd_Smed_v6_29870_0_1	7.38437	6.56623	8.2025	1.24919	0.320998	0.700261	1
dd_Smed_v6_14367_0_1	23.1371	20.5738	25.7005	1.24919	0.320988	0.496062	1
dd_Smed_v6_30393_0_1	18.6286	16.5659	20.6913	1.24904	0.320814	0.417221	1
dd_Smed_v6_18429_0_1	46.6019	41.4488	51.755	1.24865	0.320366	0.303912	1
dd_Smed_v6_12469_0_1	53.9731	48.0087	59.9376	1.24847	0.320165	0.182433	1
dd_Smed_v6_27830_0_1	7.05444	6.27545	7.83344	1.24827	0.319929	0.626998	1
dd_Smed_v6_12204_0_1	6.74471	6.00032	7.48911	1.24812	0.319753	0.628358	1
dd_Smed_v6_29089_0_1	8.01703	7.13238	8.90168	1.24807	0.319693	0.645975	1
dd_Smed_v6_19473_0_1	17.7182	15.7655	19.6709	1.24772	0.319296	0.588892	1
dd_Smed_v6_277_0_1	1679.02	1494.26	1863.77	1.24728	0.318791	0.0933552	1
dd_Smed_v6_2315_0_1	1271.36	1131.48	1411.23	1.24724	0.318743	0.0192187	1
dd_Smed_v6_23489_0_1	8.37573	7.45426	9.29719	1.24723	0.318729	0.631631	1
dd_Smed_v6_10178_0_1	24.4089	21.7281	27.0897	1.24676	0.318184	0.413584	1
dd_Smed_v6_31909_0_1	5.80581	5.16859	6.44304	1.24658	0.317971	0.744806	1
dd_Smed_v6_27014_0_1	5.4852	4.88393	6.08648	1.24623	0.317565	0.636726	1
dd_Smed_v6_1986_0_1	3191.32	2841.61	3541.04	1.24614	0.317467	0.00437369	0.468474
dd_Smed_v6_30060_0_1	6.7455	6.00645	7.48455	1.24608	0.317402	0.618769	1
dd_Smed_v6_32903_0_1	5.47717	4.8778	6.07653	1.24575	0.317018	0.769827	1
dd_Smed_v6_17006_0_1	54.9814	48.9687	60.9941	1.24557	0.316811	0.219774	1
dd_Smed_v6_1191_0_1	405.804	361.448	450.159	1.24543	0.316649	0.284447	1
dd_Smed_v6_14556_0_2	35.0577	31.2274	38.8879	1.24531	0.316509	0.232372	1
dd_Smed_v6_10768_0_1	111.213	99.0638	123.362	1.24527	0.316464	0.0784444	1
dd_Smed_v6_29222_0_1	13.5248	12.0474	15.0021	1.24526	0.316443	0.463905	1
dd_Smed_v6_1737_0_1	269.04	239.662	298.418	1.24516	0.316333	0.0854921	1
dd_Smed_v6_18502_0_1	27.0277	24.0791	29.9763	1.24491	0.316039	0.28401	1
dd_Smed_v6_3541_0_1	151.759	135.208	168.31	1.24483	0.315946	0.159292	1
dd_Smed_v6_22469_0_1	7.07778	6.30678	7.84878	1.2445	0.315565	0.689081	1
dd_Smed_v6_23265_0_1	7.41049	6.60369	8.21728	1.24435	0.315389	0.592762	1
dd_Smed_v6_29795_0_1	12.2217	10.8938	13.5497	1.2438	0.314754	0.520526	1
dd_Smed_v6_20103_0_1	7.70976	6.87269	8.54684	1.2436	0.314517	0.6245	1
dd_Smed_v6_15742_0_1	50.5478	45.0599	56.0356	1.24358	0.314499	0.187983	1
dd_Smed_v6_2460_0_1	175.986	156.892	195.079	1.2434	0.314288	0.150016	1
dd_Smed_v6_22018_0_1	23.1844	20.6712	25.6976	1.24316	0.314015	0.338001	1
dd_Smed_v6_9936_0_1	119.05	106.152	131.947	1.243	0.313827	0.086787	1
dd_Smed_v6_15935_0_1	25.4293	22.6756	28.183	1.24288	0.313685	0.331097	1
dd_Smed_v6_20799_0_1	7.39876	6.59756	8.19995	1.24288	0.313682	0.661032	1
dd_Smed_v6_15030_0_1	17.0692	15.2211	18.9174	1.24284	0.313639	0.568924	1
dd_Smed_v6_11531_0_1	51.7359	46.1369	57.335	1.24272	0.313496	0.307944	1
dd_Smed_v6_34561_0_1	12.2422	10.9187	13.5656	1.24242	0.313149	0.565063	1
dd_Smed_v6_21003_0_1	109.815	97.9435	121.687	1.24242	0.313148	0.16759	1
dd_Smed_v6_25188_0_1	14.8277	13.2262	16.4292	1.24217	0.31286	0.489536	1
dd_Smed_v6_52295_0_1	8.05854	7.18867	8.9284	1.24201	0.312677	0.723768	1
dd_Smed_v6_15363_0_13	11.2549	10.0403	12.4695	1.24195	0.312608	0.639204	1
dd_Smed_v6_10049_0_1	141.405	126.169	156.64	1.24151	0.3121	0.0494654	1
dd_Smed_v6_9342_0_1	10.6253	9.48048	11.7701	1.2415	0.312089	0.573174	1
dd_Smed_v6_15883_0_1	21.2732	18.9827	23.5637	1.24132	0.311879	0.352185	1
dd_Smed_v6_20932_0_1	24.7891	22.1251	27.4531	1.24081	0.311284	0.494611	1
dd_Smed_v6_21959_0_1	5.48244	4.89346	6.07142	1.24072	0.311178	0.722784	1
dd_Smed_v6_20257_0_1	11.5816	10.3374	12.8258	1.24072	0.311172	0.567401	1
dd_Smed_v6_12393_0_1	69.587	62.12	77.0539	1.2404	0.31081	0.134528	1
dd_Smed_v6_23540_0_1	25.7581	22.9977	28.5185	1.24006	0.310407	0.375458	1
dd_Smed_v6_25170_0_1	13.8683	12.3822	15.3544	1.24003	0.31038	0.756407	1
dd_Smed_v6_14962_0_1	61.1966	54.6444	67.7488	1.23981	0.310122	0.221989	1
dd_Smed_v6_14322_0_1	59.3382	52.9927	65.6837	1.23949	0.309741	0.162956	1
dd_Smed_v6_32536_0_1	9.99942	8.93023	11.0686	1.23945	0.309703	0.58434	1
dd_Smed_v6_2587_0_1	47.3778	42.3123	52.4433	1.23943	0.30968	0.729859	1
dd_Smed_v6_29289_0_1	17.0873	15.262	18.9125	1.23919	0.309402	0.479245	1
dd_Smed_v6_18360_0_1	31.9186	28.5097	35.3275	1.23914	0.309337	0.249932	1
dd_Smed_v6_31879_0_1	8.3872	7.49172	9.28269	1.23906	0.309245	0.655301	1
dd_Smed_v6_941_0_1	391.735	349.979	433.491	1.23862	0.308735	0.0944062	1
dd_Smed_v6_21119_0_1	23.2072	20.7336	25.6809	1.23861	0.308723	0.330536	1
dd_Smed_v6_32090_0_1	12.5671	11.2279	13.9062	1.23854	0.308642	0.512511	1
dd_Smed_v6_21237_0_1	19.674	17.579	21.769	1.23835	0.308423	0.427961	1
dd_Smed_v6_13844_0_1	59.9959	53.6093	66.3826	1.23827	0.308323	0.203213	1
dd_Smed_v6_21516_0_1	9.98656	8.92386	11.0493	1.23817	0.30821	0.633615	1
dd_Smed_v6_10875_0_1	29.3052	26.1868	32.4236	1.23816	0.3082	0.304157	1
dd_Smed_v6_13672_0_1	26.4484	23.6358	29.2609	1.23799	0.307999	0.451011	1
dd_Smed_v6_14363_0_1	64.1671	57.3491	70.9851	1.23777	0.307745	0.175329	1
dd_Smed_v6_11288_0_1	27.1131	24.2328	29.9934	1.23772	0.307681	0.369517	1
dd_Smed_v6_1159_1_1	34.1872	30.5555	37.8188	1.23771	0.307671	0.3014	1
dd_Smed_v6_14245_0_1	43.2547	38.666	47.8433	1.23735	0.307252	0.221444	1
dd_Smed_v6_6560_0_1	98.382	87.9598	108.804	1.23698	0.306818	0.466521	1
dd_Smed_v6_24110_0_1	27.4408	24.5356	30.3459	1.23681	0.306624	0.367205	1
dd_Smed_v6_15852_0_1	84.529	75.5968	93.4612	1.23631	0.306042	0.14312	1
dd_Smed_v6_278_0_1	4275.68	3824.18	4727.18	1.23613	0.305829	0.0373266	1
dd_Smed_v6_23820_0_1	30.9622	27.6939	34.2305	1.23603	0.305715	0.299836	1
dd_Smed_v6_101_0_1	16048.3	14354.9	17741.8	1.23594	0.305612	0.0256703	1
dd_Smed_v6_10908_0_1	49.7184	44.4722	54.9646	1.23593	0.305597	0.409526	1
dd_Smed_v6_13935_0_1	159.113	142.331	175.895	1.23582	0.305465	0.164588	1
dd_Smed_v6_15957_0_1	32.6163	29.1792	36.0534	1.23559	0.305196	0.408822	1
dd_Smed_v6_14084_0_1	27.1489	24.2884	30.0093	1.23554	0.305141	0.403169	1
dd_Smed_v6_23695_0_1	16.4685	14.7367	18.2003	1.23503	0.304551	0.524478	1
dd_Smed_v6_18973_0_1	26.4214	23.6444	29.1983	1.23489	0.304386	0.375392	1
dd_Smed_v6_12527_0_1	59.0921	52.8833	65.301	1.23481	0.304292	0.169965	1
dd_Smed_v6_10919_0_1	52.279	46.7897	57.7684	1.23464	0.304088	0.251641	1
dd_Smed_v6_11543_0_1	98.3015	87.9908	108.612	1.23436	0.303762	0.468481	1
dd_Smed_v6_26304_0_1	16.8011	15.0397	18.5625	1.23423	0.303615	0.41108	1
dd_Smed_v6_7994_0_1	28.0983	25.1581	31.0386	1.23374	0.303042	0.436254	1
dd_Smed_v6_15487_0_1	61.6724	55.2255	68.1193	1.23347	0.302728	0.271562	1
dd_Smed_v6_24931_0_1	24.2289	21.697	26.7608	1.23339	0.302624	0.440838	1
dd_Smed_v6_16600_0_1	15.8341	14.183	17.4852	1.23282	0.301967	0.420141	1
dd_Smed_v6_27769_0_1	15.8234	14.1737	17.473	1.23277	0.301904	0.385318	1
dd_Smed_v6_30248_0_1	8.39803	7.52305	9.27302	1.23261	0.301721	0.5492	1
dd_Smed_v6_21932_0_1	6.15263	5.5125	6.79276	1.23225	0.301292	0.666331	1
dd_Smed_v6_14301_0_1	71.138	63.7394	78.5365	1.23215	0.301178	0.453996	1
dd_Smed_v6_40752_0_1	13.5736	12.1664	14.9808	1.23133	0.300215	0.513402	1
dd_Smed_v6_30829_0_1	16.1744	14.4988	17.85	1.23114	0.29999	0.470697	1
dd_Smed_v6_27160_0_1	9.05157	8.11416	9.98897	1.23105	0.299894	0.628297	1
dd_Smed_v6_13915_0_1	54.6778	49.0182	60.3374	1.23092	0.299735	0.264646	1
dd_Smed_v6_19537_0_1	30.7547	27.5752	33.9343	1.23061	0.299371	0.407905	1
dd_Smed_v6_20991_0_1	40.0973	35.954	44.2405	1.23047	0.299215	0.394207	1
dd_Smed_v6_27621_0_1	8.09309	7.25722	8.92896	1.23035	0.299074	0.647068	1
dd_Smed_v6_26341_0_1	5.17808	4.6433	5.71286	1.23034	0.299061	0.830627	1
dd_Smed_v6_13466_0_1	39.1417	35.1012	43.1823	1.23022	0.29892	0.385512	1
dd_Smed_v6_563_0_1	613.597	550.326	676.868	1.22994	0.298586	0.252074	1
dd_Smed_v6_1348_0_1	79.2444	71.0752	87.4135	1.22987	0.298511	0.70758	1
dd_Smed_v6_41_0_1	25684.9	23037.3	28332.5	1.22985	0.298486	0.0322143	1
dd_Smed_v6_20625_0_1	6.77678	6.07841	7.47516	1.22979	0.29841	0.640604	1
dd_Smed_v6_5372_0_1	183.827	164.886	202.768	1.22975	0.298361	0.0822843	1
dd_Smed_v6_17072_0_1	18.4426	16.5441	20.3411	1.22951	0.298081	0.502369	1
dd_Smed_v6_19745_0_1	30.7706	27.6065	33.9346	1.22922	0.297748	0.4745	1
dd_Smed_v6_16022_0_1	55.0158	49.3632	60.6683	1.22902	0.297506	0.253806	1
dd_Smed_v6_14981_0_1	12.615	11.319	13.9111	1.22901	0.297494	0.548811	1
dd_Smed_v6_11136_0_1	26.8429	24.086	29.5999	1.22893	0.297398	0.474553	1
dd_Smed_v6_8256_0_1	118.078	105.954	130.201	1.22884	0.297297	0.448986	1
dd_Smed_v6_12511_1_1	22.001	19.7425	24.2594	1.22879	0.29724	0.296943	1
dd_Smed_v6_35411_0_1	10.0316	9.00219	11.0609	1.22869	0.297126	0.62425	1
dd_Smed_v6_17856_0_1	11.9808	10.753	13.2085	1.22835	0.296724	0.580978	1
dd_Smed_v6_31343_0_1	11.2976	10.1401	12.455	1.22829	0.296648	0.579046	1
dd_Smed_v6_8133_0_1	257.785	231.387	284.184	1.22818	0.296518	0.0372711	1
dd_Smed_v6_2608_0_1	80.1776	71.9703	88.385	1.22808	0.296401	0.235335	1
dd_Smed_v6_20343_0_1	34.3058	30.7959	37.8158	1.22795	0.29625	0.303097	1
dd_Smed_v6_24444_0_1	6.79877	6.10361	7.49394	1.22779	0.296062	0.722599	1
dd_Smed_v6_798_0_1	308.58	277.032	340.128	1.22776	0.296024	0.117558	1
dd_Smed_v6_13743_0_1	9.37926	8.42037	10.3381	1.22775	0.296021	0.636751	1
dd_Smed_v6_13610_0_1	53.1082	47.6797	58.5367	1.2277	0.295964	0.515872	1
dd_Smed_v6_16116_0_1	25.5811	22.9664	28.1958	1.2277	0.295955	0.415809	1
dd_Smed_v6_7114_0_1	32.3908	29.0825	35.6991	1.22751	0.295739	0.472963	1
dd_Smed_v6_17643_0_1	8.74713	7.85446	9.6398	1.2273	0.295491	0.707648	1
dd_Smed_v6_24867_0_1	5.81832	5.22488	6.41175	1.22716	0.295322	0.830271	1
dd_Smed_v6_16441_0_1	13.606	12.2195	14.9924	1.22693	0.295052	0.465369	1
dd_Smed_v6_29018_0_1	21.0161	18.8767	23.1554	1.22666	0.294737	0.472859	1
dd_Smed_v6_29789_0_1	21.7104	19.5017	23.9191	1.22652	0.294567	0.390307	1
dd_Smed_v6_12138_0_1	7.76552	6.97597	8.55506	1.22636	0.294384	0.726154	1
dd_Smed_v6_38869_0_1	8.7502	7.86059	9.6398	1.22635	0.294365	0.581207	1
dd_Smed_v6_26600_0_1	11.0056	9.88681	12.1243	1.22631	0.294329	0.577802	1
dd_Smed_v6_22123_0_1	20.712	18.6075	22.8165	1.2262	0.294192	0.436104	1
dd_Smed_v6_19951_0_1	11.0043	9.88681	12.1218	1.22606	0.294025	0.488274	1
dd_Smed_v6_11988_0_1	47.2749	42.4776	52.0723	1.22588	0.293814	0.375152	1
dd_Smed_v6_15411_0_2	13.2859	11.9382	14.6336	1.22578	0.293696	0.514641	1
dd_Smed_v6_11631_0_1	92.0145	82.6847	101.344	1.22567	0.293574	0.125685	1
dd_Smed_v6_28249_0_1	17.174	15.4338	18.9143	1.22551	0.293381	0.482839	1
dd_Smed_v6_14617_0_1	105.577	94.8928	116.262	1.22519	0.293005	0.140595	1
dd_Smed_v6_24037_0_1	19.1296	17.1944	21.0647	1.22509	0.292885	0.481529	1
dd_Smed_v6_5651_0_1	208.315	187.245	229.384	1.22505	0.292839	0.516952	1
dd_Smed_v6_39932_0_1	8.44164	7.58864	9.29463	1.22481	0.292557	0.706509	1
dd_Smed_v6_19258_0_1	13.6025	12.229	14.9759	1.22462	0.292338	0.517842	1
dd_Smed_v6_2412_0_1	166.103	149.343	182.863	1.22445	0.292133	0.213931	1
dd_Smed_v6_33083_0_1	5.18784	4.6651	5.71058	1.22411	0.29173	0.717518	1
dd_Smed_v6_12324_0_1	16.2098	14.5771	17.8426	1.22401	0.29162	0.462979	1
dd_Smed_v6_10623_0_1	30.4895	27.4185	33.5604	1.224	0.291606	0.540102	1
dd_Smed_v6_12439_0_1	42.8186	38.5062	47.131	1.22399	0.291587	0.448267	1
dd_Smed_v6_20291_0_1	29.8286	26.8252	32.8319	1.22392	0.29151	0.385275	1
dd_Smed_v6_22202_0_1	24.6241	22.1469	27.1014	1.22371	0.29126	0.346695	1
dd_Smed_v6_25051_0_1	11.0371	9.92744	12.1468	1.22356	0.291081	0.560558	1
dd_Smed_v6_4413_0_1	429.482	386.311	472.653	1.22351	0.291021	0.0287455	1
dd_Smed_v6_20720_0_1	11.682	10.5093	12.8548	1.22319	0.290647	0.627004	1
dd_Smed_v6_6289_0_1	10.0654	9.05507	11.0757	1.22315	0.290602	0.554982	1
dd_Smed_v6_21207_0_1	50.909	45.8011	56.0168	1.22305	0.290479	0.232406	1
dd_Smed_v6_21253_0_1	5.84899	5.26234	6.43565	1.22296	0.290382	0.752274	1
dd_Smed_v6_9961_0_1	232.073	208.805	255.341	1.22287	0.290269	0.0541052	1
dd_Smed_v6_12873_0_1	80.0385	72.0145	88.0625	1.22284	0.290239	0.240905	1
dd_Smed_v6_22624_0_1	23.3553	21.0155	25.6951	1.22267	0.290036	0.504183	1
dd_Smed_v6_11893_0_1	78.7745	70.8843	86.6648	1.22262	0.28998	0.133988	1
dd_Smed_v6_25097_0_1	21.4165	19.2733	23.5597	1.2224	0.289719	0.428811	1
dd_Smed_v6_26589_0_1	26.6058	23.9445	29.2671	1.22229	0.289585	0.720495	1
dd_Smed_v6_12560_0_1	19.1279	17.216	21.0399	1.22211	0.289379	0.41378	1
dd_Smed_v6_8792_0_1	159.044	143.185	174.903	1.22152	0.288677	0.0671285	1
dd_Smed_v6_27146_0_1	21.4184	19.2831	23.5538	1.22147	0.288624	0.489089	1
dd_Smed_v6_16965_0_3	5.52162	4.97155	6.0717	1.22129	0.288404	0.725313	1
dd_Smed_v6_9813_0_1	169.378	152.523	186.233	1.22101	0.28808	0.240359	1
dd_Smed_v6_15862_0_1	34.0703	30.6801	37.4606	1.22101	0.28807	0.329167	1
dd_Smed_v6_15039_0_1	15.9103	14.3272	17.4934	1.22099	0.288056	0.499608	1
dd_Smed_v6_15221_0_1	28.2362	25.4271	31.0454	1.22096	0.288013	0.412397	1
dd_Smed_v6_11836_0_1	60.342	54.3409	66.343	1.22087	0.287907	0.300636	1
dd_Smed_v6_23871_0_1	44.419	40.0074	48.8306	1.22054	0.287518	0.311675	1
dd_Smed_v6_30996_0_1	14.5891	13.142	16.0362	1.22023	0.287149	0.577442	1
dd_Smed_v6_22410_0_1	23.3672	21.0496	25.6849	1.22021	0.287126	0.386115	1
dd_Smed_v6_2030_3_1	136.358	122.839	149.877	1.22011	0.287014	0.256838	1
dd_Smed_v6_18293_0_1	62.9442	56.7047	69.1838	1.22007	0.286967	0.222567	1
dd_Smed_v6_19174_0_1	21.7434	19.5893	23.8975	1.21993	0.286795	0.469389	1
dd_Smed_v6_10556_0_1	89.5233	80.6551	98.3915	1.21991	0.286769	0.453518	1
dd_Smed_v6_5165_0_1	846.949	763.091	930.807	1.21978	0.286627	0.314608	1
dd_Smed_v6_26372_0_1	11.3643	10.24	12.4886	1.21958	0.28639	0.505402	1
dd_Smed_v6_4737_0_1	70.1672	63.2259	77.1085	1.21957	0.286374	0.551373	1
dd_Smed_v6_15349_0_1	23.6748	21.3342	26.0153	1.21941	0.286186	0.474448	1
dd_Smed_v6_25420_0_1	20.7738	18.7203	22.8273	1.21938	0.286152	0.509371	1
dd_Smed_v6_16508_0_1	28.2472	25.4552	31.0392	1.21936	0.286127	0.563876	1
dd_Smed_v6_34707_0_1	8.12159	7.31988	8.92329	1.21905	0.285755	0.628528	1
dd_Smed_v6_18805_0_1	20.1475	18.1605	22.1344	1.21882	0.285481	0.600488	1
dd_Smed_v6_12018_0_1	187.788	169.272	206.304	1.21877	0.285429	0.0607507	1
dd_Smed_v6_463_0_1	2942.65	2652.54	3232.75	1.21874	0.285387	0.0125136	0.977156
dd_Smed_v6_22735_0_1	28.925	26.0745	31.7756	1.21865	0.285279	0.53355	1
dd_Smed_v6_306_0_1	6705.73	6045.62	7365.85	1.21838	0.284962	0.0121134	0.958235
dd_Smed_v6_356_0_1	10115.9	9120.15	11111.6	1.21836	0.28494	0.0622681	1
dd_Smed_v6_10639_0_10	52.979	47.7776	58.1804	1.21773	0.284198	0.466083	1
dd_Smed_v6_18178_0_1	43.8596	39.5543	48.165	1.21769	0.284151	0.3465	1
dd_Smed_v6_20154_0_1	10.086	9.09594	11.076	1.21769	0.284141	0.64	1
dd_Smed_v6_12958_0_1	77.6354	70.0156	85.2553	1.21766	0.284114	0.287322	1
dd_Smed_v6_16503_0_1	19.4984	17.5849	21.4119	1.21763	0.284076	0.430022	1
dd_Smed_v6_459_0_1	3644.53	3286.9	4002.15	1.21761	0.28405	0.0556432	1
dd_Smed_v6_1418_0_1	245.554	221.47	269.639	1.2175	0.283918	0.233995	1
dd_Smed_v6_28718_0_1	7.4638	6.73194	8.19567	1.21743	0.283839	0.746056	1
dd_Smed_v6_44122_0_1	7.45967	6.72877	8.19056	1.21724	0.283618	0.569353	1
dd_Smed_v6_14906_0_1	90.6147	81.7384	99.4911	1.21719	0.283554	0.157721	1
dd_Smed_v6_26635_0_1	17.2187	15.5339	18.9034	1.21691	0.283225	0.422052	1
dd_Smed_v6_12366_0_1	52.0237	46.9366	57.1109	1.21677	0.283054	0.470598	1
dd_Smed_v6_13292_0_1	226.007	203.912	248.102	1.21671	0.282987	0.2193	1
dd_Smed_v6_20689_0_1	7.15608	6.45682	7.85534	1.2166	0.28285	0.792992	1
dd_Smed_v6_11469_0_1	48.108	43.4099	52.8061	1.21645	0.282682	0.319267	1
dd_Smed_v6_26512_0_1	36.0713	32.5504	39.5922	1.21634	0.282542	0.335751	1
dd_Smed_v6_20548_0_1	39.3686	35.5266	43.2107	1.21629	0.282489	0.320053	1
dd_Smed_v6_3121_0_1	81.5491	73.5924	89.5059	1.21624	0.282425	0.169537	1
dd_Smed_v6_16145_0_1	18.5294	16.722	20.3368	1.21617	0.282341	0.633682	1
dd_Smed_v6_17993_0_1	95.2527	85.9624	104.543	1.21615	0.282318	0.141697	1
dd_Smed_v6_40139_0_1	3.57547	3.22683	3.92411	1.21609	0.28225	0.716885	1
dd_Smed_v6_31399_0_1	11.3732	10.2652	12.4812	1.21587	0.281989	0.568253	1
dd_Smed_v6_19619_0_1	6.50873	5.87524	7.14221	1.21565	0.281723	0.729677	1
dd_Smed_v6_15671_0_1	11.0604	9.98397	12.1368	1.21563	0.281708	0.637391	1
dd_Smed_v6_36265_0_1	10.4257	9.41169	11.4397	1.21547	0.28152	0.772583	1
dd_Smed_v6_19417_0_1	30.5477	27.5811	33.5143	1.21512	0.281098	0.287198	1
dd_Smed_v6_585_0_1	811.822	733.028	890.617	1.21498	0.280937	0.192345	1
dd_Smed_v6_11943_0_1	146.075	131.906	160.244	1.21483	0.280758	0.313371	1
dd_Smed_v6_22944_0_1	10.0833	9.10547	11.0612	1.21479	0.280703	0.713301	1
dd_Smed_v6_10250_0_1	266.6	240.748	292.451	1.21476	0.280668	0.103862	1
dd_Smed_v6_21423_0_1	18.8468	17.0221	20.6715	1.21439	0.280229	0.499568	1
dd_Smed_v6_14776_0_1	18.553	16.7595	20.3465	1.21403	0.279799	0.511415	1
dd_Smed_v6_14698_0_1	36.7485	33.1973	40.2996	1.21394	0.279699	0.435119	1
dd_Smed_v6_21895_0_1	50.7547	45.8511	55.6583	1.21389	0.279643	0.209362	1
dd_Smed_v6_4369_0_1	183.995	166.24	201.75	1.21361	0.279304	0.234591	1
dd_Smed_v6_30088_0_1	18.877	17.0562	20.6979	1.21351	0.279191	0.386107	1
dd_Smed_v6_4052_0_1	101.172	91.4142	110.929	1.21348	0.279146	0.243694	1
dd_Smed_v6_11471_0_1	277.654	250.894	304.415	1.21332	0.278959	0.527337	1
dd_Smed_v6_12677_0_1	117.7	106.358	129.042	1.21327	0.278906	0.115491	1
dd_Smed_v6_15479_0_1	56.0057	50.6106	61.4008	1.2132	0.278817	0.255451	1
dd_Smed_v6_10059_0_1	247.458	223.638	271.277	1.21302	0.278597	0.0488512	1
dd_Smed_v6_22644_0_1	15.3018	13.8296	16.7741	1.21291	0.278475	0.478827	1
dd_Smed_v6_9465_0_1	143.516	129.712	157.321	1.21284	0.278394	0.0772157	1
dd_Smed_v6_13707_0_1	101.248	91.5094	110.986	1.21284	0.278384	0.149956	1
dd_Smed_v6_17749_0_1	32.8743	29.7142	36.0343	1.2127	0.278218	0.378192	1
dd_Smed_v6_1115_0_1	790.144	714.201	866.087	1.21267	0.278183	0.0548507	1
dd_Smed_v6_12491_0_1	72.5806	65.6099	79.5512	1.21249	0.27797	0.438861	1
dd_Smed_v6_15381_0_1	24.7457	22.3692	27.1222	1.21248	0.277962	0.403593	1
dd_Smed_v6_6937_0_1	218.046	197.108	238.984	1.21245	0.277928	0.264906	1
dd_Smed_v6_6698_0_1	77.8043	70.3343	85.2743	1.21241	0.277883	0.429514	1
dd_Smed_v6_16831_0_1	7.15131	6.46635	7.83627	1.21185	0.277216	0.919508	1
dd_Smed_v6_17431_0_1	36.8068	33.2818	40.3318	1.21183	0.277185	0.357968	1
dd_Smed_v6_17498_0_1	23.1378	20.9245	25.351	1.21155	0.27685	0.411432	1
dd_Smed_v6_17747_0_1	11.0745	10.0153	12.1337	1.21152	0.276818	0.647824	1
dd_Smed_v6_13255_0_1	58.9312	53.2969	64.5654	1.21143	0.276709	0.243512	1
dd_Smed_v6_11566_0_1	110.337	99.7885	120.885	1.21141	0.276689	0.141647	1
dd_Smed_v6_34434_0_1	10.4237	9.42735	11.4201	1.21137	0.276645	0.701232	1
dd_Smed_v6_15257_0_1	140.006	126.629	153.383	1.21128	0.276533	0.0948917	1
dd_Smed_v6_49972_0_1	8.78632	7.94845	9.62419	1.21083	0.275991	0.644845	1
dd_Smed_v6_5801_0_1	188.219	170.274	206.164	1.21078	0.275939	0.0704699	1
dd_Smed_v6_25582_0_1	28.0097	25.3394	30.68	1.21076	0.275915	0.419632	1
dd_Smed_v6_10258_0_1	44.9728	40.6859	49.2596	1.21073	0.275878	0.278931	1
dd_Smed_v6_17736_0_1	36.1696	32.722	39.6173	1.21072	0.275869	0.479234	1
dd_Smed_v6_1699_0_1	222.271	201.1	243.441	1.21055	0.275658	0.247457	1
dd_Smed_v6_3150_0_1	503.516	455.565	551.467	1.21051	0.275618	0.0387684	1
dd_Smed_v6_11766_0_1	80.7701	73.0796	88.4606	1.21047	0.275566	0.168991	1
dd_Smed_v6_2028_0_1	1369.06	1238.81	1499.32	1.21029	0.275358	0.156068	1
dd_Smed_v6_3101_0_1	531.748	481.182	582.314	1.21017	0.275215	0.055883	1
dd_Smed_v6_18365_0_1	6.50945	5.89091	7.12799	1.21	0.275005	0.720866	1
dd_Smed_v6_20228_0_1	30.3057	27.4283	33.183	1.20981	0.274779	0.404946	1
dd_Smed_v6_9072_0_1	126.071	114.12	138.022	1.20945	0.274353	0.15123	1
dd_Smed_v6_10829_0_1	143.485	129.887	157.084	1.20939	0.274279	0.0895891	1
dd_Smed_v6_18551_0_1	8.14461	7.37277	8.91646	1.20938	0.274264	0.564599	1
dd_Smed_v6_8999_0_1	47.8591	43.3254	52.3927	1.20928	0.274152	0.355974	1
dd_Smed_v6_19448_0_1	28.36	25.6741	31.046	1.20924	0.274096	0.36456	1
dd_Smed_v6_31030_0_1	6.52425	5.90657	7.14194	1.20915	0.273994	0.750326	1
dd_Smed_v6_11564_0_1	64.8308	58.6993	70.9624	1.20891	0.273711	0.295724	1
dd_Smed_v6_10629_0_1	210.263	190.39	230.137	1.20877	0.273535	0.065494	1
dd_Smed_v6_16337_0_1	94.5501	85.6178	103.482	1.20865	0.273402	0.131787	1
dd_Smed_v6_3603_0_1	1445.52	1309.01	1582.03	1.20857	0.273299	0.0253516	1
dd_Smed_v6_11618_0_1	52.1544	47.2305	57.0782	1.2085	0.273221	0.262988	1
dd_Smed_v6_26564_0_1	5.85606	5.3032	6.40892	1.2085	0.273218	0.824936	1
dd_Smed_v6_17617_0_1	97.8319	88.6006	107.063	1.20838	0.273075	0.116943	1
dd_Smed_v6_2896_0_1	151.886	137.554	166.218	1.20838	0.273073	0.189949	1
dd_Smed_v6_17335_0_3	10.4298	9.44574	11.4138	1.20835	0.27304	0.584505	1
dd_Smed_v6_12212_0_1	172.731	156.444	189.019	1.20822	0.272888	0.110076	1
dd_Smed_v6_11915_0_1	47.574	43.0905	52.0575	1.2081	0.272737	0.267467	1
dd_Smed_v6_34939_0_1	5.54719	5.02467	6.0697	1.20798	0.272594	0.615249	1
dd_Smed_v6_4051_0_1	73.701	66.7642	80.6377	1.2078	0.272379	0.24078	1
dd_Smed_v6_6326_0_1	103.657	93.9018	113.412	1.20777	0.272345	0.171235	1
dd_Smed_v6_31569_0_1	7.82136	7.08539	8.55734	1.20774	0.272316	0.73511	1
dd_Smed_v6_10664_0_1	7.47862	6.77553	8.18172	1.20754	0.27207	0.677671	1
dd_Smed_v6_33116_0_1	9.44949	8.56112	10.3379	1.20754	0.272067	0.637019	1
dd_Smed_v6_26687_0_1	34.2718	31.0554	37.4882	1.20714	0.271595	0.372562	1
dd_Smed_v6_10418_0_1	80.9482	73.3541	88.5423	1.20705	0.27149	0.305526	1
dd_Smed_v6_10957_0_1	43.3668	39.3039	47.4297	1.20674	0.271118	0.291508	1
dd_Smed_v6_6097_0_1	67.1951	60.9001	73.4901	1.20673	0.271106	0.309938	1
dd_Smed_v6_5922_0_1	252.916	229.223	276.61	1.20673	0.271104	0.0517444	1
dd_Smed_v6_26367_0_3	5.54735	5.02784	6.06686	1.20665	0.271012	0.835684	1
dd_Smed_v6_5948_0_1	119.97	108.735	131.205	1.20664	0.270998	0.344209	1
dd_Smed_v6_13854_0_1	72.7086	65.9034	79.5137	1.20652	0.270851	0.304084	1
dd_Smed_v6_24892_0_1	29.693	26.9153	32.4708	1.20641	0.270716	0.341725	1
dd_Smed_v6_429_0_1	1731.44	1569.65	1893.23	1.20615	0.270409	0.149253	1
dd_Smed_v6_4624_0_1	173.213	157.035	189.391	1.20604	0.270283	0.154844	1
dd_Smed_v6_18426_0_1	18.6104	16.8723	20.3485	1.20603	0.270261	0.507743	1
dd_Smed_v6_29098_0_1	14.008	12.7009	15.3152	1.20583	0.270026	0.587382	1
dd_Smed_v6_33647_0_1	11.085	10.0525	12.1175	1.20542	0.269535	0.565773	1
dd_Smed_v6_1379_0_1	156.927	142.316	171.538	1.20533	0.269431	0.295718	1
dd_Smed_v6_19189_0_1	65.2862	59.2151	71.3573	1.20505	0.269097	0.207704	1
dd_Smed_v6_16020_0_1	68.5112	62.1416	74.8808	1.205	0.269038	0.179283	1
dd_Smed_v6_21331_0_1	34.9292	31.6837	38.1748	1.20487	0.268881	0.473677	1
dd_Smed_v6_13860_0_1	17.9554	16.2873	19.6234	1.20482	0.268823	0.407894	1
dd_Smed_v6_19647_0_1	14.6942	13.3295	16.0589	1.20477	0.268754	0.576411	1
dd_Smed_v6_8738_0_1	355.118	322.145	388.09	1.20471	0.268683	0.0439967	1
dd_Smed_v6_17862_0_1	47.9572	43.5066	52.4079	1.2046	0.268549	0.286316	1
dd_Smed_v6_41533_0_1	5.88603	5.34042	6.43165	1.20433	0.268234	0.74684	1
dd_Smed_v6_7137_0_2	87.4752	79.3685	95.5818	1.20428	0.26817	0.321613	1
dd_Smed_v6_21321_0_1	21.87	19.8456	23.8944	1.20402	0.267855	0.56049	1
dd_Smed_v6_16389_1_3	9.14732	8.30166	9.99298	1.20373	0.267514	0.656877	1
dd_Smed_v6_8422_0_1	123.465	112.061	134.87	1.20355	0.267291	0.212172	1
dd_Smed_v6_2555_0_1	56.4552	51.2419	61.6686	1.20348	0.267212	0.333198	1
dd_Smed_v6_12956_0_1	78.9919	71.7006	86.2832	1.20338	0.267095	0.216153	1
dd_Smed_v6_18090_0_1	18.6425	16.9218	20.3632	1.20337	0.267084	0.53669	1
dd_Smed_v6_10179_0_1	87.2505	79.1975	95.3035	1.20336	0.267074	0.46911	1
dd_Smed_v6_9350_0_1	22.1868	20.1398	24.2339	1.20329	0.266979	0.459333	1
dd_Smed_v6_23879_0_1	46.0809	41.8297	50.3321	1.20326	0.266951	0.246034	1
dd_Smed_v6_31437_0_1	10.7809	9.78693	11.7749	1.20312	0.266785	0.635758	1
dd_Smed_v6_14509_0_1	59.818	54.303	65.3331	1.20312	0.266782	0.378427	1
dd_Smed_v6_11270_0_1	97.6512	88.648	106.654	1.20312	0.266782	0.287975	1
dd_Smed_v6_13081_0_1	75.1023	68.1827	82.0219	1.20297	0.266602	0.181257	1
dd_Smed_v6_12180_0_1	20.9419	19.0138	22.8699	1.20281	0.266403	0.426529	1
dd_Smed_v6_1525_0_1	356.604	323.774	389.434	1.2028	0.266391	0.0978382	1
dd_Smed_v6_1955_0_1	100.918	91.6477	110.188	1.2023	0.265791	0.237829	1
dd_Smed_v6_12687_0_1	22.5534	20.4868	24.6199	1.20174	0.26513	0.773127	1
dd_Smed_v6_26309_0_1	9.80629	8.9082	10.7044	1.20163	0.264995	0.71551	1
dd_Smed_v6_15854_0_1	45.121	40.9955	49.2465	1.20127	0.264557	0.331472	1
dd_Smed_v6_13857_0_1	46.4228	42.1804	50.6651	1.20115	0.264418	0.41217	1
dd_Smed_v6_4392_0_1	336.045	305.356	366.734	1.201	0.264238	0.105552	1
dd_Smed_v6_12988_0_1	47.0583	42.7622	51.3543	1.20093	0.264148	0.306507	1
dd_Smed_v6_10806_0_1	197.439	179.442	215.437	1.2006	0.263752	0.106163	1
dd_Smed_v6_36869_0_1	11.7756	10.7029	12.8482	1.20045	0.263571	0.518821	1
dd_Smed_v6_36980_0_1	10.7675	9.78693	11.7482	1.20039	0.263507	0.649493	1
dd_Smed_v6_19486_0_1	7.85262	7.13851	8.56673	1.20007	0.263122	0.702775	1
dd_Smed_v6_12343_0_1	187.368	170.332	204.404	1.20003	0.263069	0.0825381	1
dd_Smed_v6_12825_0_1	153.746	139.772	167.719	1.19995	0.262975	0.150824	1
dd_Smed_v6_14055_0_1	59.548	54.1377	64.9583	1.19987	0.262879	0.275902	1
dd_Smed_v6_16297_0_1	25.5293	23.2102	27.8483	1.19983	0.262833	0.434283	1
dd_Smed_v6_5193_0_1	223.55	203.252	243.847	1.19973	0.262707	0.0982243	1
dd_Smed_v6_15712_0_1	36.64	33.3158	39.9642	1.19956	0.2625	0.371737	1
dd_Smed_v6_35373_0_1	5.2508	4.77451	5.72708	1.19951	0.262447	0.80255	1
dd_Smed_v6_6369_0_1	124.525	113.23	135.82	1.19951	0.262447	0.159862	1
dd_Smed_v6_19433_0_1	43.176	39.2601	47.0919	1.19949	0.262416	0.350734	1
dd_Smed_v6_1013_0_1	2448.22	2226.21	2670.22	1.19945	0.262368	0.0252152	1
dd_Smed_v6_10573_0_1	88.6816	80.6438	96.7194	1.19934	0.262242	0.18456	1
dd_Smed_v6_8555_0_1	142.576	129.657	155.495	1.19929	0.262175	0.112996	1
dd_Smed_v6_17373_0_1	65.767	59.8153	71.7187	1.199	0.261835	0.189134	1
dd_Smed_v6_13835_0_1	105.97	96.3803	115.56	1.19899	0.261825	0.166274	1
dd_Smed_v6_363_0_1	8596.93	7819.07	9374.78	1.19896	0.261788	0.0753103	1
dd_Smed_v6_14425_0_1	64.1016	58.315	69.8881	1.19846	0.261181	0.269201	1
dd_Smed_v6_71_0_1	13578.3	12353.2	14803.4	1.19835	0.261048	0.114084	1
dd_Smed_v6_18088_0_3	23.8671	21.7156	26.0186	1.19815	0.260812	0.399213	1
dd_Smed_v6_11394_0_1	314.481	286.139	342.822	1.19809	0.260741	0.116471	1
dd_Smed_v6_2311_0_1	3017.49	2745.56	3289.42	1.19809	0.260731	0.0229588	1
dd_Smed_v6_23966_0_1	17.0129	15.4806	18.5452	1.19797	0.260589	0.55426	1
dd_Smed_v6_42415_0_1	7.52813	6.85065	8.20561	1.19779	0.26037	0.882323	1
dd_Smed_v6_622_0_1	621.947	565.989	677.906	1.19774	0.260312	0.146602	1
dd_Smed_v6_18624_0_1	9.17367	8.34842	9.99892	1.1977	0.260269	0.645176	1
dd_Smed_v6_5569_0_1	151.692	138.051	165.333	1.19762	0.260167	0.222621	1
dd_Smed_v6_1683_0_1	1949.65	1774.37	2124.92	1.19756	0.260098	0.0259649	1
dd_Smed_v6_22191_0_1	23.2403	21.1526	25.328	1.19739	0.259897	0.471918	1
dd_Smed_v6_1162_0_1	316.144	287.76	344.528	1.19728	0.259755	0.240861	1
dd_Smed_v6_10778_0_1	162.637	148.038	177.235	1.19722	0.259693	0.0898661	1
dd_Smed_v6_10690_0_1	58.927	53.6404	64.2136	1.19711	0.25956	0.438339	1
dd_Smed_v6_16844_0_1	17.0224	15.4965	18.5483	1.19694	0.259349	0.502998	1
dd_Smed_v6_19244_0_1	37.3567	34.0102	40.7031	1.19679	0.259171	0.42059	1
dd_Smed_v6_2212_0_1	81.7958	74.4723	89.1194	1.19668	0.259036	0.481398	1
dd_Smed_v6_19529_0_1	9.81839	8.93953	10.6973	1.19662	0.258971	0.708428	1
dd_Smed_v6_18367_0_1	7.85664	7.15394	8.55934	1.19645	0.258763	0.647513	1
dd_Smed_v6_16668_0_1	7.85014	7.14805	8.55223	1.19644	0.258751	0.722869	1
dd_Smed_v6_21670_0_1	39.342	35.8265	42.8576	1.19625	0.258524	0.362912	1
dd_Smed_v6_24865_0_1	16.0485	14.6146	17.4824	1.19623	0.258493	0.502366	1
dd_Smed_v6_27210_0_1	8.20272	7.46993	8.93552	1.1962	0.258457	0.723082	1
dd_Smed_v6_14459_0_1	34.0561	31.0145	37.0977	1.19614	0.258389	0.579525	1
dd_Smed_v6_18646_0_1	25.5717	23.2883	27.8552	1.1961	0.258342	0.441198	1
dd_Smed_v6_15232_0_1	46.1958	42.0737	50.3179	1.19595	0.258153	0.421201	1
dd_Smed_v6_13871_0_1	36.3511	33.1129	39.5894	1.19559	0.25772	0.351059	1
dd_Smed_v6_7269_0_1	261.554	238.267	284.84	1.19546	0.257569	0.317668	1
dd_Smed_v6_18742_0_1	29.1926	26.5966	31.7887	1.19522	0.257272	0.436412	1
dd_Smed_v6_1601_0_1	121.551	110.743	132.359	1.19519	0.257239	0.28705	1
dd_Smed_v6_8711_1_1	30.8092	28.0723	33.5461	1.19499	0.256999	0.523485	1
dd_Smed_v6_11426_0_1	9.84528	8.97086	10.7197	1.19495	0.256948	0.76094	1
dd_Smed_v6_8769_0_1	102.584	93.4727	111.695	1.19495	0.256946	0.244042	1
dd_Smed_v6_53355_0_1	6.22489	5.67208	6.77771	1.19493	0.25692	0.825744	1
dd_Smed_v6_3815_0_1	329.812	300.524	359.099	1.19491	0.256901	0.0750575	1
dd_Smed_v6_8747_0_1	285.338	260.003	310.674	1.19489	0.256874	0.076492	1
dd_Smed_v6_11161_0_1	64.4741	58.7527	70.1956	1.19476	0.256726	0.314144	1
dd_Smed_v6_17645_0_1	98.9994	90.2178	107.781	1.19468	0.256619	0.168511	1
dd_Smed_v6_7292_0_1	286.791	261.353	312.228	1.19466	0.256604	0.0659589	1
dd_Smed_v6_4336_0_1	125.162	114.062	136.261	1.19462	0.256553	0.343258	1
dd_Smed_v6_13333_0_1	174.305	158.864	189.747	1.1944	0.256287	0.113586	1
dd_Smed_v6_11668_0_1	55.7363	50.8006	60.672	1.19432	0.256187	0.241423	1
dd_Smed_v6_7948_0_1	224.812	204.905	244.72	1.19431	0.256175	0.148834	1
dd_Smed_v6_12164_0_1	15.7517	14.3583	17.1451	1.19409	0.255917	0.577866	1
dd_Smed_v6_10313_0_1	195.025	177.774	212.276	1.19408	0.255898	0.118165	1
dd_Smed_v6_15848_0_1	19.9968	18.2289	21.7647	1.19397	0.255765	0.473307	1
dd_Smed_v6_19251_0_1	32.1631	29.3199	35.0062	1.19394	0.25573	0.362026	1
dd_Smed_v6_20887_1_1	9.16835	8.35795	9.97875	1.19392	0.25571	0.738057	1
dd_Smed_v6_337_0_1	2442.35	2226.48	2658.23	1.19392	0.255701	0.0320367	1
dd_Smed_v6_15446_0_1	117.007	106.671	127.343	1.1938	0.255556	0.181382	1
dd_Smed_v6_17894_0_1	30.8391	28.1159	33.5624	1.19371	0.255458	0.548885	1
dd_Smed_v6_16350_0_1	16.7401	15.262	18.2182	1.1937	0.25544	0.565322	1
dd_Smed_v6_18197_0_1	10.1755	9.27731	11.0737	1.19363	0.25536	0.704013	1
dd_Smed_v6_17082_0_1	25.5668	23.3103	27.8233	1.19361	0.255328	0.391971	1
dd_Smed_v6_17260_0_1	31.1478	28.4003	33.8953	1.19348	0.255178	0.530007	1
dd_Smed_v6_21047_0_1	10.1799	9.28344	11.0763	1.19312	0.254741	0.638831	1
dd_Smed_v6_11685_0_1	42.6143	38.8626	46.3659	1.19307	0.254683	0.558686	1
dd_Smed_v6_24106_0_1	20.9902	19.1423	22.8381	1.19307	0.254677	0.52341	1
dd_Smed_v6_2497_0_1	1202.97	1097.1	1308.83	1.193	0.254593	0.0293142	1
dd_Smed_v6_9384_0_1	161.947	147.704	176.189	1.19286	0.254419	0.131827	1
dd_Smed_v6_17820_0_1	39.0803	35.6451	42.5155	1.19274	0.254286	0.552543	1
dd_Smed_v6_13448_0_1	39.0219	35.592	42.4518	1.19274	0.254275	0.531324	1
dd_Smed_v6_7200_0_1	422.183	385.074	459.291	1.19273	0.25427	0.0662664	1
dd_Smed_v6_18592_0_1	29.5145	26.9217	32.1074	1.19262	0.254138	0.413922	1
dd_Smed_v6_12111_0_1	173.789	158.532	189.046	1.19248	0.25397	0.236361	1
dd_Smed_v6_36362_0_1	12.8019	11.6785	13.9253	1.19239	0.253851	0.570205	1
dd_Smed_v6_9788_0_1	60.43	55.1288	65.7312	1.19232	0.253772	0.306315	1
dd_Smed_v6_23778_0_1	52.8337	48.203	57.4644	1.19213	0.253545	0.287816	1
dd_Smed_v6_19400_0_1	30.1672	27.5252	32.8092	1.19197	0.253345	0.466123	1
dd_Smed_v6_1883_0_1	227.489	207.594	247.385	1.19168	0.252998	0.13018	1
dd_Smed_v6_8849_0_1	90.8862	82.9392	98.8332	1.19163	0.252941	0.255098	1
dd_Smed_v6_15498_0_1	138.147	126.069	150.226	1.19162	0.252921	0.485458	1
dd_Smed_v6_29877_0_1	25.9092	23.6449	28.1736	1.19153	0.252817	0.506913	1
dd_Smed_v6_2893_0_1	143.291	130.78	155.802	1.19133	0.252573	0.155091	1
dd_Smed_v6_4768_0_1	354.279	323.363	385.195	1.19122	0.252435	0.173764	1
dd_Smed_v6_2655_0_1	196.202	179.095	213.308	1.19104	0.252219	0.162018	1
dd_Smed_v6_10511_0_1	152.256	138.983	165.528	1.19099	0.252164	0.13651	1
dd_Smed_v6_315_0_1	12826.2	11710.7	13941.6	1.1905	0.251572	0.0358795	1
dd_Smed_v6_9984_0_1	123.105	112.399	133.811	1.1905	0.251571	0.258116	1
dd_Smed_v6_16400_0_1	10.5136	9.59943	11.4277	1.19046	0.251517	0.717135	1
dd_Smed_v6_13011_0_1	121.379	110.827	131.932	1.19043	0.251486	0.174908	1
dd_Smed_v6_9401_0_1	132.313	120.811	143.815	1.19041	0.251465	0.128112	1
dd_Smed_v6_700_0_1	676.976	618.156	735.796	1.19031	0.251336	0.17234	1
dd_Smed_v6_7614_0_1	159.546	145.684	173.408	1.19031	0.251332	0.126273	1
dd_Smed_v6_13573_0_1	88.2949	80.6247	95.9651	1.19027	0.251287	0.180903	1
dd_Smed_v6_12964_0_1	225.799	206.209	245.388	1.19	0.250959	0.0919523	1
dd_Smed_v6_7199_0_1	32.1773	29.386	34.9687	1.18998	0.250934	0.495955	1
dd_Smed_v6_10386_0_1	101.77	92.9418	110.598	1.18997	0.250931	0.194469	1
dd_Smed_v6_1303_0_1	460.302	420.381	500.223	1.18993	0.250874	0.191248	1
dd_Smed_v6_19573_0_1	23.9993	21.9185	26.08	1.18986	0.250794	0.669349	1
dd_Smed_v6_11305_0_1	64.7065	59.0988	70.3141	1.18977	0.250685	0.490509	1
dd_Smed_v6_50968_0_1	7.87707	7.1948	8.55934	1.18966	0.250545	0.723971	1
dd_Smed_v6_22718_0_1	6.23365	5.69387	6.77343	1.1896	0.250476	0.731639	1
dd_Smed_v6_1224_0_1	2099.16	1917.49	2280.82	1.18948	0.250333	0.0313993	1
dd_Smed_v6_39925_0_1	7.55809	6.90402	8.21217	1.18948	0.250328	0.736731	1
dd_Smed_v6_22501_0_1	46.6615	42.6235	50.6995	1.18947	0.250321	0.397957	1
dd_Smed_v6_21035_0_1	6.90419	6.30678	7.50161	1.18945	0.250297	0.732362	1
dd_Smed_v6_14547_0_1	127.437	116.411	138.463	1.18943	0.250271	0.175321	1
dd_Smed_v6_17490_0_1	60.427	55.2067	65.6473	1.18912	0.249894	0.325129	1
dd_Smed_v6_19344_0_1	11.174	10.2089	12.1391	1.18907	0.249832	0.555509	1
dd_Smed_v6_21808_0_1	10.1876	9.30864	11.0666	1.18885	0.24957	0.709979	1
dd_Smed_v6_29891_0_1	15.1048	13.8017	16.4078	1.18883	0.249543	0.63026	1
dd_Smed_v6_14548_0_1	97.1851	88.8042	105.566	1.18875	0.249445	0.187788	1
dd_Smed_v6_6493_0_1	74.886	68.4363	81.3358	1.18849	0.249128	0.258386	1
dd_Smed_v6_33739_0_1	8.2142	7.50739	8.92101	1.1883	0.248897	0.666626	1
dd_Smed_v6_16507_0_1	99.2002	90.6645	107.736	1.18829	0.24889	0.204159	1
dd_Smed_v6_3652_0_1	105.739	96.6498	114.828	1.18808	0.248631	0.199878	1
dd_Smed_v6_15964_0_1	40.4133	36.9401	43.8866	1.18805	0.24859	0.352116	1
dd_Smed_v6_25403_0_2	6.58138	6.01599	7.14677	1.18796	0.24849	0.723412	1
dd_Smed_v6_17652_0_1	24.0089	21.9469	26.071	1.18791	0.248427	0.516723	1
dd_Smed_v6_26636_0_2	9.19454	8.40495	9.98414	1.18789	0.248399	0.72662	1
dd_Smed_v6_14816_0_1	42.6646	39.0008	46.3284	1.18788	0.248392	0.413643	1
dd_Smed_v6_80_0_1	8308.64	7597.11	9020.17	1.18732	0.247703	0.132363	1
dd_Smed_v6_2975_0_1	100.561	91.9511	109.17	1.18726	0.24764	0.275352	1
dd_Smed_v6_6704_0_1	296.267	270.911	321.623	1.18719	0.247551	0.132055	1
dd_Smed_v6_27515_0_1	26.3122	24.061	28.5635	1.18713	0.247475	0.523803	1
dd_Smed_v6_2388_1_1	477.185	436.364	518.006	1.18709	0.247434	0.069274	1
dd_Smed_v6_9453_0_1	117.626	107.568	127.684	1.187	0.247325	0.197269	1
dd_Smed_v6_13074_0_1	116.601	106.64	126.562	1.18681	0.247094	0.186692	1
dd_Smed_v6_22618_0_1	15.4497	14.1299	16.7695	1.18681	0.247089	0.565342	1
dd_Smed_v6_14609_0_1	38.8312	35.5143	42.1482	1.18679	0.247069	0.438621	1
dd_Smed_v6_967_0_1	258.806	236.705	280.907	1.18674	0.247003	0.276345	1
dd_Smed_v6_15884_0_1	10.5366	9.63689	11.4362	1.18671	0.24697	0.622225	1
dd_Smed_v6_21505_0_1	25.6263	23.4383	27.8142	1.1867	0.246954	0.462051	1
dd_Smed_v6_17797_0_1	51.2854	46.9082	55.6626	1.18663	0.246869	0.390817	1
dd_Smed_v6_21348_0_1	17.1048	15.6465	18.5631	1.18641	0.246597	0.564818	1
dd_Smed_v6_18537_0_1	17.4273	15.9434	18.9111	1.18614	0.246271	0.511415	1
dd_Smed_v6_24877_0_1	10.1984	9.3302	11.0666	1.18611	0.246233	0.646665	1
dd_Smed_v6_21130_0_1	11.815	10.8093	12.8207	1.18607	0.246195	0.69127	1
dd_Smed_v6_24713_0_1	7.22817	6.61323	7.84311	1.18597	0.246071	0.71619	1
dd_Smed_v6_198_0_1	10380.7	9497.64	11263.7	1.18594	0.246036	0.0398484	1
dd_Smed_v6_12760_0_1	90.117	82.4563	97.7776	1.18581	0.245874	0.438712	1
dd_Smed_v6_16838_0_1	24.3377	22.2693	26.4062	1.18577	0.245823	0.498701	1
dd_Smed_v6_10590_2_1	158.441	144.979	171.904	1.18572	0.245758	0.110069	1
dd_Smed_v6_14992_0_1	21.0663	19.2767	22.856	1.18568	0.245714	0.542503	1
dd_Smed_v6_11330_0_1	317.325	290.376	344.274	1.18561	0.245635	0.0843735	1
dd_Smed_v6_9534_0_1	136.39	124.816	147.963	1.18545	0.245434	0.322655	1
dd_Smed_v6_16494_0_1	16.1158	14.7492	17.4824	1.18531	0.245265	0.522807	1
dd_Smed_v6_12931_0_1	120.67	110.441	130.9	1.18525	0.245188	0.278392	1
dd_Smed_v6_10741_0_1	137.483	125.835	149.131	1.18513	0.245047	0.133172	1
dd_Smed_v6_18124_0_10	9.53404	8.72683	10.3413	1.185	0.244882	0.712008	1
dd_Smed_v6_13468_0_1	130.516	119.478	141.554	1.18477	0.244607	0.154586	1
dd_Smed_v6_10256_0_1	137.485	125.864	149.106	1.18466	0.244472	0.180659	1
dd_Smed_v6_4598_0_1	2726.5	2496.07	2956.92	1.18463	0.244437	0.0339748	1
dd_Smed_v6_21801_0_1	22.3809	20.4932	24.2686	1.18422	0.243942	0.517288	1
dd_Smed_v6_10730_0_1	269.423	246.707	292.14	1.18416	0.243864	0.087845	1
dd_Smed_v6_4180_0_1	300.933	275.563	326.303	1.18413	0.243827	0.142474	1
dd_Smed_v6_29364_0_1	11.1734	10.2339	12.1129	1.18361	0.243195	0.63114	1
dd_Smed_v6_13801_0_1	23.3575	21.3935	25.3215	1.18361	0.243188	0.433108	1
dd_Smed_v6_1087_0_1	3551.84	3253.24	3850.44	1.18357	0.243145	0.0292108	1
dd_Smed_v6_647_0_1	1280.12	1172.66	1387.58	1.18327	0.242784	0.0506901	1
dd_Smed_v6_17467_0_1	15.4645	14.1674	16.7616	1.18311	0.242585	0.509034	1
dd_Smed_v6_5762_0_1	128.952	118.141	139.763	1.18302	0.242475	0.184204	1
dd_Smed_v6_14666_0_1	104.346	95.5986	113.093	1.18299	0.242444	0.188976	1
dd_Smed_v6_22947_0_1	20.0608	18.3794	21.7422	1.18297	0.242413	0.514319	1
dd_Smed_v6_595_0_1	816.626	748.182	885.069	1.18296	0.2424	0.134005	1
dd_Smed_v6_304_0_1	1483.74	1359.4	1608.09	1.18294	0.242381	0.210775	1
dd_Smed_v6_4745_0_1	208.959	191.455	226.462	1.18285	0.242266	0.431173	1
dd_Smed_v6_15741_0_1	26.0112	23.8326	28.1898	1.18283	0.242238	0.516008	1
dd_Smed_v6_14144_0_10	17.1242	15.6901	18.5583	1.1828	0.242207	0.498141	1
dd_Smed_v6_14737_0_1	91.8574	84.1677	99.5471	1.18272	0.242113	0.250878	1
dd_Smed_v6_160_0_1	3156.9	2892.69	3421.12	1.18268	0.242055	0.123035	1
dd_Smed_v6_18009_0_1	12.8399	11.7662	13.9136	1.18251	0.241857	0.614959	1
dd_Smed_v6_19937_0_1	38.8359	35.589	42.0828	1.18247	0.241798	0.399395	1
dd_Smed_v6_25204_0_1	25.3614	23.2415	27.4813	1.18242	0.241745	0.472212	1
dd_Smed_v6_15324_0_1	64.867	59.4466	70.2874	1.18236	0.241672	0.296284	1
dd_Smed_v6_20133_0_1	22.395	20.5243	24.2657	1.18229	0.241587	0.525412	1
dd_Smed_v6_15008_0_2	16.8158	15.412	18.2197	1.18217	0.24144	0.658293	1
dd_Smed_v6_11983_0_1	113.957	104.445	123.469	1.18214	0.241402	0.288641	1
dd_Smed_v6_8821_0_1	665.805	610.262	721.349	1.18203	0.241269	0.0578756	1
dd_Smed_v6_11888_0_1	113.568	104.098	123.037	1.18194	0.241152	0.21633	1
dd_Smed_v6_13381_0_1	104.056	95.38	112.731	1.18192	0.24113	0.549698	1
dd_Smed_v6_3430_0_1	139.657	128.017	151.297	1.18185	0.241044	0.292053	1
dd_Smed_v6_13204_0_1	26.6827	24.4607	28.9046	1.18168	0.240834	0.509237	1
dd_Smed_v6_1325_1_1	1717.07	1574.1	1860.03	1.18164	0.240794	0.159228	1
dd_Smed_v6_40746_0_1	11.1906	10.2593	12.1218	1.18154	0.240665	0.707797	1
dd_Smed_v6_21319_0_1	25.0371	22.9541	27.1202	1.18149	0.240612	0.547924	1
dd_Smed_v6_7264_1_1	167.629	153.686	181.572	1.18144	0.240549	0.33515	1
dd_Smed_v6_3018_0_1	398.161	365.055	431.266	1.18137	0.240463	0.152241	1
dd_Smed_v6_10533_0_1	57.9384	53.1215	62.7553	1.18135	0.240442	0.572258	1
dd_Smed_v6_6169_0_1	1426.06	1307.61	1544.52	1.18118	0.240228	0.0813737	1
dd_Smed_v6_19563_0_1	30.648	28.1034	33.1927	1.18109	0.24012	0.446951	1
dd_Smed_v6_13456_0_1	105.426	96.6775	114.174	1.18098	0.239988	0.209018	1
dd_Smed_v6_12640_0_1	35.5445	32.5967	38.4924	1.18087	0.23985	0.3998	1
dd_Smed_v6_9899_0_1	175.575	161.019	190.131	1.1808	0.239766	0.145117	1
dd_Smed_v6_7313_0_1	108.028	99.0753	116.98	1.18072	0.239668	0.367885	1
dd_Smed_v6_26527_0_1	9.55605	8.76429	10.3478	1.18068	0.239618	0.623717	1
dd_Smed_v6_17701_0_1	19.433	17.823	21.0431	1.18067	0.239605	0.641971	1
dd_Smed_v6_10642_0_1	62.9495	57.7395	68.1594	1.18046	0.239354	0.370158	1
dd_Smed_v6_20607_0_1	20.4149	18.7265	22.1034	1.18033	0.239188	0.575186	1
dd_Smed_v6_12602_0_1	69.5418	63.7962	75.2873	1.18012	0.238937	0.277643	1
dd_Smed_v6_4671_0_1	70.2311	64.4304	76.0317	1.18006	0.23886	0.372109	1
dd_Smed_v6_2009_0_1	2084.82	1912.65	2256.99	1.18004	0.23883	0.03947	1
dd_Smed_v6_25197_0_1	10.8982	9.99963	11.7968	1.17972	0.238446	0.70594	1
dd_Smed_v6_10519_0_1	67.2506	61.7078	72.7935	1.17965	0.238357	0.285206	1
dd_Smed_v6_13439_0_1	122.293	112.218	132.368	1.17956	0.238253	0.348719	1
dd_Smed_v6_18657_0_1	73.1915	67.1696	79.2134	1.1793	0.237936	0.245673	1
dd_Smed_v6_35980_0_1	8.91993	8.18612	9.65375	1.17928	0.23791	0.85949	1
dd_Smed_v6_11649_0_1	23.0859	21.1876	24.9842	1.17919	0.237797	0.596735	1
dd_Smed_v6_33590_0_1	5.93129	5.44371	6.41887	1.17913	0.237729	0.824016	1
dd_Smed_v6_13557_0_1	145.138	133.207	157.068	1.17913	0.237721	0.348672	1
dd_Smed_v6_30619_0_1	7.58944	6.96644	8.21245	1.17886	0.237392	0.729308	1
dd_Smed_v6_9490_0_1	321.812	295.414	348.21	1.17872	0.237222	0.0874958	1
dd_Smed_v6_15924_0_1	28.0666	25.7651	30.3682	1.17866	0.237142	0.580953	1
dd_Smed_v6_17666_0_1	20.7793	19.0765	22.4821	1.17852	0.23698	0.514808	1
dd_Smed_v6_10651_0_1	104.797	96.2146	113.38	1.17841	0.236838	0.209034	1
dd_Smed_v6_1952_0_1	11.8589	10.8877	12.8301	1.1784	0.236835	0.702442	1
dd_Smed_v6_4411_0_1	244.863	224.845	264.881	1.17806	0.236414	0.2865	1
dd_Smed_v6_1698_0_1	1063.73	976.9	1150.56	1.17776	0.236047	0.095315	1
dd_Smed_v6_30074_0_1	53.7598	49.3723	58.1474	1.17773	0.236013	0.398659	1
dd_Smed_v6_9969_0_1	116.754	107.231	126.276	1.17761	0.235864	0.268649	1
dd_Smed_v6_21417_0_1	7.91867	7.27289	8.56445	1.17759	0.235833	0.731369	1
dd_Smed_v6_32669_0_1	5.95071	5.4655	6.43593	1.17755	0.235793	0.776466	1
dd_Smed_v6_12332_0_1	149.077	136.938	161.215	1.17729	0.235465	0.165831	1
dd_Smed_v6_17220_0_1	10.2421	9.40852	11.0757	1.1772	0.23536	0.637459	1
dd_Smed_v6_7171_0_1	1659.39	1524.44	1794.34	1.17705	0.235181	0.038837	1
dd_Smed_v6_15983_0_1	14.8497	13.6421	16.0572	1.17704	0.235158	0.659183	1
dd_Smed_v6_15107_0_1	40.5964	37.2965	43.8962	1.17695	0.235057	0.44923	1
dd_Smed_v6_1774_0_1	551.09	506.34	595.841	1.17676	0.23482	0.291949	1
dd_Smed_v6_28386_0_1	24.4073	22.4254	26.3891	1.17675	0.234808	0.693924	1
dd_Smed_v6_15912_0_1	100.276	92.1338	108.418	1.17674	0.234799	0.206201	1
dd_Smed_v6_11654_0_1	28.3735	26.0715	30.6755	1.17659	0.23461	0.511455	1
dd_Smed_v6_14787_0_1	33.3328	30.6302	36.0355	1.17647	0.234465	0.457027	1
dd_Smed_v6_15343_0_1	35.2888	32.4312	38.1464	1.17622	0.234163	0.572017	1
dd_Smed_v6_28964_0_1	24.7437	22.7412	26.7463	1.17612	0.234029	0.550897	1
dd_Smed_v6_32427_0_1	10.8799	9.99939	11.7604	1.17611	0.234023	0.714872	1
dd_Smed_v6_13904_0_1	25.1174	23.0853	27.1494	1.17605	0.233945	0.553428	1
dd_Smed_v6_43999_0_1	7.596	6.9821	8.20989	1.17585	0.233702	0.721691	1
dd_Smed_v6_11675_0_2	85.165	78.2861	92.0439	1.17574	0.233565	0.289891	1
dd_Smed_v6_9675_0_1	227.427	209.063	245.792	1.17568	0.233499	0.227864	1
dd_Smed_v6_21364_0_1	16.8435	15.4835	18.2034	1.17566	0.233476	0.447297	1
dd_Smed_v6_8158_0_1	194.099	178.444	209.753	1.17546	0.233222	0.155508	1
dd_Smed_v6_32252_0_1	9.26796	8.52049	10.0154	1.17545	0.233215	0.697672	1
dd_Smed_v6_29167_0_1	6.92125	6.36307	7.47944	1.17545	0.233207	0.817579	1
dd_Smed_v6_37079_0_1	8.25394	7.58888	8.91901	1.17527	0.232998	0.805562	1
dd_Smed_v6_8615_0_1	342.306	314.751	369.861	1.17509	0.232771	0.10997	1
dd_Smed_v6_29841_0_1	18.1884	16.7254	19.6513	1.17493	0.232579	0.695279	1
dd_Smed_v6_35972_0_1	7.58568	6.97597	8.19539	1.1748	0.232419	0.812762	1
dd_Smed_v6_18857_0_1	16.5334	15.2052	17.8616	1.17471	0.2323	0.668967	1
dd_Smed_v6_9241_1_19	35.0251	32.2124	37.8379	1.17464	0.232216	0.515117	1
dd_Smed_v6_32437_0_1	6.28599	5.78149	6.79049	1.17452	0.232073	0.826224	1
dd_Smed_v6_39506_0_1	7.9176	7.28242	8.55278	1.17444	0.231975	0.80517	1
dd_Smed_v6_15764_0_1	58.4747	53.7843	63.1651	1.17441	0.231942	0.471142	1
dd_Smed_v6_13392_0_1	152.92	140.662	165.178	1.17429	0.231789	0.165711	1
dd_Smed_v6_3399_0_1	615.151	565.844	664.458	1.17428	0.231773	0.38069	1
dd_Smed_v6_1529_0_1	602.671	554.369	650.973	1.17426	0.231753	0.0963133	1
dd_Smed_v6_6395_0_1	96.0972	88.3974	103.797	1.17421	0.231688	0.610262	1
dd_Smed_v6_1051_0_1	779.893	717.408	842.377	1.1742	0.231673	0.134013	1
dd_Smed_v6_31017_0_1	6.61438	6.08454	7.14421	1.17416	0.231628	0.668119	1
dd_Smed_v6_31867_0_1	7.94017	7.30422	8.57612	1.17413	0.231596	0.735534	1
dd_Smed_v6_17406_0_1	46.5396	42.8154	50.2639	1.17397	0.231394	0.34685	1
dd_Smed_v6_22641_0_1	33.017	30.3764	35.6576	1.17386	0.23126	0.404257	1
dd_Smed_v6_24482_0_1	27.7187	25.502	29.9354	1.17384	0.231241	0.434969	1
dd_Smed_v6_18335_0_1	8.25147	7.5916	8.91135	1.17384	0.231239	0.611754	1
dd_Smed_v6_25136_0_1	7.58213	6.97597	8.18828	1.17378	0.231166	0.798889	1
dd_Smed_v6_12060_0_1	235.565	216.734	254.397	1.17378	0.231157	0.107851	1
dd_Smed_v6_10819_0_1	27.0826	24.9177	29.2476	1.17377	0.231147	0.544499	1
dd_Smed_v6_11386_0_1	62.0789	57.1169	67.0408	1.17375	0.231123	0.303935	1
dd_Smed_v6_1835_0_1	265.446	244.231	286.661	1.17373	0.231102	0.267464	1
dd_Smed_v6_12054_0_1	30.0701	27.6689	32.4713	1.17357	0.230899	0.466151	1
dd_Smed_v6_16851_0_1	30.3808	27.957	32.8046	1.17339	0.230686	0.531569	1
dd_Smed_v6_15810_0_1	44.2722	40.7417	47.8027	1.17331	0.230586	0.260368	1
dd_Smed_v6_9678_0_1	62.7726	57.7682	67.7769	1.17326	0.23052	0.348987	1
dd_Smed_v6_12010_0_1	117.874	108.484	127.263	1.1731	0.230329	0.171534	1
dd_Smed_v6_15410_0_1	7.60241	6.99777	8.20706	1.17281	0.229971	0.727643	1
dd_Smed_v6_19416_0_1	21.8015	20.0678	23.5353	1.17279	0.229941	0.513406	1
dd_Smed_v6_41539_0_1	15.5408	14.3052	16.7763	1.17275	0.229894	0.676273	1
dd_Smed_v6_7178_0_1	609.229	560.808	657.65	1.17268	0.229811	0.0741861	1
dd_Smed_v6_22751_0_1	15.8563	14.5962	17.1164	1.17266	0.229789	0.676293	1
dd_Smed_v6_17255_0_1	74.0415	68.1575	79.9255	1.17266	0.229782	0.266944	1
dd_Smed_v6_6014_0_1	142.069	130.78	153.358	1.17264	0.229758	0.24294	1
dd_Smed_v6_22997_0_1	28.7563	26.4715	31.0412	1.17263	0.229742	0.495775	1
dd_Smed_v6_4545_0_1	103.073	94.8867	111.259	1.17254	0.229643	0.298418	1
dd_Smed_v6_13491_0_1	64.0962	59.0062	69.1861	1.17252	0.229616	0.411309	1
dd_Smed_v6_310_0_1	2350.36	2163.78	2536.94	1.17246	0.22954	0.214094	1
dd_Smed_v6_14724_0_1	55.1735	50.7947	59.5523	1.17241	0.229479	0.327998	1
dd_Smed_v6_13601_0_1	28.726	26.4463	31.0056	1.1724	0.229462	0.504204	1
dd_Smed_v6_7170_0_1	73.4098	67.5889	79.2308	1.17225	0.229274	0.386769	1
dd_Smed_v6_11191_0_5	120.652	111.086	130.218	1.17223	0.229256	0.23688	1
dd_Smed_v6_15172_0_1	110.11	101.383	118.837	1.17216	0.229165	0.191523	1
dd_Smed_v6_5227_1_1	25.4686	23.4508	27.4864	1.17209	0.22908	0.460548	1
dd_Smed_v6_24373_0_1	12.9032	11.8817	13.9248	1.17195	0.228911	0.599776	1
dd_Smed_v6_7229_0_1	603.086	555.376	650.797	1.17181	0.228743	0.0850103	1
dd_Smed_v6_15376_0_1	135.846	125.116	146.575	1.17151	0.228372	0.20549	1
dd_Smed_v6_32959_0_1	14.5366	13.3888	15.6845	1.17147	0.228317	0.509431	1
dd_Smed_v6_1403_0_1	2508.22	2310.3	2706.13	1.17133	0.22815	0.0547723	1
dd_Smed_v6_9049_0_1	511.655	471.297	552.013	1.17126	0.228065	0.180416	1
dd_Smed_v6_25682_0_1	26.8239	24.7082	28.9396	1.17126	0.22806	0.631352	1
dd_Smed_v6_24098_0_1	25.1528	23.1696	27.1361	1.1712	0.227983	0.482462	1
dd_Smed_v6_13241_0_1	117.491	108.23	126.752	1.17114	0.227908	0.470393	1
dd_Smed_v6_784_0_1	894.915	824.381	965.45	1.17112	0.22789	0.255211	1
dd_Smed_v6_19468_0_1	30.1297	27.7566	32.5029	1.171	0.227739	0.433819	1
dd_Smed_v6_11896_0_1	41.6406	38.363	44.9181	1.17087	0.227583	0.582546	1
dd_Smed_v6_38836_0_1	5.30067	4.88393	5.71742	1.17066	0.227321	0.726189	1
dd_Smed_v6_14628_0_1	20.8328	19.1952	22.4704	1.17063	0.227281	0.509963	1
dd_Smed_v6_55372_0_1	7.93769	7.31375	8.56162	1.17062	0.227272	0.815566	1
dd_Smed_v6_2675_0_1	99.5132	91.6942	107.332	1.17055	0.227181	0.279861	1
dd_Smed_v6_4737_1_1	80.6949	74.3547	87.0352	1.17054	0.227176	0.559808	1
dd_Smed_v6_1791_0_1	196.605	181.166	212.044	1.17044	0.227047	0.711758	1
dd_Smed_v6_21574_0_1	18.8862	17.4037	20.3686	1.17036	0.226952	0.518584	1
dd_Smed_v6_213_0_1	11189.3	10311.4	12067.2	1.17028	0.226854	0.0906577	1
dd_Smed_v6_12556_0_16	25.8069	23.7825	27.8313	1.17024	0.226809	0.554235	1
dd_Smed_v6_16228_0_1	28.7668	26.5124	31.0213	1.17007	0.226592	0.551113	1
dd_Smed_v6_9186_0_1	177.311	163.416	191.206	1.17006	0.226582	0.150226	1
dd_Smed_v6_14635_0_1	62.8483	57.9305	67.7661	1.16978	0.226242	0.330298	1
dd_Smed_v6_32181_0_1	9.27753	8.55158	10.0035	1.16978	0.226238	0.67411	1
dd_Smed_v6_21901_0_1	58.6194	54.0372	63.2017	1.1696	0.226012	0.295011	1
dd_Smed_v6_13545_0_1	72.166	66.5252	77.8069	1.16959	0.225997	0.561446	1
dd_Smed_v6_12729_0_1	38.3866	35.3863	41.387	1.16958	0.225985	0.506365	1
dd_Smed_v6_24671_0_1	19.5068	17.9821	21.0314	1.16957	0.225983	0.666837	1
dd_Smed_v6_9661_0_1	140.347	129.384	151.31	1.16946	0.225843	0.193731	1
dd_Smed_v6_20341_0_1	43.6515	40.2418	47.0611	1.16946	0.225839	0.421158	1
dd_Smed_v6_14643_0_1	28.7927	26.5439	31.0414	1.16944	0.225813	0.53174	1
dd_Smed_v6_20371_0_1	25.8057	23.7918	27.8196	1.1693	0.22564	0.511378	1
dd_Smed_v6_11051_0_1	192.979	177.921	208.037	1.16926	0.225601	0.139592	1
dd_Smed_v6_8503_0_1	139.52	128.634	150.406	1.16925	0.225583	0.255001	1
dd_Smed_v6_11023_0_1	238.808	220.177	257.438	1.16923	0.225565	0.114141	1
dd_Smed_v6_2104_0_1	1476.4	1361.3	1591.51	1.16912	0.225418	0.257946	1
dd_Smed_v6_12225_0_2	19.207	17.7099	20.7041	1.16907	0.225359	0.524518	1
dd_Smed_v6_10050_0_1	92.6645	85.4552	99.8737	1.16873	0.224936	0.624056	1
dd_Smed_v6_12071_0_1	39.6893	36.6021	42.7765	1.16869	0.224891	0.551702	1
dd_Smed_v6_11026_0_1	117.38	108.251	126.51	1.16868	0.224875	0.293492	1
dd_Smed_v6_5060_0_1	254.596	234.799	274.394	1.16863	0.224823	0.31419	1
dd_Smed_v6_10296_0_1	70.7447	65.2438	76.2456	1.16863	0.224814	0.376306	1
dd_Smed_v6_15693_0_1	16.854	15.5435	18.1645	1.16862	0.224812	0.562858	1
dd_Smed_v6_12753_0_1	107.933	99.5445	116.322	1.16854	0.224711	0.19652	1
dd_Smed_v6_8791_0_1	286.552	264.287	308.817	1.16849	0.22465	0.115499	1
dd_Smed_v6_8169_0_1	817.156	753.667	880.645	1.16848	0.224633	0.0614446	1
dd_Smed_v6_2656_0_1	286.025	263.806	308.245	1.16845	0.224599	0.162161	1
dd_Smed_v6_13748_0_1	182.767	168.576	196.958	1.16836	0.224487	0.175302	1
dd_Smed_v6_22069_0_1	21.5425	19.8708	23.2143	1.16826	0.224364	0.530886	1
dd_Smed_v6_13644_0_12	16.8995	15.5902	18.2088	1.16796	0.223996	0.582964	1
dd_Smed_v6_14586_0_1	182.714	168.56	196.868	1.16795	0.223973	0.181778	1
dd_Smed_v6_3867_0_1	312.781	288.564	336.999	1.16785	0.223851	0.13096	1
dd_Smed_v6_37558_0_1	10.2585	9.46481	11.0521	1.1677	0.223674	0.705432	1
dd_Smed_v6_5032_0_1	200.915	185.375	216.454	1.16766	0.223615	0.401062	1
dd_Smed_v6_13181_0_1	56.5607	52.1862	60.9353	1.16765	0.22361	0.406392	1
dd_Smed_v6_11379_0_1	76.7538	70.8187	82.6889	1.16761	0.223565	0.290516	1
dd_Smed_v6_43156_0_1	9.93269	9.16473	10.7006	1.16759	0.223534	0.63873	1
dd_Smed_v6_9019_0_1	59.8768	55.2541	64.4994	1.16732	0.223203	0.41039	1
dd_Smed_v6_3842_4_1	102.739	94.8077	110.67	1.16731	0.223193	0.352735	1
dd_Smed_v6_20857_0_1	8.61303	7.94821	9.27785	1.16729	0.22316	0.717304	1
dd_Smed_v6_10294_0_1	221.536	204.453	238.62	1.16711	0.222944	0.142425	1
dd_Smed_v6_20859_0_1	14.8934	13.7454	16.0413	1.16704	0.222848	0.632305	1
dd_Smed_v6_25370_0_1	6.29134	5.80669	6.77598	1.16693	0.222713	0.939023	1
dd_Smed_v6_14045_0_1	88.0233	81.2471	94.7996	1.16681	0.222564	0.30967	1
dd_Smed_v6_18213_0_1	61.9535	57.1854	66.7215	1.16676	0.222504	0.508627	1
dd_Smed_v6_12647_0_1	174.181	160.777	187.584	1.16674	0.222481	0.160363	1
dd_Smed_v6_3400_0_1	82.1074	75.7914	88.4234	1.16667	0.222395	0.49901	1
dd_Smed_v6_26777_0_1	21.8861	20.2049	23.5674	1.16642	0.222086	0.667206	1
dd_Smed_v6_13273_0_1	53.6635	49.5437	57.7834	1.16631	0.221953	0.446993	1
dd_Smed_v6_15243_0_1	48.7082	44.9696	52.4467	1.16627	0.221903	0.384599	1
dd_Smed_v6_12003_0_1	167.258	154.421	180.094	1.16625	0.221878	0.210921	1
dd_Smed_v6_11164_0_1	153.8	142.013	165.587	1.166	0.221565	0.183666	1
dd_Smed_v6_9295_0_1	186.81	172.495	201.124	1.16597	0.221534	0.196652	1
dd_Smed_v6_13052_0_1	8.6247	7.96388	9.28552	1.16595	0.221511	0.773139	1
dd_Smed_v6_23607_0_1	24.5268	22.6477	26.4059	1.16594	0.221499	0.676212	1
dd_Smed_v6_12784_0_1	19.2129	17.7413	20.6845	1.1659	0.221441	0.500462	1
dd_Smed_v6_6173_0_1	50.0455	46.217	53.8741	1.16568	0.221169	0.629701	1
dd_Smed_v6_11871_0_1	38.0524	35.142	40.9627	1.16563	0.221114	0.466881	1
dd_Smed_v6_39529_0_1	14.2521	13.1638	15.3404	1.16535	0.220764	0.625417	1
dd_Smed_v6_27455_0_1	10.6194	9.80872	11.43	1.16529	0.220688	0.663627	1
dd_Smed_v6_10221_0_1	234.157	216.284	252.029	1.16527	0.220661	0.147472	1
dd_Smed_v6_15153_0_1	49.0444	45.304	52.7848	1.16512	0.220485	0.52151	1
dd_Smed_v6_13700_0_1	51.1185	47.2203	55.0166	1.1651	0.22046	0.589733	1
dd_Smed_v6_19017_0_1	47.7281	44.0909	51.3654	1.16499	0.220317	0.416899	1
dd_Smed_v6_21368_0_1	10.9596	10.1245	11.7948	1.16498	0.220302	0.705261	1
dd_Smed_v6_7271_0_1	326.571	301.714	351.429	1.16478	0.220054	0.102782	1
dd_Smed_v6_3966_0_1	195.184	180.329	210.04	1.16476	0.220031	0.338474	1
dd_Smed_v6_22363_0_1	21.5582	19.9175	23.1989	1.16475	0.220016	0.490588	1
dd_Smed_v6_11255_0_1	57.3424	52.9805	61.7044	1.16466	0.219913	0.356356	1
dd_Smed_v6_7853_0_1	141.848	131.06	152.637	1.16463	0.219875	0.251792	1
dd_Smed_v6_11423_0_1	35.1418	32.4716	37.812	1.16447	0.219667	0.495731	1
dd_Smed_v6_23878_1_3	8.62905	7.97342	9.28469	1.16446	0.219656	0.803795	1
dd_Smed_v6_8221_0_1	229.715	212.276	247.155	1.16431	0.219475	0.144909	1
dd_Smed_v6_39131_0_1	16.5819	15.3244	17.8395	1.16412	0.219243	0.613387	1
dd_Smed_v6_10387_0_1	288.159	266.31	310.008	1.16409	0.219201	0.130929	1
dd_Smed_v6_4585_0_1	27.8741	25.7614	29.9868	1.16402	0.219115	0.569023	1
dd_Smed_v6_15794_0_1	75.626	69.9091	81.3429	1.16355	0.218536	0.315911	1
dd_Smed_v6_9898_0_1	13.9256	12.8732	14.9779	1.16349	0.218462	0.650038	1
dd_Smed_v6_17796_0_1	66.7147	61.6735	71.7559	1.16348	0.218447	0.39043	1
dd_Smed_v6_12918_0_1	13.9245	12.873	14.9759	1.16336	0.218296	0.679522	1
dd_Smed_v6_29393_0_1	13.2615	12.2601	14.2628	1.16335	0.218287	0.630145	1
dd_Smed_v6_11172_0_1	185.423	171.423	199.424	1.16335	0.218281	0.151865	1
dd_Smed_v6_11342_0_1	230.815	213.388	248.243	1.16334	0.218277	0.123524	1
dd_Smed_v6_8055_0_1	107.083	98.9979	115.168	1.16334	0.218269	0.272841	1
dd_Smed_v6_15053_0_1	64.6627	59.7873	69.5381	1.16309	0.217965	0.301417	1
dd_Smed_v6_21252_0_1	12.935	11.9598	13.9103	1.16309	0.217958	0.564825	1
dd_Smed_v6_19657_0_1	46.4129	42.915	49.9107	1.16301	0.217868	0.375898	1
dd_Smed_v6_9957_0_1	98.9071	91.4612	106.353	1.16282	0.217628	0.390632	1
dd_Smed_v6_18508_0_1	15.6182	14.4427	16.7937	1.16278	0.217575	0.606275	1
dd_Smed_v6_21847_0_1	33.1804	30.6833	35.6775	1.16277	0.217562	0.543302	1
dd_Smed_v6_30208_0_1	22.9074	21.1842	24.6305	1.16268	0.217458	0.56334	1
dd_Smed_v6_4143_0_1	111.809	103.411	120.208	1.16243	0.217139	0.298603	1
dd_Smed_v6_8509_0_1	41.8193	38.679	44.9596	1.16238	0.217081	0.441923	1
dd_Smed_v6_34242_0_1	6.98049	6.45682	7.50416	1.16221	0.216868	0.81971	1
dd_Smed_v6_19883_0_1	33.229	30.7366	35.7213	1.16217	0.216824	0.505555	1
dd_Smed_v6_819_0_1	797.567	737.773	857.361	1.16209	0.216726	0.174921	1
dd_Smed_v6_16043_0_1	51.8149	47.9304	55.6995	1.16209	0.216724	0.294833	1
dd_Smed_v6_14116_0_1	32.1828	29.7703	34.5953	1.16208	0.216703	0.504568	1
dd_Smed_v6_5994_0_1	153.407	141.913	164.902	1.16199	0.216599	0.204382	1
dd_Smed_v6_11499_0_1	128.738	119.093	138.382	1.16196	0.216566	0.308545	1
dd_Smed_v6_4103_0_1	168.166	155.58	180.753	1.1618	0.216359	0.18588	1
dd_Smed_v6_8300_0_1	124.183	114.889	133.477	1.16179	0.216347	0.303385	1
dd_Smed_v6_7905_0_1	1250.79	1157.2	1344.38	1.16175	0.216295	0.0724818	1
dd_Smed_v6_14119_0_1	42.1533	39.0006	45.306	1.16167	0.216205	0.452144	1
dd_Smed_v6_60287_0_1	9.64464	8.92386	10.3654	1.16154	0.216039	0.785616	1
dd_Smed_v6_20355_0_1	20.2783	18.7639	21.7926	1.16141	0.215877	0.546922	1
dd_Smed_v6_2177_0_1	228.924	211.85	245.997	1.16118	0.215595	0.282965	1
dd_Smed_v6_26666_0_1	14.599	13.5109	15.6871	1.16107	0.215453	0.684957	1
dd_Smed_v6_9080_0_1	178.908	165.58	192.237	1.16099	0.215361	0.216121	1
dd_Smed_v6_24441_0_1	21.9294	20.2962	23.5626	1.16094	0.215288	0.571242	1
dd_Smed_v6_17728_0_1	9.6385	8.9207	10.3563	1.16093	0.215282	0.774134	1
dd_Smed_v6_13815_0_1	95.2775	88.1822	102.373	1.16092	0.215273	0.30138	1
dd_Smed_v6_32929_0_1	11.6116	10.7469	12.4763	1.16092	0.215272	0.764572	1
dd_Smed_v6_1960_0_1	770.849	713.496	828.203	1.16077	0.215079	0.154034	1
dd_Smed_v6_22739_0_1	28.5824	26.4561	30.7088	1.16075	0.215051	0.552743	1
dd_Smed_v6_13434_0_1	95.2549	88.1702	102.34	1.16071	0.215002	0.327578	1
dd_Smed_v6_22533_0_1	32.5428	30.1235	34.9621	1.16063	0.214903	0.535259	1
dd_Smed_v6_14866_0_1	34.8332	32.2437	37.4227	1.16062	0.214898	0.451317	1
dd_Smed_v6_29804_0_1	12.3007	11.3877	13.2136	1.16034	0.214546	0.650892	1
dd_Smed_v6_13986_0_1	6.98086	6.46295	7.49877	1.16027	0.214463	0.731384	1
dd_Smed_v6_560_0_1	1089.3	1008.55	1170.06	1.16014	0.214296	0.202129	1
dd_Smed_v6_3945_0_1	159.415	147.598	171.232	1.16012	0.214276	0.345078	1
dd_Smed_v6_15133_0_1	81.6915	75.637	87.7461	1.16009	0.214242	0.260192	1
dd_Smed_v6_49095_0_1	9.97538	9.23644	10.7143	1.16	0.214131	0.719015	1
dd_Smed_v6_29743_0_1	13.3018	12.3166	14.287	1.15997	0.214093	0.691997	1
dd_Smed_v6_3881_0_1	212.571	196.831	228.312	1.15994	0.21405	0.289492	1
dd_Smed_v6_17303_0_1	10.9682	10.156	11.7803	1.15993	0.214035	0.714174	1
dd_Smed_v6_7311_0_1	638.153	590.914	685.393	1.15989	0.213983	0.103655	1
dd_Smed_v6_4239_0_1	377.937	349.976	405.898	1.15979	0.213862	0.110752	1
dd_Smed_v6_15557_0_1	89.6731	83.0418	96.3043	1.15971	0.213762	0.232642	1
dd_Smed_v6_50035_0_1	12.28	11.3721	13.188	1.15968	0.213732	0.63693	1
dd_Smed_v6_10487_0_2	57.1322	52.9085	61.3559	1.15966	0.213701	0.352198	1
dd_Smed_v6_6523_0_1	134.527	124.591	144.462	1.15949	0.213493	0.51947	1
dd_Smed_v6_9730_0_1	266.39	246.723	286.057	1.15943	0.213412	0.136018	1
dd_Smed_v6_26260_0_1	21.6302	20.0333	23.2271	1.15942	0.213405	0.516911	1
dd_Smed_v6_21100_0_1	17.617	16.3187	18.9154	1.15913	0.213036	0.593851	1
dd_Smed_v6_29079_0_1	13.2862	12.3071	14.2654	1.15912	0.213026	0.634854	1
dd_Smed_v6_11165_0_1	80.0078	74.1177	85.8978	1.15894	0.212804	0.301626	1
dd_Smed_v6_20928_0_1	9.30854	8.62354	9.99353	1.15887	0.212714	0.721484	1
dd_Smed_v6_3665_0_1	509.352	471.922	546.781	1.15862	0.212413	0.138186	1
dd_Smed_v6_6385_0_1	8.30865	7.69829	8.91901	1.15857	0.212345	0.801624	1
dd_Smed_v6_31605_0_1	20.276	18.7889	21.763	1.15829	0.212001	0.613326	1
dd_Smed_v6_12252_0_1	55.5121	51.4455	59.5787	1.15809	0.211753	0.442326	1
dd_Smed_v6_10381_0_1	25.9014	24.0045	27.7983	1.15805	0.211693	0.793749	1
dd_Smed_v6_9704_0_1	160.175	148.445	171.904	1.15803	0.211677	0.302545	1
dd_Smed_v6_8702_1_1	413.757	383.476	444.037	1.15793	0.211545	0.136678	1
dd_Smed_v6_13516_1_1	90.6931	84.0615	97.3247	1.15778	0.211362	0.358779	1
dd_Smed_v6_26982_0_1	7.31358	6.77894	7.84822	1.15774	0.211307	0.81225	1
dd_Smed_v6_15865_0_1	131.872	122.232	141.512	1.15773	0.211301	0.30865	1
dd_Smed_v6_20378_0_1	8.65257	8.02017	9.28497	1.1577	0.211264	0.803891	1
dd_Smed_v6_7216_0_1	142.016	131.644	152.387	1.15757	0.2111	0.322187	1
dd_Smed_v6_5931_0_1	252.31	233.91	270.711	1.15733	0.210802	0.378325	1
dd_Smed_v6_584_0_1	664.481	616.063	712.899	1.15718	0.210619	0.127918	1
dd_Smed_v6_12531_0_1	67.1469	62.2553	72.0386	1.15715	0.210573	0.54621	1
dd_Smed_v6_25460_0_1	10.9806	10.181	11.7803	1.15708	0.210494	0.794233	1
dd_Smed_v6_7657_0_1	236.803	219.56	254.046	1.15707	0.210477	0.397465	1
dd_Smed_v6_20030_0_1	20.3131	18.8359	21.7903	1.15685	0.210204	0.614612	1
dd_Smed_v6_17607_0_1	12.6213	11.7035	13.5392	1.15685	0.210202	0.704228	1
dd_Smed_v6_22160_0_1	18.973	17.5944	20.3516	1.15671	0.210024	0.62966	1
dd_Smed_v6_26855_0_1	44.2145	41.0019	47.427	1.1567	0.210021	0.437203	1
dd_Smed_v6_3912_0_1	52.5844	48.7689	56.3999	1.15647	0.209729	0.35694	1
dd_Smed_v6_10259_0_1	427.471	396.473	458.47	1.15637	0.209606	0.116555	1
dd_Smed_v6_9107_0_1	208.287	193.186	223.388	1.15634	0.209563	0.150369	1
dd_Smed_v6_13771_0_1	181.529	168.369	194.689	1.15632	0.209544	0.19982	1
dd_Smed_v6_5521_0_1	72.8425	67.5637	78.1213	1.15626	0.209468	0.305569	1
dd_Smed_v6_20964_0_1	65.521	60.7728	70.2692	1.15626	0.209467	0.356318	1
dd_Smed_v6_16224_0_1	40.5577	37.6186	43.4967	1.15625	0.209459	0.483504	1
dd_Smed_v6_22386_0_1	20.6201	19.1267	22.1136	1.15617	0.209348	0.601626	1
dd_Smed_v6_10739_0_1	41.1987	38.2161	44.1814	1.15609	0.209258	0.628486	1
dd_Smed_v6_15085_0_1	159.741	148.179	171.303	1.15605	0.20921	0.203166	1
dd_Smed_v6_22338_0_1	8.65606	8.02971	9.28241	1.15601	0.209152	0.888922	1
dd_Smed_v6_12781_0_1	14.2982	13.2637	15.3328	1.156	0.209138	0.572125	1
dd_Smed_v6_12062_0_1	264.186	245.078	283.294	1.15594	0.209061	0.164829	1
dd_Smed_v6_3938_0_1	273.882	254.09	293.674	1.15579	0.208877	0.181146	1
dd_Smed_v6_6092_0_1	757.296	702.594	811.998	1.15572	0.208787	0.123637	1
dd_Smed_v6_11468_0_1	45.2352	41.968	48.5024	1.1557	0.208767	0.430263	1
dd_Smed_v6_20805_0_1	42.6045	39.5286	45.6804	1.15563	0.208679	0.382436	1
dd_Smed_v6_1117_0_1	377.415	350.174	404.656	1.15559	0.208625	0.287438	1
dd_Smed_v6_25338_0_1	24.627	22.8506	26.4034	1.15548	0.20849	0.638902	1
dd_Smed_v6_17079_0_1	18.3006	16.9815	19.6197	1.15536	0.208337	0.653689	1
dd_Smed_v6_16788_0_1	49.6312	46.0542	53.2082	1.15534	0.208315	0.476865	1
dd_Smed_v6_16570_0_1	23.6206	21.9192	25.322	1.15524	0.208195	0.680456	1
dd_Smed_v6_372_0_1	6.97468	6.47248	7.47688	1.15518	0.208117	0.799746	1
dd_Smed_v6_11019_0_1	518.857	481.498	556.215	1.15518	0.208113	0.0944597	1
dd_Smed_v6_6925_0_1	228.009	211.593	244.425	1.15516	0.208096	0.276481	1
dd_Smed_v6_13171_0_1	90.5139	83.9981	97.0296	1.15514	0.208068	0.291927	1
dd_Smed_v6_8954_0_1	73.4747	68.1871	78.7623	1.15509	0.208006	0.402581	1
dd_Smed_v6_14704_0_1	45.5783	42.2994	48.8573	1.15504	0.207937	0.452685	1
dd_Smed_v6_13088_0_1	61.9237	57.4706	66.3769	1.15497	0.207858	0.545121	1
dd_Smed_v6_15518_0_1	90.1951	83.7103	96.6799	1.15493	0.207811	0.254621	1
dd_Smed_v6_8970_0_1	487.839	452.779	522.9	1.15487	0.207728	0.107157	1
dd_Smed_v6_31224_0_1	6.98016	6.47861	7.48172	1.15483	0.207684	0.733532	1
dd_Smed_v6_17520_0_1	25.5998	23.7607	27.4389	1.1548	0.207646	0.59659	1
[truncated: 15,246 more rows]

## Sheet: day 4
id	baseMean	baseMeanA	baseMeanB	foldChange	log2FoldChange	pval	padj
dd_Smed_v6_10001_0_1	97.6724	105.097	90.2479	0.85871	-0.219757	0.245589	0.63831
dd_Smed_v6_10002_0_1	205.472	211.901	199.043	0.939321	-0.09031	0.550371	0.849396
dd_Smed_v6_10003_0_1	457.047	486.557	427.537	0.878699	-0.186559	0.181997	0.56683
dd_Smed_v6_10004_0_1	244.687	242.614	246.76	1.01709	0.0244467	0.833248	0.969198
dd_Smed_v6_10005_0_1	74.9864	87.7169	62.256	0.709738	-0.494642	0.106508	0.464524
dd_Smed_v6_10006_0_1	83.5864	79.457	87.7159	1.10394	0.142664	0.416536	0.774633
dd_Smed_v6_10007_0_1	305.859	315.186	296.532	0.940816	-0.0880157	0.508357	0.830795
dd_Smed_v6_1000_0_1	3166.47	3215.34	3117.6	0.969602	-0.0445354	0.680415	0.911034
dd_Smed_v6_10010_0_1	212.757	206.132	219.382	1.06428	0.0898772	0.514368	0.834065
dd_Smed_v6_10011_0_1	421.65	451.041	392.259	0.869676	-0.20145	0.159146	0.537078
dd_Smed_v6_10013_0_1	290.248	290.408	290.089	0.9989	-0.00158725	0.977136	1
dd_Smed_v6_10014_0_1	81.6776	99.3799	63.9753	0.643745	-0.63544	0.119846	0.482378
dd_Smed_v6_10015_0_1	216.137	268.265	164.009	0.611369	-0.709884	0.001771	0.0870113
dd_Smed_v6_10016_0_1	336.13	336.42	335.84	0.998275	-0.00249143	1	1
dd_Smed_v6_10017_0_1	69.2386	66.0381	72.439	1.09693	0.133469	0.602362	0.877936
dd_Smed_v6_10018_0_1	320.919	317.628	324.211	1.02072	0.0295922	0.755918	0.939047
dd_Smed_v6_10019_0_1	107.735	111.751	103.719	0.928122	-0.107613	0.588906	0.871958
dd_Smed_v6_1001_0_1	2265.82	2281.04	2250.6	0.986656	-0.0193811	0.837148	0.970978
dd_Smed_v6_10020_0_1	208.586	226.544	190.628	0.841463	-0.249029	0.118287	0.481212
dd_Smed_v6_10021_0_1	114.367	126.536	102.198	0.807659	-0.308181	0.136358	0.505229
dd_Smed_v6_10022_0_1	304.977	314.397	295.557	0.940075	-0.0891517	0.509145	0.831143
dd_Smed_v6_8227_0_1	778.354	1515.08	41.6235	0.0274727	-5.18586	2.28944e-09	1.23379e-06
dd_Smed_v6_10025_0_1	87.9872	91.555	84.4194	0.922062	-0.117064	0.514261	0.834029
dd_Smed_v6_62016_0_1	4.6725	8.45907	0.885934	0.104732	-3.25523	0.000252916	0.0255844
dd_Smed_v6_10027_0_1	232.74	200.403	265.078	1.32273	0.403513	0.00835303	0.188792
dd_Smed_v6_10028_0_1	119.338	138.59	100.087	0.722185	-0.46956	0.02898	0.29467
dd_Smed_v6_10029_0_1	664.771	755.84	573.701	0.759024	-0.397782	0.00116423	0.0682899
dd_Smed_v6_1002_0_1	2888.01	2818.04	2957.98	1.04966	0.0699208	0.570019	0.860392
dd_Smed_v6_10030_0_1	227.303	216.891	237.715	1.09601	0.132261	0.368638	0.738877
dd_Smed_v6_10031_0_1	217.452	224.114	210.789	0.940543	-0.0884339	0.697519	0.917099
dd_Smed_v6_10032_0_1	207.742	218.062	197.422	0.905348	-0.143456	0.278447	0.667939
dd_Smed_v6_10033_0_1	174.418	171.568	177.268	1.03323	0.0471553	0.827312	0.96732
dd_Smed_v6_10034_0_1	314.277	336.417	292.136	0.868375	-0.203611	0.172617	0.554851
dd_Smed_v6_10035_0_1	345.333	368.04	322.625	0.876602	-0.190005	0.184744	0.570147
dd_Smed_v6_10036_0_1	192.095	175.261	208.929	1.1921	0.253505	0.210707	0.602276
dd_Smed_v6_10037_0_1	284.582	295.326	273.839	0.927243	-0.10898	0.527344	0.838934
dd_Smed_v6_10038_0_1	184.582	172.767	196.397	1.13677	0.184944	0.252382	0.643557
dd_Smed_v6_10039_0_1	58.8601	53.0634	64.6568	1.21848	0.285087	0.224849	0.617439
dd_Smed_v6_1003_0_1	219.967	211.673	228.261	1.07837	0.108846	0.986609	1
dd_Smed_v6_10040_0_1	52.3322	41.8478	62.8165	1.50107	0.58599	0.0287498	0.293563
dd_Smed_v6_10041_0_1	440.726	432.893	448.56	1.03619	0.05129	0.669204	0.906415
dd_Smed_v6_10042_0_1	333.194	326.955	339.432	1.03816	0.0540278	0.602437	0.87797
dd_Smed_v6_10043_0_1	150.204	161.153	139.256	0.86412	-0.210696	0.164518	0.54281
dd_Smed_v6_10044_0_1	78.6437	81.312	75.9753	0.934368	-0.0979378	0.609312	0.88018
dd_Smed_v6_10045_0_1	336.938	354.722	319.155	0.899734	-0.15243	0.301435	0.685302
dd_Smed_v6_10046_0_1	112.635	101.533	123.738	1.21869	0.285333	0.115819	0.478362
dd_Smed_v6_10047_0_1	104.034	111.087	96.9815	0.87302	-0.195913	0.326992	0.707094
dd_Smed_v6_10048_0_1	414.013	395.734	432.292	1.09238	0.127475	0.388703	0.753167
dd_Smed_v6_10049_0_1	147.338	136.614	158.062	1.157	0.210391	0.21083	0.602276
dd_Smed_v6_1004_0_1	4363.35	4188.25	4538.46	1.08362	0.115855	0.277029	0.667137
dd_Smed_v6_10050_0_1	111.79	135.328	88.2514	0.652129	-0.61677	0.118038	0.481212
dd_Smed_v6_10051_0_1	350.913	361.208	340.618	0.942998	-0.0846734	0.559035	0.853723
dd_Smed_v6_10052_0_1	180.942	157.839	204.046	1.29275	0.37044	0.0233238	0.274365
dd_Smed_v6_10053_0_1	201.877	189.865	213.888	1.12653	0.171885	0.283686	0.672229
dd_Smed_v6_10054_0_1	268.96	264.458	273.462	1.03405	0.0483045	0.734103	0.932293
dd_Smed_v6_10055_0_1	133.922	140.31	127.533	0.908935	-0.137751	0.42003	0.777278
dd_Smed_v6_10056_0_1	227.148	213.193	241.104	1.13092	0.177498	0.207129	0.598819
dd_Smed_v6_10058_0_1	516.539	519.542	513.535	0.988437	-0.0167792	0.899032	0.988332
dd_Smed_v6_10059_0_1	288.767	275.242	302.291	1.09827	0.135239	0.346878	0.722644
dd_Smed_v6_10060_0_1	129.741	118.299	141.183	1.19345	0.255138	0.118736	0.481902
dd_Smed_v6_10061_0_1	298.609	284.378	312.84	1.10009	0.137616	0.303264	0.686864
dd_Smed_v6_10062_0_1	592.86	587.867	597.853	1.01699	0.0243008	0.799465	0.958018
dd_Smed_v6_10064_0_1	166.975	165.891	168.06	1.01307	0.0187378	0.944389	1
dd_Smed_v6_10065_0_1	300.639	309.413	291.866	0.943289	-0.084228	0.62754	0.889023
dd_Smed_v6_10066_0_1	403.933	409.58	398.285	0.972423	-0.0403436	0.842603	0.971708
dd_Smed_v6_10067_0_1	19.85	23.1055	16.5944	0.718202	-0.477539	0.237882	0.630073
dd_Smed_v6_10068_0_1	147.37	139.648	155.092	1.11059	0.151332	0.512783	0.832825
dd_Smed_v6_10069_0_1	342.83	355.978	329.681	0.926126	-0.11072	0.417743	0.774874
dd_Smed_v6_1006_0_1	2755.24	2840.01	2670.47	0.940303	-0.0888023	0.442304	0.789972
dd_Smed_v6_10070_0_1	360.907	393.126	328.687	0.836084	-0.25828	0.0559868	0.369072
dd_Smed_v6_10072_0_1	667.101	642.509	691.694	1.07655	0.106417	0.41827	0.775265
dd_Smed_v6_10073_0_1	262.447	287.754	237.139	0.824102	-0.279105	0.0741652	0.410192
dd_Smed_v6_10074_0_1	373.02	376.377	369.662	0.982159	-0.0259721	0.814874	0.963295
dd_Smed_v6_10075_0_1	363.964	380.056	347.872	0.915317	-0.127656	0.370464	0.739942
dd_Smed_v6_10076_0_1	57.9119	71.6211	44.2026	0.617173	-0.696254	0.0979924	0.452535
dd_Smed_v6_10078_0_1	257.641	264.444	250.837	0.948546	-0.0762111	0.575011	0.863225
dd_Smed_v6_10079_0_1	272.29	253.866	290.713	1.14514	0.195525	0.181584	0.566259
dd_Smed_v6_1007_0_1	2257.98	2179.25	2336.72	1.07226	0.100659	0.379788	0.747498
dd_Smed_v6_10081_0_1	133.98	149.444	118.517	0.793051	-0.334514	0.0560238	0.369139
dd_Smed_v6_10082_0_1	390.543	373.97	407.115	1.08863	0.122513	0.290563	0.677169
dd_Smed_v6_10083_0_1	158.375	149.704	167.046	1.11585	0.158137	0.356561	0.730792
dd_Smed_v6_10084_0_1	11.947	12.5767	11.3173	0.899862	-0.152225	0.71247	0.924009
dd_Smed_v6_10086_0_1	467.733	475.904	459.562	0.965661	-0.0504116	0.775859	0.947018
dd_Smed_v6_10087_0_1	508.049	512.916	503.181	0.981021	-0.0276439	0.984463	1
dd_Smed_v6_10088_0_1	60.5997	71.1328	50.0667	0.703847	-0.506666	0.0267836	0.285465
dd_Smed_v6_10089_0_1	185.691	185.389	185.993	1.00326	0.00469152	0.921161	0.995248
dd_Smed_v6_1008_0_1	4462.4	4349.68	4575.11	1.05183	0.072896	0.589829	0.872582
dd_Smed_v6_10090_0_1	66.3591	54.927	77.7912	1.41627	0.502092	0.0283345	0.292592
dd_Smed_v6_10092_0_1	327.602	382.623	272.582	0.712404	-0.489233	0.00145453	0.0788282
dd_Smed_v6_10093_0_1	177.353	167.065	187.641	1.12316	0.167569	0.266565	0.656138
dd_Smed_v6_10094_0_1	400.541	403.471	397.611	0.985477	-0.0211063	0.944406	1
dd_Smed_v6_10095_0_1	223.649	220.389	226.908	1.02958	0.0420528	0.778964	0.947679
dd_Smed_v6_10096_0_1	293.853	286.023	301.682	1.05475	0.0769003	0.553411	0.850814
dd_Smed_v6_10097_0_1	249.275	244.694	253.856	1.03744	0.0530335	0.790594	0.953546
dd_Smed_v6_10098_0_1	30.7872	25.0648	36.5097	1.45661	0.542616	0.152485	0.527398
dd_Smed_v6_10099_0_1	158.764	148.013	169.516	1.14528	0.195699	0.256833	0.645921
dd_Smed_v6_1009_0_1	2373.15	2248.95	2497.34	1.11045	0.151139	0.206521	0.598381
dd_Smed_v6_1009_1_1	419.603	403.499	435.707	1.07982	0.110792	0.501835	0.827039
dd_Smed_v6_100_0_1	31448.7	31446.9	31450.4	1.00011	0.000157175	0.883613	0.985153
dd_Smed_v6_10100_0_1	233.028	209.712	256.344	1.22236	0.289669	0.0362936	0.315508
dd_Smed_v6_10101_0_1	156.991	206.932	107.05	0.517318	-0.950878	0.00137873	0.0770698
dd_Smed_v6_10102_0_1	128.454	126.226	130.682	1.0353	0.0500532	0.743394	0.934674
dd_Smed_v6_10103_0_1	338.579	331.298	345.859	1.04395	0.0620562	0.626185	0.888562
dd_Smed_v6_10104_0_1	41.9685	33.4595	50.4776	1.50862	0.593228	0.090793	0.440774
dd_Smed_v6_10105_0_1	544.48	498.936	590.023	1.18256	0.241917	0.0652729	0.389063
dd_Smed_v6_10106_0_1	152.65	128.975	176.325	1.36713	0.451146	0.0093342	0.198726
dd_Smed_v6_10107_0_1	368.081	400.789	335.373	0.836783	-0.257075	0.0577528	0.372874
dd_Smed_v6_10108_0_1	322.099	326.773	317.424	0.97139	-0.0418773	0.783252	0.949738
dd_Smed_v6_10109_0_1	102.321	111.406	93.2346	0.836887	-0.256895	0.310464	0.692888
dd_Smed_v6_1010_0_1	5932.45	5995.77	5869.13	0.978878	-0.0307983	0.774804	0.946425
dd_Smed_v6_10110_0_1	315.316	350.665	279.967	0.798387	-0.324839	0.0322741	0.305525
dd_Smed_v6_10111_0_1	66.3352	69.9772	62.6932	0.895909	-0.158576	0.453003	0.795684
dd_Smed_v6_10112_0_1	439.876	490.721	389.031	0.792773	-0.33502	0.0229165	0.273491
dd_Smed_v6_10113_0_1	211.051	200.073	222.029	1.10974	0.150226	0.351198	0.726393
dd_Smed_v6_10115_0_1	480.025	519.34	440.711	0.848599	-0.236845	0.0783491	0.418879
dd_Smed_v6_10116_0_1	431.873	470.579	393.167	0.835496	-0.259295	0.0486852	0.350993
dd_Smed_v6_10117_0_1	481.577	426.641	536.513	1.25753	0.330593	0.00967567	0.202982
dd_Smed_v6_10119_0_1	363.638	360.545	366.732	1.01716	0.0245466	0.929192	0.99779
dd_Smed_v6_1011_0_1	541.673	554.857	528.49	0.952481	-0.0702378	0.779103	0.947687
dd_Smed_v6_10120_0_1	371.432	404.069	338.795	0.838458	-0.25419	0.0618662	0.383495
dd_Smed_v6_10121_0_1	305.156	310.926	299.387	0.962891	-0.054556	0.804172	0.95972
dd_Smed_v6_10122_0_1	108.388	102.494	114.281	1.115	0.157042	0.351838	0.727046
dd_Smed_v6_10123_0_1	158.7	154	163.399	1.06103	0.0854682	0.734612	0.932685
dd_Smed_v6_10124_0_1	135.002	127.014	142.99	1.12578	0.170926	0.327677	0.707764
dd_Smed_v6_10126_0_1	14.9303	13.8739	15.9867	1.15228	0.204492	0.785047	0.950288
dd_Smed_v6_10127_0_1	206.11	216.187	196.033	0.906777	-0.14118	0.469491	0.807221
dd_Smed_v6_10128_0_1	332.468	327.064	337.872	1.03304	0.0469006	0.719892	0.927219
dd_Smed_v6_10129_0_1	303.696	286.955	320.437	1.11668	0.159218	0.227226	0.620007
dd_Smed_v6_1012_0_1	3200.61	2959.56	3441.65	1.16289	0.217721	0.0537079	0.365218
dd_Smed_v6_10130_0_1	508.458	549.522	467.393	0.850545	-0.233541	0.0904525	0.440457
dd_Smed_v6_10131_0_1	284.694	277.176	292.212	1.05425	0.0762121	0.592794	0.873536
dd_Smed_v6_10132_0_1	241.887	206.017	277.757	1.34823	0.431063	0.00379561	0.136637
dd_Smed_v6_10133_0_1	241.361	231.543	251.179	1.08481	0.117441	0.43481	0.786893
dd_Smed_v6_10134_0_1	232.739	224.715	240.762	1.07141	0.0995123	0.572235	0.861431
dd_Smed_v6_10135_0_1	451.308	428.094	474.522	1.10845	0.148546	0.246252	0.639256
dd_Smed_v6_10136_0_1	203.373	193.241	213.505	1.10487	0.143871	0.338211	0.716629
dd_Smed_v6_10138_0_10	58.8563	64.3054	53.4072	0.830524	-0.267906	0.383518	0.749318
dd_Smed_v6_10139_0_1	162.243	173.906	150.58	0.86587	-0.207778	0.252858	0.644002
dd_Smed_v6_2688_0_1	1711.97	3036.57	387.36	0.127565	-2.9707	1.94741e-28	5.59717e-25
dd_Smed_v6_10140_0_1	380.301	407.621	352.981	0.865955	-0.207636	0.206958	0.598733
dd_Smed_v6_10141_0_1	214.703	205.926	223.479	1.08524	0.118013	0.417989	0.775065
dd_Smed_v6_10142_0_1	362.681	386.481	338.88	0.876835	-0.189623	0.176526	0.558824
dd_Smed_v6_10143_0_1	291.401	289.088	293.714	1.016	0.0229	0.845155	0.973242
dd_Smed_v6_10144_0_1	389.979	391.746	388.212	0.990978	-0.0130748	0.858786	0.977889
dd_Smed_v6_10145_0_1	286.591	297.016	276.166	0.929802	-0.105004	0.522491	0.836646
dd_Smed_v6_10146_0_1	152.834	181.059	124.609	0.688224	-0.539051	0.0381538	0.320718
dd_Smed_v6_10147_0_1	474.7	554.232	395.167	0.713	-0.488026	0.0299604	0.298307
dd_Smed_v6_10148_0_1	422.619	447.007	398.231	0.890883	-0.166693	0.200879	0.590974
dd_Smed_v6_10149_0_1	148.163	164.794	131.531	0.798153	-0.325263	0.213357	0.605443
dd_Smed_v6_10150_0_1	96.4444	113.462	79.427	0.700033	-0.514506	0.0889976	0.43812
dd_Smed_v6_10151_0_1	349.176	355.117	343.234	0.966538	-0.0491021	0.77179	0.945614
dd_Smed_v6_10152_0_1	216.669	220.163	213.175	0.968262	-0.0465301	0.741838	0.934381
dd_Smed_v6_10153_0_1	30.0698	36.068	24.0716	0.667396	-0.583385	0.065552	0.389843
dd_Smed_v6_10155_0_1	311.043	309.12	312.967	1.01245	0.0178443	0.878177	0.98326
dd_Smed_v6_10156_0_1	523.872	554.805	492.939	0.888491	-0.170571	0.29145	0.677822
dd_Smed_v6_10157_0_1	57.9982	58.08	57.9163	0.997182	-0.00407147	0.991641	1
dd_Smed_v6_10158_0_1	102.065	85.7635	118.367	1.38015	0.464828	0.0148173	0.237183
dd_Smed_v6_10159_0_1	240.08	240.779	239.38	0.994187	-0.0084105	0.998006	1
dd_Smed_v6_1015_0_1	619.622	567.519	671.725	1.18362	0.243202	0.118948	0.482015
dd_Smed_v6_10160_0_1	261.625	253.953	269.298	1.06042	0.0846401	0.711507	0.923524
dd_Smed_v6_10161_0_1	264.047	264.473	263.622	0.996781	-0.00465151	1	1
dd_Smed_v6_10162_0_1	145.92	137.773	154.067	1.11827	0.161264	0.391062	0.754743
dd_Smed_v6_10163_0_1	148.993	133.338	164.649	1.23482	0.304304	0.310463	0.692888
dd_Smed_v6_10164_0_1	349.236	374.116	324.355	0.866991	-0.20591	0.142509	0.515355
dd_Smed_v6_10165_0_1	364.811	340.679	388.944	1.14167	0.19115	0.13212	0.498839
dd_Smed_v6_10166_0_10	112.736	124.369	101.103	0.812927	-0.298802	0.21863	0.609958
dd_Smed_v6_10167_0_1	280.082	286.042	274.121	0.958324	-0.0614145	0.623286	0.886965
dd_Smed_v6_10168_0_1	114.932	117.342	112.522	0.95892	-0.0605178	0.842042	0.971582
dd_Smed_v6_10169_0_1	251.742	250.849	252.636	1.00712	0.0102393	0.996632	1
dd_Smed_v6_1016_0_1	836.399	787.776	885.022	1.12344	0.167927	0.392038	0.755133
dd_Smed_v6_10170_0_1	296.266	314.551	277.98	0.883736	-0.178313	0.228629	0.621162
dd_Smed_v6_10171_0_1	292.384	283.84	300.927	1.0602	0.0843353	0.491219	0.820442
dd_Smed_v6_10173_0_1	180.358	172.493	188.223	1.09119	0.125905	0.409883	0.768558
dd_Smed_v6_10174_0_1	166.081	218.518	113.644	0.520067	-0.94323	0.00615823	0.168569
dd_Smed_v6_10175_0_1	210.544	214.868	206.22	0.959753	-0.0592648	0.810636	0.961453
dd_Smed_v6_10176_0_1	478.861	495.163	462.559	0.934154	-0.0982679	0.571979	0.861391
dd_Smed_v6_10178_0_1	33.5796	25.3418	41.8174	1.65014	0.722585	0.0200038	0.259959
dd_Smed_v6_10179_0_1	124.065	173.761	74.3697	0.428001	-1.22431	0.00208244	0.0952563
dd_Smed_v6_1017_0_1	915.198	1107.56	722.834	0.652635	-0.615652	0.0173571	0.248195
dd_Smed_v6_10180_0_1	348.958	318.886	379.03	1.18861	0.249271	0.0557898	0.368974
dd_Smed_v6_10181_0_1	15.2467	14.598	15.8954	1.08888	0.122841	0.974196	1
dd_Smed_v6_10182_0_1	197.834	183.208	212.46	1.15966	0.213707	0.14233	0.515234
dd_Smed_v6_10183_0_1	250.618	251.677	249.558	0.991579	-0.0122008	0.907976	0.991398
dd_Smed_v6_10184_0_1	349.711	357.802	341.619	0.954771	-0.066774	0.66115	0.903755
dd_Smed_v6_10185_0_1	262.585	271.432	253.738	0.934813	-0.0972509	0.554392	0.851187
dd_Smed_v6_10186_0_1	328.582	304.739	352.425	1.15648	0.209742	0.119034	0.482015
dd_Smed_v6_10187_0_1	155.045	164.016	146.074	0.890605	-0.167142	0.363365	0.735554
dd_Smed_v6_10188_0_1	82.368	95.5073	69.2288	0.724853	-0.464239	0.0288677	0.294221
dd_Smed_v6_10189_0_1	328.056	327.136	328.975	1.00562	0.00808686	0.910372	0.9927
dd_Smed_v6_1018_0_1	1431.24	1402.47	1460.02	1.04103	0.0580169	0.639009	0.893482
dd_Smed_v6_10190_0_1	238.092	257.369	218.815	0.850201	-0.234123	0.123476	0.488492
dd_Smed_v6_10191_0_1	69.2656	56.6627	81.8685	1.44484	0.530908	0.0228487	0.27325
dd_Smed_v6_10192_0_1	363.813	390.111	337.515	0.865175	-0.208936	0.14762	0.520622
dd_Smed_v6_10193_0_1	151.953	154.703	149.203	0.964451	-0.0522199	0.669562	0.906415
dd_Smed_v6_10194_0_1	132.809	139.93	125.689	0.898225	-0.154851	0.346782	0.722622
dd_Smed_v6_10195_0_1	41.8715	43.8315	39.9116	0.910568	-0.135161	0.535881	0.843313
dd_Smed_v6_10196_0_1	22.3977	20.3073	24.4882	1.20588	0.27009	0.532426	0.841662
dd_Smed_v6_10198_0_1	308.272	337.186	279.358	0.828497	-0.271432	0.108957	0.468186
dd_Smed_v6_10199_0_1	378.911	350.361	407.461	1.16297	0.217818	0.0829538	0.427921
dd_Smed_v6_1019_0_1	1909.33	1956.45	1862.21	0.951827	-0.0712294	0.439748	0.789705
dd_Smed_v6_101_0_1	18850.5	17513.7	20187.3	1.15266	0.204965	0.144981	0.516739
dd_Smed_v6_10200_0_1	181.125	171.663	190.587	1.11024	0.150872	0.333516	0.712965
dd_Smed_v6_10201_0_1	240.071	259.644	220.498	0.849233	-0.235768	0.128096	0.49482
dd_Smed_v6_10203_0_1	250.943	244.874	257.013	1.04957	0.0698009	0.678561	0.910813
dd_Smed_v6_10205_0_1	515.876	522.784	508.967	0.97357	-0.0386428	0.837199	0.970978
dd_Smed_v6_10206_0_1	195.983	184.386	207.58	1.12579	0.170941	0.298603	0.683579
dd_Smed_v6_10207_0_1	302.668	301.677	303.66	1.00657	0.00945448	0.982677	1
dd_Smed_v6_10208_0_1	335.235	321.289	349.18	1.08681	0.120097	0.368818	0.738877
dd_Smed_v6_10209_0_1	199.325	184.682	213.967	1.15857	0.212347	0.156916	0.534197
dd_Smed_v6_1020_0_1	1804.16	1701.09	1907.22	1.12117	0.16501	0.165136	0.543986
dd_Smed_v6_10210_0_1	355.895	359.68	352.11	0.978951	-0.0306911	0.879243	0.983569
dd_Smed_v6_10211_0_1	179.715	164.884	194.545	1.17989	0.23865	0.14943	0.523023
dd_Smed_v6_10212_0_1	145.279	141.029	149.528	1.06026	0.0844222	0.626122	0.888562
dd_Smed_v6_10214_0_1	747.066	730.366	763.767	1.04573	0.0645121	0.593842	0.874199
dd_Smed_v6_10215_0_1	82.6496	75.2035	90.0957	1.19803	0.260658	0.198464	0.589042
dd_Smed_v6_10216_0_1	186.012	181.37	190.654	1.05119	0.072023	0.738974	0.933214
dd_Smed_v6_10217_0_1	125.436	116.306	134.565	1.15699	0.210383	0.249123	0.641668
dd_Smed_v6_10218_0_1	295.798	280.032	311.565	1.1126	0.15394	0.253944	0.644571
dd_Smed_v6_10219_0_1	113.451	125.41	101.493	0.809287	-0.305277	0.245566	0.63831
dd_Smed_v6_1021_0_1	6520.42	6294.03	6746.81	1.07194	0.100222	0.398762	0.760395
dd_Smed_v6_10220_0_1	245.343	241.323	249.364	1.03332	0.0472851	0.73557	0.932879
dd_Smed_v6_10221_0_1	247.937	228.212	267.662	1.17287	0.23004	0.116873	0.479779
dd_Smed_v6_10222_0_1	251.002	239.036	262.969	1.10012	0.137665	0.394573	0.757056
dd_Smed_v6_10223_0_1	214.984	213.903	216.066	1.01011	0.0145168	0.868828	0.9812
dd_Smed_v6_10224_0_1	41.5649	44.3054	38.8244	0.87629	-0.19052	0.431125	0.784008
dd_Smed_v6_10225_0_1	358.358	380.683	336.034	0.882714	-0.179982	0.210476	0.602255
dd_Smed_v6_10226_0_1	202.385	235.773	168.998	0.716783	-0.480391	0.00168335	0.084143
dd_Smed_v6_10227_0_1	7.58986	8.2088	6.97092	0.849201	-0.235822	0.628899	0.889183
dd_Smed_v6_10227_1_1	20.6499	20.4887	20.8111	1.01573	0.0225201	1	1
dd_Smed_v6_10228_0_1	237.662	234.848	240.475	1.02396	0.0341616	0.813666	0.963099
dd_Smed_v6_10229_0_1	143.449	172.843	114.055	0.659876	-0.599733	0.0318151	0.303108
dd_Smed_v6_1022_0_1	1796.16	1650.36	1941.96	1.17669	0.234733	0.126094	0.493142
dd_Smed_v6_10231_0_1	60.7763	67.9249	53.6276	0.789513	-0.340965	0.12564	0.492536
dd_Smed_v6_10232_0_1	299.892	314.533	285.251	0.906902	-0.140981	0.406193	0.766396
dd_Smed_v6_10233_0_1	399.603	411.96	387.246	0.940011	-0.0892506	0.550059	0.849092
dd_Smed_v6_10235_0_1	287.571	287.704	287.438	0.999075	-0.00133499	0.949655	1
dd_Smed_v6_10236_0_1	191.382	190.784	191.98	1.00627	0.00902067	1	1
dd_Smed_v6_10237_0_1	148.923	179.664	118.181	0.657787	-0.604308	0.0369826	0.317161
dd_Smed_v6_10238_0_1	143.765	135.513	152.018	1.12179	0.165809	0.293762	0.680109
dd_Smed_v6_10239_0_1	120.784	101.338	140.23	1.38379	0.468621	0.0102155	0.207743
dd_Smed_v6_1023_0_1	3600.41	3479.5	3721.33	1.0695	0.0969413	0.397586	0.759502
dd_Smed_v6_10240_0_1	141.052	125.542	156.561	1.24708	0.318555	0.0545667	0.367135
dd_Smed_v6_10241_0_1	139.798	142.103	137.492	0.96755	-0.0475926	0.788566	0.951899
dd_Smed_v6_10242_0_1	42.6474	49.8064	35.4884	0.712528	-0.488982	0.0663835	0.392028
dd_Smed_v6_10243_0_1	247.004	238.543	255.465	1.07094	0.0988744	0.552724	0.850688
dd_Smed_v6_10244_0_1	386.352	390.598	382.105	0.978256	-0.0317165	0.789972	0.952862
dd_Smed_v6_10245_0_1	60.3993	69.0921	51.7065	0.748371	-0.418174	0.230033	0.623337
dd_Smed_v6_10246_0_1	377.287	385.889	368.685	0.955419	-0.0657942	0.650056	0.899551
dd_Smed_v6_10247_0_1	101.175	105.771	96.5787	0.913096	-0.131161	0.549503	0.848881
dd_Smed_v6_10248_0_1	284.206	284.422	283.989	0.998479	-0.00219596	1	1
dd_Smed_v6_10249_0_1	595.605	674.467	516.743	0.76615	-0.384301	0.0512563	0.358005
dd_Smed_v6_1024_0_1	2012.89	2002.05	2023.73	1.01083	0.0155414	0.982042	1
dd_Smed_v6_10250_0_1	214.345	204.841	223.85	1.0928	0.128028	0.503827	0.828907
dd_Smed_v6_10251_0_1	154.723	168.767	140.679	0.833569	-0.262626	0.107872	0.467361
dd_Smed_v6_10252_0_1	121.259	113.654	128.863	1.13383	0.181199	0.31906	0.701674
dd_Smed_v6_10253_0_1	125.716	124.042	127.39	1.02699	0.0384254	0.913609	0.993767
dd_Smed_v6_10255_0_1	183.389	179.734	187.045	1.04068	0.057523	0.761239	0.941228
dd_Smed_v6_10256_0_1	174.826	154.173	195.478	1.26791	0.342454	0.0346751	0.312081
dd_Smed_v6_10257_0_1	301.883	304.038	299.728	0.985823	-0.0206001	0.936186	0.998891
dd_Smed_v6_10258_0_1	43.1847	48.7088	37.6606	0.77318	-0.371123	0.178843	0.561576
dd_Smed_v6_10259_0_1	358.187	342.211	374.163	1.09337	0.128779	0.285068	0.672923
dd_Smed_v6_1025_0_1	7008.79	7109.57	6908	0.971647	-0.0414952	0.757119	0.939438
dd_Smed_v6_26988_0_1	23.9428	40.6263	7.25933	0.178685	-2.48451	9.13346e-06	0.00181042
dd_Smed_v6_10261_0_1	155.823	155.137	156.509	1.00884	0.0127006	0.892494	0.986669
dd_Smed_v6_10262_0_1	186.075	161.938	210.213	1.2981	0.376404	0.0345906	0.312081
dd_Smed_v6_10263_0_1	201.031	196.024	206.039	1.05109	0.0718891	0.582812	0.868054
dd_Smed_v6_10264_0_1	71.944	71.0082	72.8798	1.02636	0.0375327	0.955883	1
dd_Smed_v6_10265_0_1	334.301	361.757	306.844	0.848206	-0.237513	0.0953493	0.448894
dd_Smed_v6_10266_0_1	142.394	132.132	152.656	1.15533	0.208301	0.212589	0.604666
dd_Smed_v6_10267_0_1	94.8567	91.2699	98.4436	1.0786	0.109158	0.510737	0.832246
dd_Smed_v6_10268_0_1	209.677	219.998	199.357	0.906177	-0.142135	0.421615	0.778607
dd_Smed_v6_10269_0_1	94.3764	94.896	93.8568	0.989049	-0.0158864	0.941673	1
dd_Smed_v6_1026_0_1	6261.34	6160.82	6361.86	1.03263	0.0463266	0.680555	0.911034
dd_Smed_v6_10270_0_1	155.633	141.891	169.376	1.1937	0.255446	0.117836	0.481078
dd_Smed_v6_10271_0_1	434.496	423.298	445.693	1.05291	0.0743765	0.551955	0.850242
dd_Smed_v6_10272_0_1	219.519	208.47	230.569	1.10601	0.14536	0.334166	0.713381
dd_Smed_v6_10273_0_1	376.976	385.701	368.252	0.95476	-0.0667893	0.652837	0.90051
dd_Smed_v6_10275_0_1	67.432	66.0985	68.7654	1.04035	0.0570658	0.801453	0.958531
dd_Smed_v6_10276_0_1	297.224	287.761	306.686	1.06576	0.0918883	0.402668	0.764001
dd_Smed_v6_10277_0_1	119.64	97.53	141.75	1.4534	0.53943	0.002798	0.112058
dd_Smed_v6_10278_0_1	194.182	191.156	197.208	1.03166	0.0449631	0.698793	0.917588
dd_Smed_v6_10279_0_1	238.064	249.866	226.262	0.905534	-0.143159	0.332383	0.711908
dd_Smed_v6_1027_0_1	8047.23	8252.4	7842.06	0.950277	-0.0735804	0.522529	0.836646
dd_Smed_v6_10280_0_1	267.329	275.53	259.128	0.94047	-0.0885454	0.58858	0.871947
dd_Smed_v6_10281_0_1	119.639	98.8849	140.394	1.41977	0.505655	0.010778	0.210684
dd_Smed_v6_10282_0_1	521.193	525.335	517.05	0.98423	-0.0229324	0.980665	1
dd_Smed_v6_10284_0_1	72.6494	50.9597	94.3392	1.85125	0.888501	0.0169105	0.245887
dd_Smed_v6_10285_0_1	48.2255	45.8082	50.6427	1.10554	0.144749	0.799159	0.958018
dd_Smed_v6_10286_0_1	923.016	997.877	848.155	0.84996	-0.234534	0.121848	0.486628
dd_Smed_v6_10287_0_1	132.937	123.57	142.305	1.15162	0.203659	0.206996	0.598733
dd_Smed_v6_10288_0_1	346.253	353.355	339.15	0.9598	-0.059194	0.644415	0.896327
dd_Smed_v6_10289_0_1	191.177	180.276	202.077	1.12093	0.164698	0.367645	0.738131
dd_Smed_v6_1028_0_1	67.5781	35.8979	99.2583	2.76502	1.46729	0.172887	0.555514
dd_Smed_v6_10290_0_1	370.64	367.777	373.504	1.01557	0.0222922	0.877511	0.983141
dd_Smed_v6_10291_0_1	269.779	256.475	283.084	1.10375	0.142409	0.296466	0.682004
dd_Smed_v6_10292_0_1	308.287	300.997	315.578	1.04844	0.0682442	0.624635	0.887915
dd_Smed_v6_10293_0_1	167.868	165.917	169.818	1.02351	0.0335308	0.91048	0.9927
dd_Smed_v6_10294_0_1	254.024	269.638	238.41	0.884183	-0.177584	0.235983	0.628356
dd_Smed_v6_10295_0_1	74.7412	77.4304	72.0521	0.93054	-0.10386	0.632481	0.890743
dd_Smed_v6_10296_0_1	93.2342	89.6006	96.8679	1.08111	0.11251	0.595117	0.874441
dd_Smed_v6_10299_0_1	15.1474	16.8648	13.4299	0.796328	-0.328566	0.475128	0.810631
dd_Smed_v6_1029_0_1	1292.99	1349.87	1236.11	0.915726	-0.127012	0.321159	0.703341
dd_Smed_v6_1029_1_1	1655.82	1542.85	1768.79	1.14644	0.197163	0.32304	0.704704
dd_Smed_v6_102_0_1	912.369	833.572	991.166	1.18906	0.249819	0.245496	0.63831
dd_Smed_v6_10301_0_1	126.013	118.442	133.583	1.12783	0.173556	0.327287	0.707276
dd_Smed_v6_10302_0_1	368.834	364.022	373.647	1.02644	0.0376521	0.705267	0.920622
dd_Smed_v6_10304_0_1	462.364	463.57	461.159	0.9948	-0.00752157	0.904951	0.990928
dd_Smed_v6_10305_0_1	17.3493	20.2633	14.4354	0.712391	-0.48926	0.208571	0.600719
dd_Smed_v6_10306_0_1	704.065	787.435	620.695	0.788249	-0.343277	0.00772827	0.18337
dd_Smed_v6_10308_0_1	410.865	396.518	425.213	1.07237	0.100799	0.42782	0.782261
dd_Smed_v6_10309_0_1	146.7	152.94	140.46	0.918398	-0.122808	0.452275	0.795211
dd_Smed_v6_1030_0_1	816.808	882.476	751.14	0.851173	-0.232475	0.182775	0.568639
dd_Smed_v6_10310_0_1	288.882	272.388	305.376	1.12111	0.164922	0.226653	0.620007
dd_Smed_v6_10311_0_1	203.932	276.757	131.108	0.47373	-1.07786	0.00409481	0.140667
dd_Smed_v6_10312_0_1	91.5596	84.7227	98.3964	1.16139	0.215857	0.442054	0.789972
dd_Smed_v6_10313_0_1	218.517	233.782	203.253	0.869413	-0.201887	0.249266	0.641668
dd_Smed_v6_10314_0_1	207.429	246.363	168.494	0.683926	-0.548088	0.0611825	0.382011
dd_Smed_v6_10315_0_1	390.145	416.786	363.504	0.872162	-0.197332	0.149109	0.522747
dd_Smed_v6_10316_0_1	134.351	123.058	145.644	1.18354	0.243104	0.157589	0.535179
dd_Smed_v6_10318_0_1	295.386	276.532	314.24	1.13636	0.184417	0.235887	0.628356
dd_Smed_v6_10319_0_1	387.441	383.939	390.942	1.01824	0.0260745	0.826681	0.967319
dd_Smed_v6_1031_0_1	4025.94	4000.92	4050.96	1.01251	0.0179332	0.861124	0.978524
dd_Smed_v6_10320_0_1	140.449	124.428	156.47	1.25751	0.33057	0.0517741	0.359149
dd_Smed_v6_10322_0_1	435.338	437.479	433.198	0.990215	-0.0141865	0.989783	1
dd_Smed_v6_10323_0_1	299.847	286.611	313.083	1.09236	0.127452	0.421673	0.778607
dd_Smed_v6_10324_0_1	106.994	102.379	111.608	1.09016	0.124533	0.484814	0.816723
dd_Smed_v6_10325_0_1	138.582	149.252	127.911	0.857011	-0.222615	0.232156	0.62609
dd_Smed_v6_10326_0_1	85.5994	82.3142	88.8846	1.07982	0.110793	0.620542	0.885279
dd_Smed_v6_10327_0_1	86.4645	76.3195	96.6095	1.26586	0.340113	0.0978471	0.452258
dd_Smed_v6_10328_0_1	20.4924	25.089	15.8958	0.633576	-0.65841	0.063614	0.386957
dd_Smed_v6_10329_0_1	139.247	142.467	136.027	0.954794	-0.066739	0.808596	0.961334
dd_Smed_v6_1032_0_1	3795.44	4156.09	3434.8	0.826451	-0.274999	0.0182069	0.252593
dd_Smed_v6_10330_0_1	374.069	388.467	359.671	0.925871	-0.111116	0.459915	0.80129
dd_Smed_v6_10331_0_1	67.6777	57.4426	77.9128	1.35636	0.439739	0.0991352	0.454881
dd_Smed_v6_10333_0_1	143.647	132.659	154.635	1.16566	0.221148	0.332617	0.712197
dd_Smed_v6_10334_0_1	408.771	399.639	417.902	1.0457	0.0644673	0.552952	0.850688
dd_Smed_v6_10335_0_1	291.493	280.807	302.179	1.07611	0.105823	0.417625	0.774874
dd_Smed_v6_10336_0_1	222.258	213.907	230.608	1.07807	0.108456	0.492359	0.821155
dd_Smed_v6_10337_0_1	273.923	249.623	298.222	1.19469	0.256632	0.0629948	0.385644
dd_Smed_v6_10338_0_1	240.354	234.764	245.943	1.04762	0.0671137	0.61296	0.881241
dd_Smed_v6_10339_0_1	242.501	246.219	238.784	0.969806	-0.0442313	0.806891	0.961227
dd_Smed_v6_1033_0_1	2969.4	2743.28	3195.53	1.16486	0.220155	0.43494	0.786963
dd_Smed_v6_10340_0_1	291.167	287.017	295.317	1.02892	0.0411282	0.764759	0.942691
dd_Smed_v6_10341_0_1	111.971	108.305	115.637	1.06771	0.0945147	0.649028	0.898974
dd_Smed_v6_10342_0_1	231.3	202.007	260.592	1.29002	0.367388	0.0145858	0.236609
dd_Smed_v6_10343_0_1	366.509	368.075	364.944	0.991495	-0.0123223	0.977543	1
dd_Smed_v6_10346_0_1	288.387	272.34	304.434	1.11784	0.16072	0.229361	0.621809
dd_Smed_v6_10347_0_1	405.7	382.518	428.881	1.12121	0.165051	0.19958	0.589589
dd_Smed_v6_10348_0_1	323.571	319.967	327.175	1.02253	0.0321389	0.848318	0.974224
dd_Smed_v6_10349_0_1	182.299	164.752	199.847	1.21302	0.278604	0.114292	0.475847
dd_Smed_v6_1034_0_1	3721.56	3954.65	3488.47	0.882119	-0.180955	0.112709	0.474026
dd_Smed_v6_10350_0_1	59.3622	58.4561	60.2683	1.031	0.044047	0.897825	0.988332
dd_Smed_v6_10351_0_1	102.931	117.833	88.0296	0.747069	-0.420687	0.0595218	0.377712
dd_Smed_v6_10352_0_1	205.684	218.797	192.571	0.880135	-0.184203	0.243831	0.636522
dd_Smed_v6_10354_0_1	253.865	245.911	261.819	1.06469	0.0904355	0.542932	0.845322
dd_Smed_v6_10355_0_1	371.574	375.573	367.576	0.978707	-0.0310513	0.893564	0.987155
dd_Smed_v6_10356_0_1	304.632	344.534	264.73	0.76837	-0.380126	0.00578893	0.163352
dd_Smed_v6_10357_0_1	236.639	238.904	234.375	0.98104	-0.0276156	0.917852	0.994868
dd_Smed_v6_10359_0_1	309.579	322.329	296.83	0.920891	-0.118898	0.362442	0.735008
dd_Smed_v6_1035_1_1	2579.02	2613.52	2544.51	0.973595	-0.0386067	0.745628	0.935258
dd_Smed_v6_10360_0_1	176.321	183.349	169.292	0.92333	-0.115082	0.460112	0.80129
dd_Smed_v6_10361_0_1	296.913	299.242	294.583	0.98443	-0.022639	0.934062	0.998189
dd_Smed_v6_10362_1_1	248.113	243.661	252.565	1.03654	0.0517802	0.752473	0.937858
dd_Smed_v6_10363_0_1	80.8739	83.7224	78.0255	0.931955	-0.101668	0.675122	0.909486
dd_Smed_v6_10364_0_1	156.592	131.666	181.519	1.37863	0.463239	0.0735756	0.408503
dd_Smed_v6_10365_0_1	217.937	206.269	229.605	1.11313	0.154626	0.341426	0.71751
dd_Smed_v6_10366_0_1	134.216	134.526	133.907	0.995401	-0.00665014	1	1
dd_Smed_v6_10368_0_1	70.1157	84.4524	55.7791	0.66048	-0.598413	0.0522851	0.361104
dd_Smed_v6_10369_0_1	809.639	898.582	720.697	0.802038	-0.318257	0.0118895	0.217162
dd_Smed_v6_1036_0_1	1555.02	1480.68	1629.36	1.10042	0.138053	0.387207	0.751519
dd_Smed_v6_10370_0_1	220.259	225.291	215.228	0.955332	-0.0659255	0.704736	0.920588
dd_Smed_v6_10370_1_1	17.6906	14.0288	21.3523	1.52203	0.606001	0.178883	0.561576
dd_Smed_v6_10371_0_1	123.02	106.328	139.713	1.31398	0.393944	0.0335804	0.309162
dd_Smed_v6_10372_0_1	165.613	163.642	167.585	1.0241	0.0343514	0.957506	1
dd_Smed_v6_10373_0_1	453.915	453.336	454.495	1.00256	0.00368391	0.975809	1
dd_Smed_v6_10374_0_1	327.013	334.267	319.759	0.956595	-0.0640195	0.674489	0.909213
dd_Smed_v6_10375_0_1	149.011	136.945	161.077	1.17621	0.234149	0.197897	0.58815
dd_Smed_v6_10376_0_1	331.922	323.731	340.114	1.05061	0.0712234	0.578371	0.864803
dd_Smed_v6_10377_0_1	357.065	361.29	352.839	0.976608	-0.0341484	0.901198	0.989109
dd_Smed_v6_10378_0_1	195.986	202.767	189.204	0.93311	-0.0998812	0.49997	0.826384
dd_Smed_v6_10379_0_1	330.625	327.034	334.216	1.02196	0.0313416	0.838266	0.9712
dd_Smed_v6_1037_0_1	2572.09	2699.32	2444.87	0.905736	-0.142837	0.171205	0.553329
dd_Smed_v6_10380_0_1	597.25	668.113	526.387	0.78787	-0.34397	0.0298002	0.297398
dd_Smed_v6_10381_0_1	45.6247	71.5346	19.7148	0.275598	-1.85936	0.0115635	0.215348
dd_Smed_v6_10382_0_1	313.765	319.498	308.032	0.964111	-0.0527292	0.723944	0.92814
dd_Smed_v6_10386_0_1	136.958	122.606	151.311	1.23412	0.303484	0.0998846	0.456173
dd_Smed_v6_10387_0_1	327.743	335.877	319.608	0.951562	-0.0716312	0.600605	0.877049
dd_Smed_v6_10388_0_1	266.883	291.349	242.417	0.832051	-0.265256	0.0578701	0.373483
dd_Smed_v6_1038_0_1	2980.12	2736.52	3223.73	1.17804	0.23639	0.0444517	0.336294
dd_Smed_v6_10390_0_1	193.888	174.713	213.064	1.21951	0.286296	0.0828415	0.427597
dd_Smed_v6_10391_0_1	286.79	311.29	262.29	0.842591	-0.247096	0.21098	0.602276
dd_Smed_v6_10392_0_1	320.211	319.897	320.525	1.00197	0.00283267	0.989473	1
dd_Smed_v6_10393_0_1	191.085	180.013	202.156	1.12301	0.167365	0.272942	0.663035
dd_Smed_v6_10394_0_1	323.747	343.375	304.118	0.885675	-0.175151	0.213987	0.605944
dd_Smed_v6_10395_0_1	111.539	107.225	115.853	1.08047	0.111662	0.565848	0.857349
dd_Smed_v6_10396_0_1	300.967	300.827	301.107	1.00093	0.00134056	0.997328	1
dd_Smed_v6_10397_0_1	176.681	185.864	167.498	0.901186	-0.150104	0.299389	0.684377
dd_Smed_v6_10398_0_1	415.691	427.941	403.441	0.942749	-0.0850541	0.5348	0.843084
dd_Smed_v6_10399_0_1	163.542	166.356	160.729	0.966171	-0.0496495	0.747676	0.936375
dd_Smed_v6_1039_0_1	7541.43	8137.62	6945.24	0.853473	-0.228582	0.112762	0.474026
dd_Smed_v6_103_0_1	179.841	153.694	205.988	1.34024	0.422494	0.10803	0.467497
dd_Smed_v6_10400_0_1	193.17	199.969	186.372	0.932004	-0.101592	0.525794	0.838171
dd_Smed_v6_10402_0_1	335.526	313.036	358.015	1.14369	0.193694	0.165972	0.545412
dd_Smed_v6_10403_0_1	173.458	165.574	181.342	1.09523	0.131233	0.383128	0.749267
dd_Smed_v6_10404_0_1	235.287	220.358	250.215	1.13549	0.183317	0.205557	0.597576
dd_Smed_v6_10405_0_1	159.209	174.908	143.51	0.82049	-0.285443	0.156991	0.534197
dd_Smed_v6_10406_0_1	269.137	282.264	256.01	0.906986	-0.140847	0.325725	0.706647
dd_Smed_v6_10407_0_1	226.158	249.91	202.407	0.809921	-0.304146	0.250832	0.642829
dd_Smed_v6_10408_0_1	274.104	268.895	279.313	1.03874	0.054839	0.621434	0.88564
dd_Smed_v6_10409_0_1	357.991	318.574	397.409	1.24746	0.318993	0.0285895	0.293181
dd_Smed_v6_1040_0_1	924.271	897.448	951.093	1.05977	0.0837579	0.618403	0.884715
dd_Smed_v6_10410_0_1	65.2952	55.7906	74.7999	1.34073	0.423015	0.0626754	0.385644
dd_Smed_v6_10411_0_1	284.133	278.471	289.794	1.04066	0.0575009	0.735813	0.932879
dd_Smed_v6_10412_0_1	131.568	129.215	133.922	1.03643	0.0516249	0.757271	0.939438
dd_Smed_v6_10413_0_1	42.533	43.4466	41.6195	0.957945	-0.0619849	0.803633	0.959351
dd_Smed_v6_10414_0_1	167.362	135.521	199.202	1.46989	0.555708	0.00433902	0.145294
dd_Smed_v6_10415_0_1	230.065	258.122	202.008	0.782606	-0.353642	0.0114583	0.215185
dd_Smed_v6_10417_0_1	269.492	265.297	273.688	1.03163	0.0449287	0.79561	0.956027
dd_Smed_v6_10418_0_1	100.948	121.033	80.8622	0.6681	-0.581864	0.0295175	0.296403
dd_Smed_v6_10419_0_1	283.632	300.635	266.629	0.886885	-0.173182	0.233621	0.627114
dd_Smed_v6_1041_0_1	1410.07	1159.88	1660.27	1.43142	0.517442	0.0167869	0.245055
dd_Smed_v6_10420_0_1	237.932	240.197	235.667	0.981141	-0.0274669	0.918039	0.994868
dd_Smed_v6_10421_0_1	126.576	113.523	139.629	1.22996	0.29861	0.0696702	0.399555
dd_Smed_v6_10422_0_1	243.574	267.788	219.361	0.81916	-0.287782	0.0581516	0.374108
dd_Smed_v6_10424_0_1	283.002	296.809	269.196	0.906969	-0.140875	0.298477	0.683548
dd_Smed_v6_10425_0_1	429.38	401.552	457.208	1.1386	0.187262	0.140282	0.511739
dd_Smed_v6_10426_0_1	280.562	299.8	261.325	0.871664	-0.198155	0.190001	0.576917
dd_Smed_v6_10427_0_1	334.853	371.791	297.914	0.801296	-0.319594	0.0216478	0.267036
dd_Smed_v6_10428_0_1	91.094	75.2167	106.971	1.42218	0.5081	0.016782	0.245055
dd_Smed_v6_10429_0_1	379.824	395.191	364.457	0.92223	-0.116801	0.395157	0.757753
dd_Smed_v6_10431_0_1	399.763	412.323	387.204	0.939079	-0.0906819	0.538627	0.844533
dd_Smed_v6_10434_0_1	277.253	262.459	292.047	1.11273	0.154109	0.260831	0.649815
dd_Smed_v6_10435_0_1	248.126	251.257	244.994	0.975072	-0.0364199	0.864278	0.979639
dd_Smed_v6_10436_0_1	265.331	255.664	274.999	1.07563	0.105176	0.575482	0.863574
dd_Smed_v6_10437_0_1	223.517	246.644	200.39	0.812467	-0.299619	0.0496773	0.353564
dd_Smed_v6_10438_0_1	228.238	231.527	224.948	0.971585	-0.0415882	0.752302	0.937858
dd_Smed_v6_10439_0_1	60.4892	56.5322	64.4461	1.13999	0.189021	0.51039	0.832077
dd_Smed_v6_1043_0_1	30.0014	16.9683	43.0345	2.53617	1.34265	0.162035	0.540377
dd_Smed_v6_10440_0_1	240.421	255.792	225.05	0.879815	-0.184728	0.279672	0.669032
dd_Smed_v6_10441_0_1	173.983	170.168	177.799	1.04484	0.0632857	0.771067	0.945258
dd_Smed_v6_10442_0_1	201.84	225.786	177.893	0.787882	-0.343949	0.0220578	0.269428
dd_Smed_v6_10443_0_1	152.233	145.265	159.201	1.09594	0.132162	0.478161	0.812076
dd_Smed_v6_10444_0_1	420.361	412.471	428.251	1.03826	0.0541647	0.687938	0.913922
dd_Smed_v6_10445_0_1	138.248	156.641	119.855	0.765155	-0.386176	0.136651	0.505264
dd_Smed_v6_2056_0_1	19.4498	32.9944	5.90521	0.178976	-2.48216	0.000366139	0.0328858
dd_Smed_v6_10447_0_1	218.109	216.496	219.722	1.0149	0.0213423	0.857186	0.977253
dd_Smed_v6_10448_0_1	188.577	219.095	158.058	0.721415	-0.471099	0.0962165	0.449436
dd_Smed_v6_10449_0_1	281.873	280.894	282.852	1.00697	0.0100246	0.949169	1
dd_Smed_v6_1044_0_1	6521.6	6202.22	6840.98	1.10299	0.14142	0.197849	0.58815
dd_Smed_v6_10450_0_1	145.511	177.079	113.943	0.643459	-0.636081	0.0201493	0.261063
dd_Smed_v6_10453_0_1	244.313	226.329	262.296	1.15891	0.212774	0.13412	0.501931
dd_Smed_v6_10454_0_1	344.65	330.174	359.125	1.08768	0.12126	0.361553	0.734133
dd_Smed_v6_10456_0_1	98.9403	94.1321	103.749	1.10216	0.140333	0.508541	0.830795
dd_Smed_v6_10458_0_1	239.935	249.009	230.861	0.927118	-0.109175	0.502558	0.827631
dd_Smed_v6_10459_1_1	340.716	390.966	290.465	0.742942	-0.428679	0.00786525	0.184855
dd_Smed_v6_1045_0_1	967.919	884.534	1051.3	1.18854	0.249192	0.182959	0.568692
dd_Smed_v6_10460_0_1	547.554	557.997	537.111	0.96257	-0.0550366	0.637543	0.892794
dd_Smed_v6_10462_0_1	160.471	163.961	156.98	0.957422	-0.062773	0.736813	0.933214
dd_Smed_v6_10464_0_1	261.876	262.888	260.863	0.992298	-0.0111549	0.98353	1
dd_Smed_v6_10465_0_2	147.772	144.813	150.731	1.04086	0.0577797	0.785535	0.950387
dd_Smed_v6_10466_0_1	151.034	154.273	147.796	0.958015	-0.0618798	0.75628	0.939047
dd_Smed_v6_10467_0_1	186.583	208.013	165.153	0.793957	-0.332868	0.0477674	0.347282
dd_Smed_v6_47388_0_1	8.18317	13.4824	2.88398	0.213907	-2.22494	0.000657364	0.0474746
dd_Smed_v6_10469_0_1	270.017	227.668	312.365	1.37202	0.456302	0.0015192	0.0801637
dd_Smed_v6_1046_0_1	2391.67	2145.94	2637.4	1.22902	0.297507	0.0100751	0.206594
dd_Smed_v6_10471_0_1	202.244	184.351	220.137	1.19412	0.255951	0.0748876	0.411393
dd_Smed_v6_10472_0_1	293.41	298.076	288.744	0.968692	-0.0458908	0.669346	0.906415
dd_Smed_v6_10473_0_1	363.107	340.58	385.634	1.13228	0.179237	0.217639	0.608942
dd_Smed_v6_10474_0_1	372.537	385.702	359.372	0.931736	-0.102008	0.496475	0.824606
dd_Smed_v6_10476_1_1	17.7643	25.1182	10.4103	0.414451	-1.27073	0.00733222	0.179832
dd_Smed_v6_10477_0_1	21.6427	21.3411	21.9443	1.02826	0.0402079	1	1
dd_Smed_v6_10478_0_1	274.351	275.073	273.629	0.994751	-0.0075924	0.991065	1
dd_Smed_v6_10479_0_1	242.585	235.827	249.343	1.05732	0.0804075	0.59746	0.875701
dd_Smed_v6_1047_0_1	1829.43	1768.19	1890.68	1.06927	0.0966318	0.554437	0.851187
dd_Smed_v6_10480_0_1	177.263	174.636	179.891	1.03009	0.0427716	0.746894	0.93606
dd_Smed_v6_10481_0_1	205.47	196.463	214.478	1.0917	0.126575	0.405033	0.765961
dd_Smed_v6_10482_0_1	232.973	212.501	253.444	1.19267	0.254195	0.0965933	0.449935
dd_Smed_v6_10483_0_1	167.18	181.233	153.127	0.844915	-0.243122	0.134072	0.501931
dd_Smed_v6_10484_0_1	80.6022	75.3034	85.9011	1.14073	0.189963	0.388956	0.753263
dd_Smed_v6_4427_0_1	538.754	876.131	201.378	0.229849	-2.12124	2.04522e-18	3.20635e-15
dd_Smed_v6_10486_0_10	351.243	266.488	435.998	1.63609	0.710251	0.0015568	0.0808265
dd_Smed_v6_10487_0_2	67.3359	62.3903	72.2815	1.15854	0.212305	0.367946	0.738504
dd_Smed_v6_10489_0_1	164.85	135.889	193.81	1.42624	0.512212	0.00203125	0.0939111
dd_Smed_v6_1048_0_1	1821.43	1849.75	1793.11	0.969383	-0.0448611	0.683504	0.912753
dd_Smed_v6_10490_0_1	264.226	264.755	263.697	0.996005	-0.00577463	0.941657	1
dd_Smed_v6_10491_0_1	25.9743	27.2169	24.7318	0.908691	-0.138139	0.749065	0.937079
dd_Smed_v6_10491_1_1	184.594	177.68	191.508	1.07783	0.108127	0.474758	0.810631
dd_Smed_v6_13065_0_1	553.251	894.6	211.901	0.236867	-2.07785	3.09878e-54	5.34384e-50
dd_Smed_v6_10495_0_1	65.119	63.3444	66.8936	1.05603	0.0786506	0.678747	0.910842
dd_Smed_v6_10497_0_1	238.255	245.36	231.151	0.942088	-0.086066	0.673923	0.908593
dd_Smed_v6_10498_0_1	378.655	395.328	361.983	0.915653	-0.127126	0.358531	0.732696
dd_Smed_v6_10499_0_1	503.905	508.614	499.195	0.981481	-0.0269674	0.830643	0.968384
dd_Smed_v6_1049_0_1	1163.02	1096.05	1229.98	1.12219	0.166319	0.364886	0.73731
dd_Smed_v6_104_0_1	5552.72	5233.52	5871.93	1.12199	0.166054	0.149438	0.523023
dd_Smed_v6_10500_0_1	96.05	105.872	86.2276	0.814449	-0.296103	0.113428	0.474628
dd_Smed_v6_10501_0_1	91.593	78.6883	104.498	1.32799	0.409248	0.0374599	0.318058
dd_Smed_v6_10502_0_1	51.7942	61.9186	41.6699	0.672979	-0.571367	0.0143538	0.236194
dd_Smed_v6_10504_0_1	475.12	529.464	420.775	0.794718	-0.331485	0.0150542	0.237956
dd_Smed_v6_10506_0_1	216.874	216.989	216.759	0.998939	-0.00153153	0.959887	1
dd_Smed_v6_10507_0_1	83.2815	73.0919	93.471	1.27882	0.354808	0.0598652	0.378869
dd_Smed_v6_10508_0_1	244.088	235.237	252.939	1.07525	0.104675	0.518344	0.835496
dd_Smed_v6_10509_0_1	429.504	435.53	423.478	0.97233	-0.0404823	0.745621	0.935258
dd_Smed_v6_1050_0_1	2222.08	2207.59	2236.58	1.01313	0.0188236	0.922463	0.995248
dd_Smed_v6_10510_0_1	257.868	259.218	256.517	0.989578	-0.0151141	0.918106	0.994868
dd_Smed_v6_10511_0_1	143.637	119.62	167.654	1.40156	0.48703	0.00406334	0.139989
dd_Smed_v6_10512_1_6	3.35593	4.35002	2.36185	0.542951	-0.881107	0.296496	0.682004
dd_Smed_v6_10513_0_1	125.268	143.336	107.2	0.747891	-0.4191	0.0499246	0.354168
dd_Smed_v6_10514_0_1	165.448	160.715	170.18	1.05889	0.0825552	0.624816	0.887915
dd_Smed_v6_10515_0_1	162.575	165.892	159.258	0.960014	-0.0588724	0.714531	0.925181
dd_Smed_v6_10516_0_1	144.263	147.145	141.382	0.960837	-0.0576358	0.754268	0.938386
dd_Smed_v6_10517_0_1	186.157	164.82	207.494	1.25891	0.332173	0.025726	0.283298
dd_Smed_v6_10518_0_1	316.138	296.357	335.92	1.1335	0.18078	0.174953	0.558008
dd_Smed_v6_10519_0_1	78.6194	75.2875	81.9512	1.08851	0.122354	0.67316	0.90806
dd_Smed_v6_1051_0_1	825.943	761.306	890.58	1.16981	0.226269	0.118244	0.481212
dd_Smed_v6_10520_0_1	82.6867	77.6696	87.7039	1.12919	0.175292	0.656937	0.901899
dd_Smed_v6_10521_0_1	303.081	276.769	329.393	1.19014	0.251129	0.0684221	0.395953
dd_Smed_v6_10522_0_1	390.29	385.245	395.335	1.02619	0.0373002	0.75818	0.939958
dd_Smed_v6_10523_0_1	475.38	520.668	430.092	0.826038	-0.275719	0.0477221	0.347282
dd_Smed_v6_10524_0_1	53.5523	51.1172	55.9873	1.09527	0.131292	0.674783	0.909276
dd_Smed_v6_10525_0_1	162.027	151.975	172.078	1.13228	0.179231	0.246538	0.639523
dd_Smed_v6_10526_0_1	365.532	388.819	342.246	0.880219	-0.184066	0.191557	0.579831
dd_Smed_v6_10527_0_1	151.317	141.548	161.087	1.13804	0.18655	0.305664	0.688838
dd_Smed_v6_10529_0_1	258.979	262.233	255.726	0.975188	-0.0362478	0.762308	0.942163
dd_Smed_v6_25256_0_1	15.6659	25.2909	6.0409	0.238857	-2.06578	2.1128e-06	0.000552049
dd_Smed_v6_10530_0_1	322.417	296.355	348.479	1.17588	0.233744	0.0751539	0.411438
dd_Smed_v6_10531_0_1	81.2032	88.7483	73.6581	0.829966	-0.268877	0.267654	0.65679
dd_Smed_v6_10532_0_1	485.334	527.156	443.513	0.841333	-0.249251	0.0682441	0.395719
dd_Smed_v6_10533_0_1	64.2311	70.2087	58.2535	0.829718	-0.269306	0.502764	0.827821
dd_Smed_v6_10534_0_1	120.36	133.638	107.082	0.80128	-0.319622	0.0768813	0.415226
dd_Smed_v6_10535_0_1	13.167	14.9568	11.3772	0.760673	-0.394652	0.433357	0.785737
dd_Smed_v6_10536_0_1	158.398	161.795	155	0.958002	-0.0619002	0.750875	0.937732
dd_Smed_v6_10539_0_1	180.337	173.768	186.907	1.07562	0.105162	0.561708	0.854582
dd_Smed_v6_1053_0_1	2514.83	2529.16	2500.5	0.98867	-0.0164391	0.800176	0.958018
dd_Smed_v6_10540_0_1	336.343	354.771	317.914	0.89611	-0.158253	0.263354	0.652039
dd_Smed_v6_10541_0_1	116.716	100.526	132.906	1.32211	0.402847	0.0221161	0.269725
dd_Smed_v6_10542_0_1	173.804	171.459	176.149	1.02735	0.0389331	0.834132	0.969705
dd_Smed_v6_10543_0_1	199.188	190.214	208.162	1.09436	0.130084	0.441749	0.789972
dd_Smed_v6_10544_0_1	258.948	261.596	256.3	0.979757	-0.0295043	0.898303	0.988332
dd_Smed_v6_10545_0_1	12.576	11.3835	13.7684	1.2095	0.274413	0.528498	0.839532
dd_Smed_v6_10546_0_1	164.41	156.527	172.294	1.10073	0.138462	0.380656	0.748134
dd_Smed_v6_10547_0_1	224.719	223.468	225.97	1.01119	0.0160591	0.972514	1
dd_Smed_v6_10548_0_1	11.0069	11.2108	10.8031	0.963631	-0.0534469	1	1
dd_Smed_v6_1054_0_1	6163.91	5643.97	6683.85	1.18425	0.243971	0.0251047	0.282007
dd_Smed_v6_10551_0_1	172.82	159.153	186.488	1.17175	0.228668	0.139318	0.510307
dd_Smed_v6_10553_0_10	60.7468	66.2758	55.2177	0.833151	-0.263351	0.279785	0.669196
dd_Smed_v6_10554_0_1	49.9975	50.0968	49.8981	0.996033	-0.00573392	0.938796	0.999575
dd_Smed_v6_10555_0_1	274.869	314.962	234.775	0.745407	-0.4239	0.0195413	0.257412
dd_Smed_v6_10556_0_1	104.99	140.256	69.7235	0.497115	-1.00835	0.0101828	0.207509
dd_Smed_v6_10557_0_1	190.548	166.069	215.028	1.29481	0.372742	0.0131781	0.226447
dd_Smed_v6_10558_1_1	258.54	253.393	263.687	1.04062	0.0574499	0.692417	0.915513
dd_Smed_v6_1055_0_1	1524.25	1433	1615.51	1.12736	0.172951	0.171321	0.553447
dd_Smed_v6_10560_0_1	83.9495	81.7816	86.1174	1.05302	0.07453	0.706489	0.921203
dd_Smed_v6_10561_0_1	150.315	146.248	154.383	1.05562	0.0780934	0.641546	0.894336
dd_Smed_v6_10562_0_1	297.739	290.607	304.87	1.04908	0.069124	0.541648	0.845322
dd_Smed_v6_10564_0_1	256.953	252.025	261.881	1.03911	0.0553433	0.698564	0.917568
dd_Smed_v6_10565_0_1	219.463	183.613	255.312	1.39049	0.475595	0.0126627	0.222825
dd_Smed_v6_10566_0_1	229.483	228.514	230.452	1.00848	0.0121787	0.921618	0.995248
dd_Smed_v6_10567_0_1	411.147	425.074	397.219	0.934471	-0.0977783	0.483417	0.816403
dd_Smed_v6_10568_0_1	104.333	140.462	68.2045	0.485573	-1.04224	0.0377799	0.318992
dd_Smed_v6_10569_0_1	104.14	100.023	108.256	1.08231	0.114111	0.486305	0.817365
dd_Smed_v6_1056_0_1	712.451	611.833	813.068	1.3289	0.410238	0.00512701	0.154603
dd_Smed_v6_10570_0_1	151.513	125.786	177.241	1.40907	0.494742	0.00385358	0.137552
dd_Smed_v6_10571_0_1	98.1784	81.75	114.607	1.40192	0.487404	0.0160252	0.241506
dd_Smed_v6_10573_0_1	87.4474	80.0475	94.8474	1.18489	0.244753	0.24443	0.636832
dd_Smed_v6_10574_0_1	97.0228	92.3957	101.65	1.10016	0.13771	0.619143	0.884765
dd_Smed_v6_10575_0_1	329.732	347.48	311.983	0.897846	-0.15546	0.226908	0.620007
dd_Smed_v6_10576_0_1	94.9087	98.9869	90.8305	0.917602	-0.12406	0.409175	0.768439
dd_Smed_v6_10577_0_1	269.724	265.12	274.327	1.03473	0.0492478	0.699486	0.918275
dd_Smed_v6_10578_0_1	46.9632	54.777	39.1493	0.714704	-0.484581	0.0392609	0.323649
dd_Smed_v6_10579_0_1	114.276	108.201	120.352	1.1123	0.153547	0.432878	0.785457
dd_Smed_v6_1057_0_1	18.1823	8.87042	27.4942	3.09953	1.63205	0.521131	0.836467
dd_Smed_v6_10581_0_1	247.084	237.133	257.036	1.08393	0.116275	0.464933	0.803529
dd_Smed_v6_10582_0_1	356.841	404.626	309.056	0.763808	-0.388719	0.00332163	0.123718
dd_Smed_v6_10583_0_1	166.186	149.07	183.303	1.22964	0.298234	0.0662822	0.391965
dd_Smed_v6_10585_0_1	563.255	557.256	569.254	1.02153	0.0307309	0.751887	0.937858
dd_Smed_v6_10586_0_1	95.6714	83.4993	107.843	1.29155	0.369102	0.0545958	0.367135
dd_Smed_v6_10587_0_1	165.186	168.585	161.787	0.959675	-0.0593823	0.776406	0.94714
dd_Smed_v6_10589_0_1	119.428	146.378	92.4773	0.63177	-0.662529	0.00150764	0.0799975
dd_Smed_v6_1058_0_1	1303.76	1349.88	1257.64	0.931667	-0.102114	0.437161	0.788329
dd_Smed_v6_10590_2_1	151.72	136.495	166.944	1.22307	0.290508	0.100522	0.456789
dd_Smed_v6_10591_0_1	315.277	307.801	322.753	1.04858	0.0684331	0.714414	0.925181
dd_Smed_v6_10592_0_1	239.651	238.113	241.189	1.01292	0.0185144	0.910162	0.992647
dd_Smed_v6_10593_0_1	407.777	413.272	402.281	0.973405	-0.0388874	0.815525	0.963295
dd_Smed_v6_10595_0_1	365.308	392.531	338.086	0.861299	-0.215413	0.151865	0.526733
dd_Smed_v6_10596_0_1	59.0862	54.852	63.3205	1.15439	0.207129	0.405498	0.766196
dd_Smed_v6_10598_0_1	160.06	143.465	176.655	1.23134	0.300235	0.0595714	0.377826
dd_Smed_v6_10599_0_1	48.563	52.3018	44.8241	0.857029	-0.222584	0.435273	0.787236
dd_Smed_v6_1059_0_1	1590.51	1429.56	1751.46	1.22518	0.292992	0.0113841	0.215185
dd_Smed_v6_105_0_1	9164.25	8079.72	10248.8	1.26846	0.343075	0.00454496	0.148557
dd_Smed_v6_10600_0_1	29.3719	46.6047	12.139	0.260468	-1.94082	0.391257	0.754808
dd_Smed_v6_10601_0_1	298.254	291.189	305.319	1.04853	0.0683627	0.591108	0.873067
dd_Smed_v6_10602_0_1	510.242	492.708	527.776	1.07117	0.0991934	0.535658	0.843313
dd_Smed_v6_10603_0_1	9.94958	6.88928	13.0099	1.88843	0.917184	0.119944	0.482378
dd_Smed_v6_10604_0_1	132.192	127.676	136.707	1.07073	0.0985975	0.583426	0.868617
dd_Smed_v6_10605_0_1	60.3321	63.2622	57.4021	0.907369	-0.140239	0.564822	0.857044
dd_Smed_v6_10607_0_1	65.2926	67.9689	62.6163	0.921249	-0.118337	0.555717	0.851702
dd_Smed_v6_10608_0_1	113.939	107.268	120.61	1.12437	0.169122	0.475127	0.810631
dd_Smed_v6_10609_0_1	104.619	94.6084	114.63	1.21162	0.276941	0.104691	0.461854
dd_Smed_v6_1060_0_1	3795.34	3959.93	3630.74	0.91687	-0.125211	0.314273	0.69697
dd_Smed_v6_10610_0_1	431.515	448.411	414.62	0.924644	-0.11303	0.464245	0.803115
dd_Smed_v6_10611_0_1	199.656	195.917	203.394	1.03816	0.0540319	0.691911	0.915472
dd_Smed_v6_10612_0_1	157.653	154.142	161.164	1.04555	0.0642683	0.777148	0.947561
dd_Smed_v6_10613_0_1	187.19	181.693	192.687	1.06051	0.0847586	0.61248	0.880846
dd_Smed_v6_10614_0_1	213.612	197.806	229.418	1.15982	0.213896	0.178561	0.56143
dd_Smed_v6_10615_0_1	197.648	182.008	213.288	1.17186	0.228805	0.122261	0.486752
dd_Smed_v6_10616_0_1	19.3733	21.3126	17.4339	0.818011	-0.289808	0.540148	0.84529
dd_Smed_v6_10617_0_1	148.291	137.67	158.911	1.15429	0.20701	0.165364	0.544217
dd_Smed_v6_10618_0_1	109.176	121.14	97.2124	0.802483	-0.317458	0.16171	0.540131
dd_Smed_v6_10619_0_1	223.984	216.057	231.911	1.07338	0.102156	0.45619	0.79834
dd_Smed_v6_1061_0_1	4950.01	5073.53	4826.49	0.951308	-0.0720158	0.556421	0.85225
dd_Smed_v6_10620_0_1	244.027	232.141	255.912	1.1024	0.140649	0.371466	0.740923
dd_Smed_v6_10621_0_1	73.5266	76.6492	70.4041	0.918524	-0.122611	0.587158	0.871434
dd_Smed_v6_10622_0_1	237.191	260.966	213.417	0.817794	-0.290191	0.0465086	0.342947
dd_Smed_v6_10623_0_1	37.9548	53.5575	22.3521	0.417348	-1.26068	0.00906237	0.195487
dd_Smed_v6_10624_0_1	430.516	448.409	412.623	0.920194	-0.11999	0.321085	0.703341
dd_Smed_v6_10625_0_1	632.933	643.027	622.839	0.968606	-0.0460186	0.76408	0.942691
dd_Smed_v6_10626_0_1	29.0001	33.141	24.8592	0.750103	-0.41484	0.15818	0.535564
dd_Smed_v6_10627_0_1	249.227	251.785	246.669	0.97968	-0.0296168	0.839769	0.971282
dd_Smed_v6_10628_0_1	217.664	237.656	197.673	0.831763	-0.265755	0.0884695	0.437527
dd_Smed_v6_10629_0_1	162.356	167.542	157.17	0.938091	-0.0922006	0.502303	0.827337
dd_Smed_v6_1062_0_1	5464.87	5758.13	5171.6	0.898138	-0.154991	0.25018	0.642398
dd_Smed_v6_10630_0_2	73.6733	74.0571	73.2896	0.989637	-0.0150279	0.931685	0.997821
dd_Smed_v6_10631_0_1	246.395	247.188	245.602	0.993582	-0.0092892	1	1
dd_Smed_v6_10632_0_1	438.04	454.701	421.379	0.926716	-0.1098	0.479786	0.813561
dd_Smed_v6_13919_0_1	21.3106	34.0002	8.621	0.253558	-1.97961	1.47277e-05	0.00276063
dd_Smed_v6_10635_0_1	338.714	331.34	346.088	1.04451	0.0628271	0.631072	0.889765
dd_Smed_v6_10636_0_1	97.9698	92.259	103.681	1.1238	0.168385	0.377282	0.745358
dd_Smed_v6_10637_0_1	295.61	322.768	268.451	0.831716	-0.265838	0.0539353	0.365754
dd_Smed_v6_10638_0_1	379.574	401.995	357.153	0.888453	-0.170633	0.28449	0.672229
dd_Smed_v6_10639_0_10	65.3342	76.455	54.2135	0.709091	-0.495957	0.209642	0.601336
dd_Smed_v6_1063_0_1	3101.3	3308.3	2894.29	0.874856	-0.192883	0.0917105	0.443394
dd_Smed_v6_10640_0_1	477.63	493.514	461.746	0.935629	-0.0959916	0.465287	0.803755
dd_Smed_v6_10642_0_1	48.9206	39.3798	58.4615	1.48456	0.570032	0.0157008	0.240853
dd_Smed_v6_10644_0_1	99.4693	104.691	94.2472	0.900238	-0.151621	0.484616	0.816723
dd_Smed_v6_10645_0_1	197.585	194.596	200.573	1.03072	0.0436488	0.769212	0.944334
dd_Smed_v6_10646_0_1	71.551	58.357	84.7449	1.45218	0.538221	0.0928155	0.444612
dd_Smed_v6_10647_0_1	242.377	230.819	253.936	1.10015	0.137702	0.325196	0.706239
dd_Smed_v6_10650_0_1	77.7273	60.28	95.1747	1.57888	0.658899	0.00607722	0.167526
dd_Smed_v6_10651_0_1	153.785	143.501	164.068	1.14333	0.193236	0.203936	0.594871
dd_Smed_v6_10653_0_1	127.909	132.97	122.847	0.923874	-0.114232	0.518474	0.835615
dd_Smed_v6_10654_1_1	73.4791	82.0095	64.9488	0.791966	-0.336489	0.248256	0.640608
dd_Smed_v6_10655_0_1	171.412	143.507	199.318	1.38891	0.473951	0.00394591	0.138589
dd_Smed_v6_10656_0_1	201.941	208.463	195.418	0.937424	-0.0932261	0.447981	0.793533
dd_Smed_v6_10657_0_1	164.716	160.503	168.929	1.0525	0.0738225	0.703269	0.919857
dd_Smed_v6_10658_0_1	134.975	147.839	122.11	0.825961	-0.275855	0.200597	0.590766
dd_Smed_v6_10659_0_1	8.9093	7.93433	9.88427	1.24576	0.317026	0.596058	0.875109
dd_Smed_v6_1065_0_1	3914.92	4107.02	3722.83	0.906455	-0.141693	0.175877	0.558824
dd_Smed_v6_10660_0_1	316.718	331.831	301.605	0.908911	-0.137789	0.352671	0.727893
dd_Smed_v6_10661_0_1	229.209	205.882	252.536	1.22661	0.294672	0.0421786	0.329724
dd_Smed_v6_10662_0_1	161.744	167.979	155.51	0.925768	-0.111277	0.493561	0.821907
dd_Smed_v6_10663_0_1	137.34	196.901	77.7786	0.395014	-1.34003	0.0168473	0.245202
dd_Smed_v6_10664_0_1	8.97746	10.9896	6.96531	0.633809	-0.65788	0.476918	0.811206
dd_Smed_v6_10665_0_1	117.9	105.616	130.184	1.23262	0.301727	0.087402	0.435999
dd_Smed_v6_10666_0_1	324.225	336.109	312.342	0.92929	-0.1058	0.420758	0.777981
dd_Smed_v6_10667_0_1	362.745	364.42	361.071	0.990811	-0.0133183	0.939016	0.999575
dd_Smed_v6_10669_0_1	240.698	235.684	245.712	1.04255	0.0601168	0.777171	0.947561
dd_Smed_v6_1066_0_1	1022.03	946.443	1097.61	1.15972	0.213779	0.0956566	0.449436
dd_Smed_v6_10670_0_1	464.997	493.855	436.14	0.883135	-0.179294	0.197511	0.587762
dd_Smed_v6_10671_0_1	181.522	199.717	163.327	0.817791	-0.290196	0.213261	0.605443
dd_Smed_v6_10672_0_1	238.258	233.876	242.64	1.03748	0.0530771	0.740792	0.93415
dd_Smed_v6_10673_0_1	203.795	185.499	222.09	1.19726	0.259737	0.0970854	0.450434
dd_Smed_v6_10674_0_1	124.53	148.571	100.488	0.676367	-0.564122	0.00593303	0.165291
dd_Smed_v6_11650_0_1	672.012	1064.68	279.339	0.262368	-1.93034	5.81607e-35	2.50745e-31
dd_Smed_v6_10676_0_1	204.081	218.502	189.659	0.867994	-0.204243	0.179441	0.562324
dd_Smed_v6_10677_0_1	566.707	596.513	536.902	0.900068	-0.151893	0.249239	0.641668
dd_Smed_v6_10678_0_1	40.3722	33.6681	47.0764	1.39825	0.483619	0.0665548	0.392028
dd_Smed_v6_1067_0_1	766.266	754.803	777.729	1.03037	0.0431669	0.79524	0.95591
dd_Smed_v6_10681_0_1	327.753	342.968	312.538	0.911275	-0.134041	0.362597	0.735021
dd_Smed_v6_10682_0_1	214.518	256.147	172.89	0.674963	-0.567121	0.00503131	0.153566
dd_Smed_v6_10683_0_1	309.526	289.357	329.695	1.1394	0.188279	0.130959	0.497702
dd_Smed_v6_10684_0_1	238.563	249.712	227.414	0.910706	-0.134943	0.389956	0.754138
dd_Smed_v6_12467_0_1	228.748	362.219	95.2766	0.263036	-1.92667	1.60643e-35	9.23428e-32
dd_Smed_v6_10687_0_1	200.667	192.457	208.876	1.08531	0.118111	0.471348	0.80822
dd_Smed_v6_10688_0_1	346.068	341.163	350.973	1.02875	0.0408979	0.764792	0.942691
dd_Smed_v6_10689_0_1	145.062	156.06	134.064	0.859054	-0.219179	0.257649	0.646209
dd_Smed_v6_1068_0_1	2373.94	2148.74	2599.15	1.20961	0.274547	0.0322484	0.305525
dd_Smed_v6_10690_0_1	64.3923	53.1579	75.6267	1.42268	0.508613	0.144773	0.516739
dd_Smed_v6_10691_0_1	277.182	267.366	286.999	1.07343	0.102229	0.5595	0.853786
dd_Smed_v6_10693_0_1	240.011	252.309	227.714	0.90252	-0.147968	0.327069	0.707094
dd_Smed_v6_2178_0_1	1016.65	1595.84	437.454	0.274121	-1.86711	0.00012265	0.0154856
dd_Smed_v6_10698_0_1	175.638	177.54	173.735	0.978571	-0.0312513	0.837698	0.970978
dd_Smed_v6_10699_0_1	322.256	338.297	306.215	0.905168	-0.143742	0.295521	0.681278
dd_Smed_v6_1069_0_1	2152.51	2155.41	2149.61	0.997308	-0.00388845	0.9554	1
dd_Smed_v6_106_0_1	6572.44	5877.32	7267.55	1.23654	0.306311	0.0362182	0.315508
dd_Smed_v6_10700_0_1	384.852	373.897	395.807	1.0586	0.0821565	0.563392	0.855718
dd_Smed_v6_10703_0_1	149.118	138.081	160.155	1.15986	0.213954	0.229012	0.621445
dd_Smed_v6_10704_0_1	326.201	362.208	290.194	0.801181	-0.3198	0.0896863	0.438914
dd_Smed_v6_10707_0_1	232.826	216.745	248.906	1.14838	0.1996	0.193815	0.583182
dd_Smed_v6_10708_0_1	323.474	314.605	332.342	1.05638	0.0791291	0.590668	0.873024
dd_Smed_v6_10709_0_1	124.092	112.686	135.498	1.20244	0.265967	0.145535	0.517687
dd_Smed_v6_1070_0_1	8976.75	9374.56	8578.93	0.915129	-0.127953	0.268364	0.658033
dd_Smed_v6_10710_0_1	190.225	193.141	187.309	0.969806	-0.0442321	0.851012	0.974722
dd_Smed_v6_10711_0_1	141.746	142.918	140.574	0.983594	-0.0238656	0.896571	0.987883
dd_Smed_v6_10712_0_1	150.083	150.839	149.326	0.989969	-0.0145442	0.942983	1
dd_Smed_v6_10713_0_1	16.4727	12.5525	20.3929	1.62461	0.700098	0.0944051	0.447531
dd_Smed_v6_10714_0_1	257.915	272.912	242.919	0.890098	-0.167964	0.257871	0.646209
dd_Smed_v6_10715_0_1	71.962	57.0567	86.8672	1.52247	0.606416	0.00768926	0.18337
dd_Smed_v6_10716_0_1	146.417	152.607	140.227	0.918879	-0.122054	0.484791	0.816723
dd_Smed_v6_10717_0_1	358.16	371.969	344.35	0.925749	-0.111307	0.470904	0.808015
dd_Smed_v6_10718_0_1	29.154	26.4153	31.8927	1.20736	0.27185	0.384176	0.749318
dd_Smed_v6_16227_0_1	86.4108	135.252	37.5694	0.277773	-1.84802	1.01927e-19	1.95304e-16
dd_Smed_v6_1071_0_1	20.9872	21.514	20.4604	0.951028	-0.0724396	0.780332	0.948131
dd_Smed_v6_10722_0_1	195.562	192.987	198.138	1.02669	0.0380034	0.816719	0.963295
dd_Smed_v6_10724_0_1	381.587	405.215	357.959	0.88338	-0.178893	0.178975	0.561576
dd_Smed_v6_10725_0_1	146.07	175.463	116.676	0.664962	-0.588655	0.0353319	0.314018
dd_Smed_v6_10727_0_1	172.825	193.277	152.373	0.788364	-0.343066	0.196007	0.58571
dd_Smed_v6_10729_0_1	57.105	56.2358	57.9743	1.03092	0.0439266	0.86059	0.978524
dd_Smed_v6_1072_0_1	600.219	558.758	641.68	1.1484	0.199631	0.299953	0.684919
dd_Smed_v6_10730_0_1	302.252	275.862	328.643	1.19133	0.252578	0.0678117	0.394939
dd_Smed_v6_10731_0_1	287.449	270.067	304.83	1.12872	0.174689	0.21162	0.603335
dd_Smed_v6_7824_0_1	499.154	781.094	217.214	0.278089	-1.84638	4.76139e-43	4.10551e-39
dd_Smed_v6_10733_0_1	167.708	167.052	168.364	1.00785	0.0112864	0.916359	0.994676
dd_Smed_v6_10734_0_1	383.641	398.732	368.55	0.924305	-0.113559	0.44967	0.793711
dd_Smed_v6_10735_0_1	29.8596	27.0839	32.6354	1.20497	0.269003	0.524746	0.837424
dd_Smed_v6_10737_0_1	390.56	380.864	400.256	1.05092	0.0716492	0.702992	0.919857
dd_Smed_v6_10738_0_1	133.954	132.653	135.254	1.01961	0.0280147	0.812443	0.962601
dd_Smed_v6_10739_0_1	58.1257	62.3367	53.9146	0.864894	-0.209405	0.567567	0.85872
dd_Smed_v6_1073_0_1	3545.67	3435.01	3656.33	1.06443	0.0900824	0.414143	0.772687
dd_Smed_v6_10741_0_1	132.771	121.132	144.41	1.19218	0.253598	0.147455	0.520622
dd_Smed_v6_10742_0_1	468.86	519.547	418.173	0.804881	-0.313152	0.0264885	0.285061
dd_Smed_v6_10744_0_1	391.041	364.468	417.615	1.14582	0.196379	0.158147	0.535564
dd_Smed_v6_10745_0_1	205.116	200.61	209.621	1.04492	0.063386	0.654111	0.900986
dd_Smed_v6_14144_0_10	23.9332	36.7385	11.128	0.302898	-1.72309	1.93575e-05	0.00351389
dd_Smed_v6_10749_0_1	53.0106	64.7773	41.2439	0.636702	-0.65131	0.0618015	0.383367
dd_Smed_v6_1074_0_1	1626.17	1705.62	1546.73	0.906841	-0.141078	0.20873	0.600896
dd_Smed_v6_10750_0_1	28.8485	27.8258	29.8713	1.07351	0.102334	0.696292	0.917027
dd_Smed_v6_10750_1_1	136.459	118.473	154.445	1.30363	0.382532	0.0247887	0.280316
dd_Smed_v6_10751_0_1	314.111	333.483	294.74	0.883822	-0.178172	0.173144	0.555726
dd_Smed_v6_10752_0_1	252.196	240.522	263.87	1.09707	0.133658	0.386546	0.750803
dd_Smed_v6_10753_0_1	68.8808	78.6039	59.1578	0.752607	-0.410032	0.238606	0.630324
dd_Smed_v6_10754_0_1	167.01	147.704	186.316	1.26142	0.335046	0.0416859	0.329091
dd_Smed_v6_10755_0_1	105.83	119.368	92.2917	0.773169	-0.371144	0.229082	0.621445
dd_Smed_v6_10757_0_1	136.185	134.369	138.001	1.02704	0.0384864	0.807386	0.961227
dd_Smed_v6_10758_0_1	211.198	229.411	192.985	0.841219	-0.249447	0.0775934	0.416723
dd_Smed_v6_10759_0_1	182.93	189.957	175.903	0.926017	-0.11089	0.415754	0.773956
dd_Smed_v6_1075_0_1	1691.97	1575.74	1808.2	1.14753	0.198527	0.0968497	0.450434
dd_Smed_v6_10760_0_1	309.587	309.775	309.399	0.998786	-0.00175235	0.928727	0.997626
dd_Smed_v6_10761_0_1	59.4407	61.1769	57.7045	0.94324	-0.0843035	0.60314	0.878328
dd_Smed_v6_10762_0_1	277.66	259.065	296.254	1.14355	0.193523	0.173919	0.556709
dd_Smed_v6_10763_0_1	32.6137	34.421	30.8065	0.894993	-0.160051	0.591433	0.873067
dd_Smed_v6_10764_0_1	272.529	270.256	274.802	1.01682	0.0240622	0.798664	0.957853
dd_Smed_v6_10765_0_1	172.194	155.019	189.369	1.22159	0.288755	0.0619245	0.383639
dd_Smed_v6_13735_0_1	146.472	223.075	69.8677	0.313202	-1.67483	2.09263e-22	4.51092e-19
dd_Smed_v6_10768_0_1	94.9703	78.9454	110.995	1.40597	0.491569	0.00671274	0.174199
dd_Smed_v6_10769_0_1	173.259	176.447	170.07	0.96386	-0.0531047	0.72189	0.927778
dd_Smed_v6_1076_0_1	1593.66	1426.51	1760.82	1.23436	0.303761	0.0266141	0.285423
dd_Smed_v6_10770_0_1	72.8994	62.1334	83.6655	1.34655	0.429263	0.0387278	0.321652
dd_Smed_v6_10771_0_1	156.062	152.316	159.808	1.04919	0.0692745	0.705409	0.920646
dd_Smed_v6_10774_0_1	154.453	150.97	157.936	1.04615	0.0650833	0.728631	0.930087
dd_Smed_v6_10776_0_1	250.976	233.201	268.752	1.15245	0.204702	0.180019	0.563623
dd_Smed_v6_10777_0_1	417.956	429.132	406.781	0.947916	-0.0771684	0.586205	0.871024
dd_Smed_v6_10778_0_1	193.985	191.375	196.594	1.02727	0.0388185	0.778287	0.947568
dd_Smed_v6_1077_0_1	1964.95	1846.67	2083.23	1.1281	0.173901	0.150597	0.524763
dd_Smed_v6_10780_0_1	148.984	125.859	172.11	1.36749	0.451528	0.00671537	0.174199
dd_Smed_v6_10781_0_1	127.695	138.635	116.754	0.842172	-0.247813	0.209649	0.601336
dd_Smed_v6_10782_0_1	154.259	163.079	145.439	0.891832	-0.165157	0.384028	0.749318
dd_Smed_v6_10783_0_1	39.7799	40.203	39.3568	0.97895	-0.0306936	0.896879	0.98816
dd_Smed_v6_10784_0_1	151.852	150.955	152.75	1.01189	0.0170479	0.897955	0.988332
dd_Smed_v6_10785_0_1	374.323	399.76	348.887	0.87274	-0.196376	0.155964	0.533121
dd_Smed_v6_10786_0_1	288.785	291.955	285.614	0.978282	-0.0316777	0.96079	1
dd_Smed_v6_10787_0_1	294.769	298.202	291.337	0.976978	-0.0336014	0.944466	1
dd_Smed_v6_10789_0_1	226.361	242.773	209.95	0.864799	-0.209563	0.167518	0.547966
dd_Smed_v6_1078_1_1	1170.18	1069.1	1271.25	1.18908	0.249848	0.0489186	0.3515
dd_Smed_v6_10790_0_1	93.7508	86.4213	101.08	1.16962	0.226043	0.25967	0.648422
dd_Smed_v6_2442_0_1	223.353	339.683	107.023	0.315068	-1.66627	4.96858e-28	1.22404e-24
dd_Smed_v6_10792_0_1	263.614	280.191	247.037	0.881674	-0.181683	0.291877	0.678029
dd_Smed_v6_10793_0_1	35.5864	35.7597	35.413	0.990306	-0.0140538	0.952271	1
dd_Smed_v6_10794_0_1	286.022	301.037	271.007	0.900245	-0.15161	0.280688	0.670145
dd_Smed_v6_10796_0_1	179.929	174.688	185.17	1.06001	0.0840761	0.542151	0.845322
dd_Smed_v6_10797_0_1	106.109	89.7863	122.432	1.36359	0.447407	0.0167962	0.245055
dd_Smed_v6_10798_0_1	170.977	166.903	175.05	1.04881	0.0687579	0.675923	0.909866
dd_Smed_v6_1079_0_1	1583.21	1548.08	1618.35	1.04539	0.0640419	0.623264	0.886965
dd_Smed_v6_107_0_1	6152.42	5498.04	6806.81	1.23804	0.308062	0.06979	0.399853
dd_Smed_v6_10801_0_1	79.5851	79.1065	80.0638	1.0121	0.0173532	1	1
dd_Smed_v6_10802_0_1	384.28	405.907	362.653	0.893438	-0.162561	0.259639	0.648422
dd_Smed_v6_10803_0_1	94.8768	100.909	88.8447	0.880443	-0.183698	0.331153	0.710644
dd_Smed_v6_10804_0_1	516.629	540.978	492.28	0.909981	-0.136091	0.352312	0.727397
dd_Smed_v6_10805_0_1	66.3624	71.2964	61.4284	0.861592	-0.214924	0.308112	0.690642
dd_Smed_v6_10806_0_1	174.349	168.946	179.752	1.06397	0.0894508	0.64102	0.894074
dd_Smed_v6_10808_0_1	528.462	522.343	534.581	1.02343	0.0334134	0.828284	0.967611
dd_Smed_v6_10811_0_1	181.336	172.947	189.725	1.09701	0.13358	0.367023	0.738004
dd_Smed_v6_10812_0_1	146.459	149.511	143.406	0.959165	-0.0601496	0.808056	0.961265
dd_Smed_v6_10813_0_1	314.08	329.735	298.426	0.905049	-0.143933	0.287846	0.674565
dd_Smed_v6_10815_0_1	202.815	223.027	182.603	0.818747	-0.288511	0.144999	0.516739
dd_Smed_v6_10816_0_1	183.102	196.872	169.332	0.860111	-0.217406	0.161228	0.539878
dd_Smed_v6_10817_0_1	159.346	164.443	154.25	0.938012	-0.0923217	0.591316	0.873067
dd_Smed_v6_10819_0_1	28.1738	27.0861	29.2616	1.08032	0.111454	0.841914	0.971582
dd_Smed_v6_1081_0_1	4172.43	4939.51	3405.35	0.68941	-0.536567	0.000743629	0.0515519
dd_Smed_v6_10820_0_1	257.162	245.027	269.296	1.09905	0.13625	0.316843	0.699312
dd_Smed_v6_10822_0_1	254.679	265.91	243.448	0.915529	-0.127323	0.376234	0.744291
dd_Smed_v6_10823_0_1	341.285	328.064	354.507	1.0806	0.111838	0.415986	0.774195
dd_Smed_v6_10824_0_1	291.688	296.345	287.031	0.968571	-0.0460707	0.798602	0.957853
dd_Smed_v6_10825_0_1	122.715	113.875	131.556	1.15527	0.208228	0.264322	0.65348
dd_Smed_v6_10826_0_1	266.636	261.082	272.191	1.04255	0.0601167	0.626079	0.888562
dd_Smed_v6_10827_0_1	228.295	243.798	212.792	0.872819	-0.196246	0.257901	0.646209
dd_Smed_v6_10828_0_1	326.424	361.992	290.857	0.80349	-0.315648	0.0548099	0.367212
dd_Smed_v6_10829_0_1	167.114	155.462	178.765	1.1499	0.201505	0.228654	0.621162
dd_Smed_v6_10829_1_1	71.4539	69.014	73.8939	1.07071	0.0985666	0.598168	0.876217
dd_Smed_v6_1082_0_1	89.4588	104.491	74.4271	0.712285	-0.489474	0.0114927	0.215185
dd_Smed_v6_10830_0_2	33.9161	26.2294	41.6028	1.58611	0.665493	0.0185136	0.253071
dd_Smed_v6_10831_0_1	284.694	298.051	271.336	0.91037	-0.135474	0.345394	0.721192
dd_Smed_v6_10832_0_1	182.209	194.023	170.395	0.878218	-0.187348	0.267124	0.656391
dd_Smed_v6_10833_0_1	374.648	370.794	378.502	1.02079	0.0296834	0.856895	0.977253
dd_Smed_v6_10834_0_1	280.868	272.281	289.454	1.06307	0.0882384	0.584303	0.869416
dd_Smed_v6_10835_0_1	113.08	162.986	63.1736	0.387602	-1.36735	0.0615587	0.382776
dd_Smed_v6_10837_0_1	308.13	309.737	306.522	0.989621	-0.0150527	0.890634	0.986081
dd_Smed_v6_1083_0_1	972.618	886.387	1058.85	1.19457	0.256488	0.14454	0.516739
dd_Smed_v6_10841_0_1	365.308	378.805	351.812	0.928742	-0.106651	0.452031	0.795211
dd_Smed_v6_10842_0_1	67.0188	70.1407	63.8969	0.910983	-0.134505	0.576158	0.863896
dd_Smed_v6_10845_0_2	44.2411	48.8877	39.5945	0.809907	-0.304171	0.196078	0.585823
dd_Smed_v6_10846_0_1	249.737	314.903	184.57	0.586117	-0.770739	0.0867131	0.434953
dd_Smed_v6_10848_0_1	273.051	283.386	262.716	0.927059	-0.109266	0.469899	0.807596
dd_Smed_v6_10849_0_1	392.066	375.255	408.877	1.0896	0.123793	0.395901	0.758338
dd_Smed_v6_10850_0_1	278.052	295.669	260.435	0.880834	-0.183058	0.197492	0.587762
dd_Smed_v6_10851_0_1	208.663	212.033	205.294	0.968216	-0.0465993	0.897162	0.988332
dd_Smed_v6_10852_0_1	199.794	218.003	181.584	0.832942	-0.263712	0.248186	0.640608
dd_Smed_v6_10853_0_1	21.0985	21.5159	20.681	0.961195	-0.0570991	0.714581	0.925181
dd_Smed_v6_10854_0_1	396.346	399.54	393.152	0.984011	-0.0232538	0.913074	0.993561
dd_Smed_v6_10855_0_1	295.295	318.453	272.138	0.85456	-0.226746	0.120578	0.484024
dd_Smed_v6_10857_0_1	137.931	176.545	99.3162	0.562554	-0.829937	0.0232678	0.27408
dd_Smed_v6_10858_0_1	282.56	273.453	291.666	1.0666	0.0930207	0.544652	0.846159
dd_Smed_v6_10859_0_1	185.639	179.799	191.478	1.06496	0.090799	0.54802	0.84845
dd_Smed_v6_1085_0_1	82.7256	111.082	54.3689	0.489448	-1.03077	0.0770766	0.41576
dd_Smed_v6_10861_0_1	254.708	286.187	223.228	0.780007	-0.35844	0.0696491	0.399555
dd_Smed_v6_10863_0_1	184.885	188.344	181.425	0.963263	-0.0539989	0.726716	0.929145
dd_Smed_v6_10864_0_1	186.92	187.6	186.239	0.992746	-0.0105031	0.914217	0.993971
dd_Smed_v6_10866_0_1	456.569	458.081	455.058	0.993401	-0.00955207	0.931077	0.997821
dd_Smed_v6_10868_0_1	106.892	100.481	113.302	1.1276	0.173262	0.447304	0.793026
dd_Smed_v6_10869_0_1	183.369	170.48	196.258	1.15121	0.203147	0.239917	0.631756
dd_Smed_v6_1086_0_1	2326.77	2218.93	2434.6	1.0972	0.133821	0.393515	0.756035
dd_Smed_v6_10870_0_1	373.377	354.763	391.991	1.10494	0.143963	0.232021	0.62609
dd_Smed_v6_10872_0_1	104.605	118.835	90.3755	0.760516	-0.39495	0.110676	0.47196
dd_Smed_v6_10873_0_1	335.508	318.895	352.121	1.10419	0.142987	0.303256	0.686864
dd_Smed_v6_10874_0_1	14.153	12.9553	15.3507	1.1849	0.244762	0.582513	0.867857
dd_Smed_v6_10875_0_1	31.3118	32.1338	30.4899	0.948842	-0.07576	0.792099	0.95456
dd_Smed_v6_10876_0_1	149.545	138.048	161.043	1.16657	0.222272	0.158952	0.53703
dd_Smed_v6_10877_0_1	23.8919	24.5668	23.217	0.945057	-0.081527	0.772628	0.945654
dd_Smed_v6_10878_0_1	34.8595	41.8635	27.8554	0.665388	-0.587733	0.05609	0.36921
dd_Smed_v6_10879_0_1	115.785	119.651	111.92	0.935386	-0.0963661	0.656873	0.901893
dd_Smed_v6_1087_0_1	3361.9	3517.49	3206.3	0.911531	-0.133637	0.21978	0.610616
dd_Smed_v6_10880_0_1	58.6138	76.0123	41.2152	0.542218	-0.883056	0.00474487	0.149687
dd_Smed_v6_10881_0_1	183.766	177.224	190.308	1.07383	0.102761	0.531279	0.841168
dd_Smed_v6_10882_0_1	227.954	214.142	241.767	1.12901	0.175052	0.25154	0.643496
dd_Smed_v6_10883_0_1	283.232	298.081	268.382	0.900365	-0.151419	0.305598	0.688803
dd_Smed_v6_10885_0_1	151.183	140.941	161.425	1.14534	0.195773	0.232419	0.62609
dd_Smed_v6_10888_0_1	328.454	327.181	329.727	1.00778	0.0111864	0.884345	0.985184
dd_Smed_v6_10889_0_1	398.772	440.167	357.376	0.811911	-0.300606	0.0866612	0.434953
dd_Smed_v6_1088_0_1	9778.27	9415.14	10141.4	1.07714	0.107202	0.296399	0.681976
dd_Smed_v6_10890_0_1	60.5108	64.7196	56.3021	0.869938	-0.201015	0.437508	0.788596
dd_Smed_v6_10891_0_1	175.256	168.765	181.748	1.07693	0.106924	0.561254	0.854582
dd_Smed_v6_10892_0_1	328.601	330.251	326.952	0.99001	-0.0144843	0.965578	1
dd_Smed_v6_10893_0_1	400.564	379.389	421.738	1.11162	0.152668	0.250657	0.642829
dd_Smed_v6_10894_0_1	351.721	383.263	320.178	0.8354	-0.259461	0.114865	0.476717
dd_Smed_v6_10897_0_1	62.7496	68.5093	56.99	0.831858	-0.265591	0.297476	0.683086
dd_Smed_v6_10898_0_1	163.562	159.77	167.353	1.04746	0.0669008	0.742269	0.934434
dd_Smed_v6_10899_0_1	227.045	229.261	224.829	0.980668	-0.0281629	0.956404	1
dd_Smed_v6_1089_0_1	2929.8	2696.3	3163.3	1.1732	0.230451	0.0387478	0.321652
dd_Smed_v6_108_0_1	24233.5	23238.1	25229	1.08567	0.118589	0.31943	0.701996
dd_Smed_v6_10900_0_1	292.706	292.427	292.985	1.00191	0.00275159	0.981954	1
dd_Smed_v6_10901_0_1	116.592	142.228	90.9566	0.639511	-0.644959	0.0109386	0.210684
dd_Smed_v6_10902_0_1	156.5	153.873	159.127	1.03415	0.0484415	0.770213	0.944823
dd_Smed_v6_10903_0_1	107.428	88.8014	126.055	1.41952	0.505404	0.00476708	0.149687
dd_Smed_v6_10905_0_1	231.647	238.509	224.785	0.942457	-0.0855006	0.587019	0.871434
dd_Smed_v6_10906_0_1	39.5796	38.9474	40.2118	1.03246	0.0460887	1	1
dd_Smed_v6_10908_0_1	48.4294	54.4848	42.3741	0.777724	-0.36267	0.338913	0.716629
dd_Smed_v6_1090_0_1	704.125	668.998	739.251	1.10501	0.144062	0.529949	0.84052
dd_Smed_v6_10910_0_1	341.044	383.622	298.466	0.77802	-0.362122	0.0118849	0.217162
dd_Smed_v6_10911_0_1	290.871	369.216	212.526	0.575615	-0.796824	0.00182493	0.0879076
dd_Smed_v6_10912_0_1	131.875	130.603	133.148	1.01949	0.0278434	0.921086	0.995248
dd_Smed_v6_10914_0_1	214.374	203.814	224.935	1.10363	0.142254	0.426036	0.781179
dd_Smed_v6_10915_0_1	180.243	204.129	156.356	0.765967	-0.384645	0.0148256	0.237183
dd_Smed_v6_10916_0_1	217.935	207.629	228.241	1.09928	0.136553	0.339081	0.716629
dd_Smed_v6_10917_0_1	260.393	258.092	262.694	1.01783	0.0254994	0.83915	0.9712
dd_Smed_v6_10919_0_1	47.3185	41.5115	53.1255	1.27978	0.355895	0.173636	0.556208
dd_Smed_v6_10921_0_1	297.417	329.944	264.89	0.802832	-0.31683	0.0219953	0.269396
dd_Smed_v6_10923_0_1	95.6426	98.3321	92.953	0.945297	-0.0811599	0.684033	0.913145
dd_Smed_v6_10924_0_1	417.158	401.867	432.45	1.0761	0.105814	0.366118	0.737362
dd_Smed_v6_10925_0_1	61.9087	62.5542	61.2633	0.979363	-0.030084	0.996171	1
dd_Smed_v6_10926_0_1	274.592	258.625	290.558	1.12347	0.167967	0.245269	0.637957
dd_Smed_v6_10927_0_1	287.015	291.748	282.283	0.967559	-0.0475788	0.769431	0.944401
dd_Smed_v6_10928_0_1	7.46714	8.02292	6.91137	0.861453	-0.215156	0.890828	0.986081
dd_Smed_v6_10929_0_2	237.708	238.37	237.047	0.99445	-0.00802857	0.995757	1
dd_Smed_v6_1092_0_1	1633.63	1535.06	1732.2	1.12843	0.174317	0.147984	0.520823
dd_Smed_v6_10930_0_1	111.924	108.008	115.84	1.07251	0.100987	0.667204	0.905932
dd_Smed_v6_10933_0_1	104.34	93.1187	115.561	1.24101	0.311515	0.102443	0.459288
dd_Smed_v6_10934_0_1	255.522	263.962	247.082	0.936052	-0.0953389	0.504692	0.82901
dd_Smed_v6_10935_0_1	352.55	334.012	371.087	1.111	0.151856	0.257751	0.646209
dd_Smed_v6_10936_0_1	121.18	131.835	110.525	0.838362	-0.254354	0.416807	0.774799
dd_Smed_v6_10939_0_1	174.311	165.949	182.673	1.10078	0.138524	0.376243	0.744291
dd_Smed_v6_1093_0_1	254.572	234.453	274.69	1.17162	0.228509	0.476133	0.811143
dd_Smed_v6_10941_0_1	175.178	142.949	207.407	1.45092	0.536971	0.00178836	0.0873661
dd_Smed_v6_10942_0_1	118.455	137.533	99.3785	0.722581	-0.468768	0.00784677	0.184855
dd_Smed_v6_10943_0_1	229.643	215.107	244.179	1.13515	0.18288	0.221764	0.61275
dd_Smed_v6_10945_0_1	230.52	241.93	219.111	0.905677	-0.142931	0.331119	0.710644
dd_Smed_v6_10946_0_1	408.055	438.574	377.536	0.860826	-0.216207	0.118589	0.481857
dd_Smed_v6_10947_0_1	148.904	135.941	161.867	1.19072	0.251828	0.152957	0.528395
dd_Smed_v6_10948_0_1	77.9405	75.2502	80.6307	1.0715	0.099634	0.641262	0.894127
dd_Smed_v6_10949_0_1	202.752	208.019	197.486	0.949366	-0.0749642	0.664226	0.90507
dd_Smed_v6_1094_0_1	1671.2	1670.29	1672.1	1.00109	0.00156834	0.866491	0.980346
dd_Smed_v6_10951_0_1	254.44	257.726	251.155	0.974506	-0.0372568	0.851638	0.974757
dd_Smed_v6_10952_0_1	85.8842	86.5738	85.1946	0.984069	-0.0231685	0.794049	0.955375
dd_Smed_v6_10953_0_1	34.6893	33.6037	35.7749	1.06461	0.0903259	0.703948	0.920176
dd_Smed_v6_10954_0_1	181.771	204.694	158.848	0.776029	-0.365817	0.262896	0.651854
dd_Smed_v6_10955_0_1	213.364	199.909	226.819	1.13461	0.182194	0.186476	0.572814
dd_Smed_v6_10956_0_1	23.8682	13.203	34.5335	2.61557	1.38713	0.00721089	0.178598
dd_Smed_v6_10957_0_1	47.0843	58.0846	36.084	0.621232	-0.686795	0.00877352	0.192729
dd_Smed_v6_10958_0_1	231.862	227.214	236.51	1.04091	0.0578458	0.707096	0.921435
dd_Smed_v6_10959_0_1	263.347	262.176	264.518	1.00893	0.0128277	0.881287	0.984122
dd_Smed_v6_1095_0_1	2731.45	2537.85	2925.05	1.15257	0.20485	0.0695805	0.399555
dd_Smed_v6_10962_0_1	448.635	422.805	474.465	1.12218	0.16631	0.184885	0.570147
dd_Smed_v6_10966_0_1	279.292	261.673	296.911	1.13467	0.182269	0.211462	0.603253
dd_Smed_v6_10967_0_1	216.743	220.478	213.009	0.966124	-0.0497197	0.749915	0.937597
dd_Smed_v6_10968_0_1	23.2427	24.6399	21.8455	0.886591	-0.17366	0.548614	0.84845
dd_Smed_v6_10969_0_1	375.359	383.802	366.916	0.956004	-0.0649119	0.679636	0.911024
dd_Smed_v6_1096_0_1	2606.03	2442.6	2769.45	1.13381	0.181178	0.128626	0.495566
dd_Smed_v6_10970_0_1	224.357	201.707	247.007	1.22458	0.292289	0.0541267	0.366403
dd_Smed_v6_10972_0_1	215.231	219.65	210.813	0.959767	-0.0592446	0.7037	0.920166
dd_Smed_v6_10973_0_1	90.3245	94.8647	85.7842	0.904279	-0.14516	0.462226	0.80204
dd_Smed_v6_10974_0_1	207.142	214.754	199.531	0.929115	-0.106071	0.568661	0.859396
dd_Smed_v6_10976_0_1	149.795	153.154	146.435	0.956127	-0.064726	0.629921	0.889564
dd_Smed_v6_10977_0_1	277.64	291.242	264.038	0.906594	-0.141472	0.44398	0.79097
dd_Smed_v6_10979_0_1	222.603	203.892	241.313	1.18354	0.243105	0.0992529	0.455217
dd_Smed_v6_1097_0_1	838.113	935.094	741.132	0.792575	-0.335381	0.0289078	0.294282
dd_Smed_v6_10980_0_1	219.659	196.763	242.554	1.23272	0.301845	0.0477878	0.347282
dd_Smed_v6_10981_0_1	224.175	236.405	211.945	0.896537	-0.157565	0.289965	0.676451
dd_Smed_v6_10983_0_1	315.569	279.136	352.003	1.26105	0.334622	0.0135144	0.228935
dd_Smed_v6_10984_0_1	296.036	300.446	291.625	0.970638	-0.0429946	0.793845	0.955248
dd_Smed_v6_10985_0_1	208.731	219.93	197.532	0.898158	-0.154959	0.325576	0.7065
dd_Smed_v6_10986_0_1	335.962	331.126	340.799	1.02921	0.0415444	0.779692	0.947967
dd_Smed_v6_10987_0_1	338.874	334.131	343.618	1.02839	0.0403898	0.779276	0.947687
dd_Smed_v6_10988_0_1	320.997	298.154	343.84	1.15323	0.205682	0.143999	0.516272
dd_Smed_v6_10989_0_1	409.57	412.963	406.178	0.98357	-0.0239006	0.965995	1
dd_Smed_v6_1098_0_1	7542.08	8018.61	7065.55	0.881144	-0.18255	0.105368	0.462949
dd_Smed_v6_10990_0_1	350.441	413.097	287.784	0.69665	-0.521495	0.00927217	0.19765
dd_Smed_v6_10994_0_1	339.036	363.148	314.924	0.867204	-0.205556	0.142595	0.515355
dd_Smed_v6_10996_0_1	283.017	283.645	282.388	0.995568	-0.00640859	0.968999	1
dd_Smed_v6_10997_0_1	383.095	419.624	346.567	0.825899	-0.275963	0.043683	0.33436
dd_Smed_v6_10998_0_1	186.387	192.692	180.083	0.934565	-0.0976325	0.481983	0.815442
dd_Smed_v6_10999_0_1	39.8786	60.4657	19.2914	0.319048	-1.64816	0.0358586	0.314219
dd_Smed_v6_1099_0_1	3891.78	3967.53	3816.04	0.961818	-0.0561642	0.597676	0.875774
dd_Smed_v6_67651_0_1	16.1163	24.2769	7.95563	0.327703	-1.60954	0.000219352	0.023047
dd_Smed_v6_10_1_1	2883.76	2043.63	3723.89	1.82219	0.865676	0.115452	0.477992
dd_Smed_v6_11000_0_1	149.04	157.682	140.399	0.890392	-0.167487	0.358546	0.732696
dd_Smed_v6_11002_0_1	296.637	336.805	256.468	0.761475	-0.393132	0.046912	0.344841
dd_Smed_v6_11003_0_1	58.344	66.9011	49.7869	0.744187	-0.426264	0.226604	0.620007
dd_Smed_v6_11004_0_1	710.367	737.331	683.404	0.926862	-0.109573	0.420785	0.777981
dd_Smed_v6_11005_0_1	179.129	160.314	197.944	1.23473	0.304193	0.0661703	0.391792
dd_Smed_v6_11006_0_1	195.299	186.188	204.41	1.09787	0.134711	0.408435	0.767763
dd_Smed_v6_11007_0_1	380.348	388.811	371.885	0.956468	-0.0642109	0.600401	0.877049
dd_Smed_v6_11008_0_1	156.434	142.643	170.226	1.19338	0.25505	0.174102	0.556927
dd_Smed_v6_11009_0_1	18.0866	19.0899	17.0833	0.894887	-0.160223	0.669081	0.906415
dd_Smed_v6_1100_0_1	3756.36	3736.63	3776.1	1.01056	0.0151587	0.919414	0.995248
dd_Smed_v6_11010_0_1	355.799	362.17	349.427	0.964816	-0.0516748	0.727973	0.930087
dd_Smed_v6_11011_0_1	235.569	275.813	195.325	0.708179	-0.497814	0.00612458	0.167982
dd_Smed_v6_11012_0_1	165.096	168.783	161.41	0.956318	-0.0644375	0.723221	0.928084
dd_Smed_v6_11013_0_1	99.3972	89.0094	109.785	1.23341	0.302651	0.078136	0.418464
dd_Smed_v6_11014_0_1	51.0571	52.065	50.0493	0.961285	-0.0569642	0.82185	0.965779
dd_Smed_v6_11015_0_1	7.5765	7.01566	8.13735	1.15988	0.213981	0.841152	0.971582
dd_Smed_v6_11017_0_1	286.416	296.484	276.348	0.932084	-0.101468	0.481588	0.815174
dd_Smed_v6_11018_0_1	209.209	230.532	187.886	0.815009	-0.295111	0.0820263	0.425939
dd_Smed_v6_11019_0_1	432.621	456.707	408.535	0.894525	-0.160807	0.285753	0.673303
dd_Smed_v6_1101_0_1	2141.25	2003.66	2278.85	1.13734	0.185665	0.126764	0.4938
dd_Smed_v6_11021_0_1	63.0105	56.8801	69.1408	1.21555	0.281614	0.190972	0.579104
dd_Smed_v6_11022_0_1	154.807	141.244	168.371	1.19205	0.253446	0.107038	0.465504
dd_Smed_v6_11023_0_1	233.958	240.934	226.982	0.942091	-0.086062	0.53884	0.844533
dd_Smed_v6_11023_1_1	105.342	94.4417	116.243	1.23084	0.299646	0.131198	0.497793
dd_Smed_v6_11024_0_1	318.839	347.057	290.621	0.837385	-0.256038	0.110829	0.472057
dd_Smed_v6_11025_0_1	91.3805	91.6393	91.1216	0.994351	-0.00817318	0.954192	1
dd_Smed_v6_11026_0_1	126.756	122.725	130.786	1.06568	0.0917777	0.726161	0.928972
dd_Smed_v6_11027_0_1	133.431	130.49	136.372	1.04507	0.0636028	0.687253	0.913922
dd_Smed_v6_1102_0_1	4966.36	5184.93	4747.79	0.915689	-0.127071	0.254378	0.644702
dd_Smed_v6_11031_0_1	59.2211	55.1951	63.247	1.14588	0.196457	0.461544	0.80204
dd_Smed_v6_11032_0_1	141.735	159.743	123.727	0.774535	-0.368597	0.033803	0.30983
dd_Smed_v6_11034_0_1	454.43	445.759	463.101	1.0389	0.055062	0.537072	0.84367
dd_Smed_v6_11037_0_1	129.977	138.572	121.382	0.87595	-0.191079	0.2574	0.64615
dd_Smed_v6_11039_0_1	145.527	141.355	149.698	1.05902	0.082731	0.630633	0.889707
dd_Smed_v6_1103_0_1	769.297	775.947	762.648	0.982861	-0.0249407	0.773671	0.946238
dd_Smed_v6_11040_0_1	358.35	343.716	372.985	1.08515	0.117897	0.35131	0.726393
dd_Smed_v6_11041_0_1	239.919	226.659	253.179	1.11701	0.159637	0.279483	0.669032
dd_Smed_v6_11042_1_1	297.112	288.511	305.712	1.05962	0.0835446	0.572091	0.861431
dd_Smed_v6_11045_0_1	25.63	24.7373	26.5228	1.07218	0.100544	0.838696	0.9712
dd_Smed_v6_11046_0_1	147.418	140.906	153.929	1.09242	0.127533	0.48885	0.819661
dd_Smed_v6_11047_0_1	226.16	248.318	204.002	0.821534	-0.283608	0.0816662	0.424709
dd_Smed_v6_11048_0_1	215.173	197.343	233.002	1.1807	0.239638	0.098659	0.453887
dd_Smed_v6_11049_0_1	119.15	115.829	122.471	1.05734	0.080435	0.734969	0.932728
dd_Smed_v6_1104_0_1	5873.15	5475.18	6271.13	1.14537	0.195819	0.073904	0.409404
dd_Smed_v6_11050_0_1	46.2578	42.8972	49.6183	1.15668	0.209991	0.42849	0.782556
dd_Smed_v6_11051_0_1	201.622	188.595	214.649	1.13815	0.186689	0.214818	0.606164
dd_Smed_v6_11053_0_1	90.3264	82.9814	97.6715	1.17703	0.23515	0.199666	0.589687
dd_Smed_v6_11054_0_1	65.5886	62.6048	68.5723	1.09532	0.131352	0.571147	0.860889
dd_Smed_v6_5531_0_1	631.154	931.231	331.078	0.355528	-1.49197	2.32737e-06	0.000599036
dd_Smed_v6_11059_0_1	36.9705	38.1644	35.7765	0.937429	-0.093218	0.833348	0.969198
dd_Smed_v6_11060_0_1	76.3163	68.6751	83.9574	1.22253	0.28987	0.169823	0.55132
dd_Smed_v6_11061_0_1	216.437	202.535	230.338	1.13728	0.185582	0.186303	0.572814
dd_Smed_v6_11062_0_1	224.247	219.534	228.959	1.04293	0.060642	0.719174	0.926733
dd_Smed_v6_11063_0_1	160.548	156.516	164.58	1.05152	0.0724798	0.678047	0.910593
dd_Smed_v6_11065_0_1	14.0157	20.8475	7.18394	0.344595	-1.53703	0.0382316	0.320718
dd_Smed_v6_11066_0_1	334.649	344.538	324.76	0.942594	-0.0852916	0.540742	0.84529
dd_Smed_v6_11067_0_1	500.803	502.639	498.968	0.992697	-0.0105752	0.979662	1
dd_Smed_v6_11068_0_1	192.045	198.464	185.627	0.935317	-0.096472	0.544322	0.846068
dd_Smed_v6_1106_0_1	6144.46	6330.87	5958.05	0.941111	-0.087563	0.479902	0.813592
dd_Smed_v6_11070_0_1	350.202	353.7	346.705	0.980224	-0.0288162	0.895624	0.987792
dd_Smed_v6_11071_0_1	113.006	104.416	121.597	1.16454	0.219763	0.174814	0.558008
dd_Smed_v6_11072_0_1	243.526	216.526	270.526	1.24939	0.321224	0.0325194	0.306117
dd_Smed_v6_11073_0_1	177.719	180.257	175.182	0.971846	-0.0412009	0.809929	0.961334
dd_Smed_v6_11074_0_1	233.352	234.163	232.541	0.993072	-0.0100291	0.809661	0.961334
dd_Smed_v6_11075_0_1	105.539	107.548	103.529	0.962636	-0.0549371	0.863971	0.979565
dd_Smed_v6_11076_0_1	149.528	167.117	131.939	0.789499	-0.340991	0.0361583	0.315508
dd_Smed_v6_11077_0_1	213.702	210.664	216.74	1.02884	0.0410238	0.796291	0.956537
dd_Smed_v6_11078_0_1	110.434	101.485	119.383	1.17636	0.234327	0.127368	0.4946
dd_Smed_v6_11079_0_1	55.8732	49.6738	62.0727	1.24961	0.321474	0.196376	0.586067
dd_Smed_v6_1107_0_1	4835.54	5322.17	4348.9	0.817129	-0.291365	0.00887883	0.194112
dd_Smed_v6_11081_0_1	148.043	147.439	148.647	1.00819	0.0117714	0.95708	1
dd_Smed_v6_11083_0_1	130.711	118.606	142.816	1.20412	0.267984	0.120951	0.484794
dd_Smed_v6_11084_0_1	115.081	111.055	119.107	1.0725	0.100978	0.569707	0.860341
dd_Smed_v6_11085_0_1	403.682	415.095	392.269	0.94501	-0.0815986	0.568594	0.859396
dd_Smed_v6_11087_0_1	229.587	222.431	236.744	1.06435	0.0899715	0.436901	0.788053
dd_Smed_v6_11088_0_2	162.411	158.435	166.387	1.05019	0.0706507	0.647861	0.898358
dd_Smed_v6_11089_0_1	240.578	242.523	238.632	0.983956	-0.0233341	0.937613	0.999081
dd_Smed_v6_11090_0_1	66.2431	67.3977	65.0885	0.965738	-0.0502964	0.79085	0.953746
dd_Smed_v6_11091_0_1	138.242	128.565	147.919	1.15054	0.202305	0.245929	0.638905
dd_Smed_v6_11092_0_1	371.581	375.703	367.459	0.978057	-0.0320092	0.804297	0.959802
dd_Smed_v6_11093_0_1	224.061	227.177	220.945	0.972566	-0.0401324	0.839768	0.971282
dd_Smed_v6_11096_0_1	105.912	109.52	102.305	0.934118	-0.0983235	0.618785	0.884765
dd_Smed_v6_11097_0_1	225.452	209.802	241.103	1.14919	0.200623	0.19554	0.585102
dd_Smed_v6_11098_0_1	74.1915	71.1587	77.2242	1.08524	0.118013	0.665721	0.905693
dd_Smed_v6_11099_0_1	112.567	106.807	118.327	1.10786	0.147782	0.441187	0.789972
dd_Smed_v6_1109_0_1	3873.21	3788.18	3958.23	1.04489	0.0633494	0.600991	0.877049
dd_Smed_v6_110_0_1	6543.27	5959.64	7126.9	1.19586	0.258051	0.0359399	0.314771
dd_Smed_v6_11100_0_1	215.02	215.388	214.652	0.996583	-0.00493796	0.982844	1
dd_Smed_v6_11101_0_1	84.6721	91.2674	78.0768	0.855473	-0.225207	0.323303	0.704941
dd_Smed_v6_11103_1_1	202.486	187.051	217.921	1.16504	0.220375	0.162592	0.541055
dd_Smed_v6_11104_0_1	151.326	162.176	140.477	0.866206	-0.207218	0.340475	0.717103
dd_Smed_v6_11106_0_1	111.941	115.363	108.519	0.940678	-0.088227	0.626525	0.888714
dd_Smed_v6_11107_0_1	321.289	313.806	328.771	1.04769	0.067209	0.654854	0.900986
dd_Smed_v6_11109_0_1	355.672	309.199	402.145	1.3006	0.379178	0.00591157	0.164968
dd_Smed_v6_1110_0_1	3903.84	3953.02	3854.66	0.975119	-0.0363502	0.694461	0.916295
dd_Smed_v6_11111_2_1	62.148	74.6528	49.6433	0.664989	-0.588597	0.0840605	0.429093
dd_Smed_v6_11112_0_1	155.976	139.92	172.032	1.2295	0.298067	0.0991091	0.454881
dd_Smed_v6_11113_0_1	172.679	168.665	176.692	1.04759	0.0670779	0.704116	0.92022
dd_Smed_v6_11115_0_1	314.918	331.296	298.54	0.901127	-0.150198	0.298415	0.683548
dd_Smed_v6_11117_0_1	201.218	200.965	201.472	1.00252	0.00363204	0.966576	1
dd_Smed_v6_11118_0_1	350.468	369.579	331.356	0.896577	-0.157501	0.295865	0.681291
dd_Smed_v6_1111_0_1	5517.41	6090.59	4944.22	0.81178	-0.300839	0.050223	0.354521
dd_Smed_v6_11120_0_1	195.455	198.738	192.171	0.966957	-0.048476	0.734006	0.932271
dd_Smed_v6_11121_0_1	133.136	134.44	131.832	0.980601	-0.0282622	0.861079	0.978524
dd_Smed_v6_11122_0_1	137.285	157.989	116.582	0.73791	-0.438483	0.0306497	0.300583
dd_Smed_v6_11123_0_1	223.515	216.725	230.305	1.06266	0.087681	0.561406	0.854582
dd_Smed_v6_11124_0_1	151.668	153.909	149.427	0.970877	-0.0426402	0.75721	0.939438
dd_Smed_v6_11125_0_1	75.541	70.4596	80.6224	1.14424	0.194385	0.376764	0.744866
dd_Smed_v6_11125_1_1	9.70815	12.2093	7.20696	0.590282	-0.760524	0.146608	0.519361
dd_Smed_v6_11127_0_1	355.126	347.18	363.072	1.04577	0.0645711	0.631809	0.890159
dd_Smed_v6_11128_0_1	247.795	259.611	235.98	0.908975	-0.137687	0.464156	0.803092
dd_Smed_v6_11130_0_1	214.635	228.728	200.542	0.87677	-0.189729	0.242787	0.635019
dd_Smed_v6_11131_0_1	49.6754	52.7006	46.6503	0.885196	-0.175932	0.550076	0.849092
dd_Smed_v6_11132_0_1	133.514	130.751	136.276	1.04226	0.0597135	0.699606	0.918275
dd_Smed_v6_11133_0_1	183.89	182.044	185.737	1.02029	0.0289757	0.852724	0.975361
dd_Smed_v6_11134_0_1	162.09	178.267	145.914	0.818513	-0.288922	0.126027	0.493115
dd_Smed_v6_11135_0_1	271.858	258.607	285.108	1.10248	0.140749	0.326695	0.707094
dd_Smed_v6_11136_0_1	23.6357	19.0986	28.1728	1.47512	0.560837	0.133364	0.501022
dd_Smed_v6_11137_0_1	195.8	161.632	229.968	1.42279	0.508721	0.000795463	0.0533765
dd_Smed_v6_1113_0_1	2945.69	3074.84	2816.54	0.915995	-0.126588	0.257706	0.646209
dd_Smed_v6_11140_0_1	266.556	319.947	213.165	0.66625	-0.585864	0.0364514	0.316126
dd_Smed_v6_11141_0_1	549.408	588.145	510.671	0.868274	-0.203778	0.130843	0.497702
dd_Smed_v6_11142_0_1	94.8734	99.0624	90.6844	0.915427	-0.127483	0.475244	0.810631
dd_Smed_v6_11144_0_1	157.688	147.844	167.533	1.13317	0.18037	0.448703	0.793533
dd_Smed_v6_11145_0_1	323.461	314.017	332.906	1.06015	0.0842707	0.548166	0.84845
dd_Smed_v6_11146_0_1	123.514	139.155	107.873	0.775201	-0.367358	0.0346956	0.312081
dd_Smed_v6_11148_0_1	383.398	418.624	348.172	0.831705	-0.265857	0.03733	0.317888
dd_Smed_v6_11149_0_1	378.776	412.095	345.458	0.838296	-0.254468	0.171818	0.55383
dd_Smed_v6_24405_0_1	43.0974	63.5702	22.6247	0.355902	-1.49045	0.000136731	0.016489
dd_Smed_v6_11150_0_1	245.082	233.427	256.737	1.09986	0.13732	0.269593	0.659293
dd_Smed_v6_11151_0_1	52.8937	49.3993	56.3881	1.14147	0.190898	0.501577	0.827011
dd_Smed_v6_11152_0_1	391.51	414.074	368.947	0.891017	-0.166476	0.201009	0.590974
dd_Smed_v6_11153_0_1	194.333	214.638	174.028	0.810798	-0.302586	0.0569484	0.371324
dd_Smed_v6_11154_0_1	238.731	289.132	188.33	0.651363	-0.618466	0.0630294	0.385714
dd_Smed_v6_11155_0_1	194.834	252.077	137.591	0.545827	-0.873483	0.00552366	0.161177
dd_Smed_v6_11156_0_1	80.7532	85.8388	75.6677	0.881509	-0.181952	0.552206	0.850447
dd_Smed_v6_11157_0_1	277.505	285.253	269.756	0.945671	-0.0805905	0.492268	0.821155
dd_Smed_v6_11158_0_1	193.848	181.45	206.247	1.13666	0.184803	0.241648	0.63303
dd_Smed_v6_1115_0_1	804.475	735.865	873.085	1.18647	0.24668	0.0764767	0.414079
dd_Smed_v6_11160_0_1	305.608	349.57	261.646	0.748481	-0.417963	0.0190787	0.255246
dd_Smed_v6_11161_0_1	74.7688	74.8185	74.7192	0.998672	-0.00191647	0.972792	1
dd_Smed_v6_11162_0_1	125.451	108.954	141.949	1.30283	0.381654	0.0313855	0.302675
dd_Smed_v6_11163_0_1	247.44	253.77	241.11	0.950116	-0.0738246	0.662678	0.904462
dd_Smed_v6_11164_0_1	163.745	154.886	172.604	1.11439	0.156254	0.336208	0.715919
dd_Smed_v6_11165_0_1	97.1342	90.4902	103.778	1.14685	0.197672	0.310398	0.692888
dd_Smed_v6_11168_0_1	224.051	220.883	227.218	1.02868	0.0407971	0.766288	0.943304
dd_Smed_v6_11169_0_1	79.8743	97.1906	62.5581	0.643664	-0.63562	0.0430784	0.332091
dd_Smed_v6_11170_0_1	147.863	132.554	163.172	1.23099	0.299816	0.0643707	0.38826
dd_Smed_v6_11171_1_1	25.4856	32.1605	18.8107	0.584902	-0.773734	0.0361918	0.315508
dd_Smed_v6_11172_0_1	155.206	141.143	169.269	1.19927	0.262156	0.097403	0.451071
dd_Smed_v6_11175_0_1	139.992	138.292	141.692	1.02459	0.0350482	0.778187	0.947568
dd_Smed_v6_11176_0_1	135.456	119.527	151.386	1.26654	0.340897	0.0442416	0.335775
dd_Smed_v6_11177_0_1	261.592	288.448	234.737	0.813794	-0.297264	0.0842936	0.42938
dd_Smed_v6_11178_0_1	30.5843	30.201	30.9675	1.02538	0.0361587	1	1
dd_Smed_v6_11179_0_1	287.049	285.527	288.57	1.01066	0.0152956	0.937936	0.99924
dd_Smed_v6_1117_0_1	389.887	351.812	427.963	1.21646	0.282684	0.200406	0.590766
dd_Smed_v6_11181_0_1	66.6233	76.8783	56.3683	0.733215	-0.447691	0.237906	0.630073
dd_Smed_v6_11182_0_1	227.76	261.027	194.492	0.745105	-0.424484	0.00447223	0.146902
dd_Smed_v6_11184_0_1	383.199	393.523	372.874	0.947526	-0.0777626	0.608227	0.87957
dd_Smed_v6_11185_0_1	142.915	126.226	159.603	1.26442	0.33848	0.0401101	0.325969
dd_Smed_v6_11186_0_1	150.159	142.647	157.671	1.10533	0.144476	0.301631	0.685414
dd_Smed_v6_11187_0_1	214.86	215.93	213.789	0.990083	-0.014378	0.882487	0.984672
dd_Smed_v6_11189_0_1	301.82	308.006	295.633	0.959829	-0.0591513	0.67971	0.911024
dd_Smed_v6_1118_0_1	2626.18	2612.2	2640.17	1.01071	0.0153668	0.797178	0.957063
dd_Smed_v6_14865_0_1	63.4045	93.2357	33.5733	0.360091	-1.47357	7.98648e-11	5.73862e-08
dd_Smed_v6_11191_0_5	90.2373	87.0365	93.438	1.07355	0.102389	0.586918	0.871434
dd_Smed_v6_11192_0_1	60.426	77.5618	43.2902	0.558139	-0.841304	0.0151192	0.238419
dd_Smed_v6_15274_0_1	36.7745	53.566	19.9831	0.373056	-1.42253	0.000186286	0.0208604
dd_Smed_v6_11194_0_1	181.606	178.225	184.987	1.03794	0.0537213	0.693313	0.915762
dd_Smed_v6_11196_0_1	89.6444	93.9246	85.3643	0.908859	-0.137871	0.638846	0.893423
dd_Smed_v6_11197_0_1	160.723	164.742	156.704	0.951205	-0.0721718	0.662371	0.904258
dd_Smed_v6_11198_0_1	215.535	206.225	224.844	1.09029	0.124708	0.44325	0.790389
dd_Smed_v6_11199_0_1	360.095	357.022	363.167	1.01721	0.0246172	0.864512	0.979639
dd_Smed_v6_1119_0_1	30.0718	36.8638	23.2797	0.631505	-0.663133	0.547893	0.84845
dd_Smed_v6_111_0_1	11187.6	9907.26	12467.9	1.25846	0.331655	0.00474792	0.149687
dd_Smed_v6_11200_0_1	271.901	258.717	285.086	1.10192	0.14002	0.345931	0.721634
dd_Smed_v6_11201_0_1	208.708	195.306	222.11	1.13724	0.185536	0.214837	0.606164
dd_Smed_v6_11203_0_1	144.175	168.257	120.094	0.713752	-0.486505	0.0101756	0.207509
dd_Smed_v6_11206_0_1	207.74	221.631	193.849	0.874647	-0.193228	0.258212	0.646285
dd_Smed_v6_11207_0_1	108.388	96.5938	120.183	1.24421	0.315231	0.0836165	0.428687
dd_Smed_v6_11208_0_1	285.394	296.56	274.229	0.924698	-0.112945	0.426893	0.781594
dd_Smed_v6_1120_0_1	4837.14	4835.05	4839.24	1.00087	0.00124819	0.983869	1
dd_Smed_v6_11210_0_1	238.997	236.996	240.998	1.01689	0.0241599	0.788018	0.951703
dd_Smed_v6_11211_0_1	199.832	208.729	190.934	0.914743	-0.128562	0.400872	0.762057
dd_Smed_v6_11212_1_1	329.887	331.896	327.877	0.987892	-0.0175754	0.944361	1
dd_Smed_v6_11214_0_1	131.235	114.36	148.11	1.29512	0.373085	0.0255113	0.282587
dd_Smed_v6_9156_0_1	184.866	265.786	103.947	0.391094	-1.35441	0.000604803	0.0453755
dd_Smed_v6_11217_0_1	17.2889	21.9589	12.619	0.574667	-0.799202	0.164514	0.54281
dd_Smed_v6_1121_0_1	2758.49	2612.93	2904.05	1.11141	0.152395	0.211426	0.60325
dd_Smed_v6_11220_0_1	134.903	137.539	132.268	0.961678	-0.0563739	0.76701	0.943436
dd_Smed_v6_11221_0_1	105.422	88.1129	122.732	1.39289	0.478081	0.00978276	0.204489
dd_Smed_v6_11223_0_1	299.294	337.157	261.431	0.775398	-0.366991	0.0108758	0.210684
dd_Smed_v6_11225_0_1	130.904	122.194	139.614	1.14256	0.192271	0.30177	0.685551
dd_Smed_v6_11226_0_1	253.43	262.038	244.822	0.9343	-0.0980415	0.548293	0.84845
dd_Smed_v6_11227_0_1	123.483	100.664	146.302	1.45337	0.5394	0.0411424	0.328164
dd_Smed_v6_11228_0_1	229.955	249.998	209.911	0.839648	-0.252144	0.260528	0.649342
dd_Smed_v6_11229_0_1	169.409	166.497	172.322	1.03498	0.0496081	0.836532	0.970794
dd_Smed_v6_1122_0_1	9156.93	9912.85	8401	0.847487	-0.238738	0.125811	0.492757
dd_Smed_v6_11230_0_1	28.2655	23.1412	33.3897	1.44286	0.528936	0.0768066	0.415083
dd_Smed_v6_11231_0_1	203.251	194.742	211.76	1.08739	0.120867	0.458425	0.800236
dd_Smed_v6_11232_0_1	305.375	330.665	280.085	0.847036	-0.239505	0.098841	0.454411
dd_Smed_v6_11234_0_1	176.96	182.039	171.88	0.944193	-0.0828468	0.641068	0.894074
dd_Smed_v6_11236_0_1	92.2477	89.4103	95.085	1.06347	0.0887779	0.642654	0.89528
dd_Smed_v6_11237_0_1	223.85	225.131	222.569	0.988616	-0.0165175	0.993289	1
dd_Smed_v6_11238_0_1	377.294	399.067	355.522	0.890883	-0.166692	0.283215	0.671587
dd_Smed_v6_11239_0_1	24.8869	26.2184	23.5555	0.898434	-0.154515	0.619138	0.884765
dd_Smed_v6_1123_0_1	3186.75	3200.47	3173.04	0.991428	-0.0124196	0.886075	0.985398
dd_Smed_v6_11240_0_1	249.687	256.268	243.106	0.94864	-0.0760675	0.596669	0.875468
dd_Smed_v6_11241_0_1	147.845	135.017	160.673	1.19002	0.250984	0.126304	0.493233
dd_Smed_v6_11243_0_1	183.64	182.332	184.949	1.01435	0.0205612	0.820818	0.965158
dd_Smed_v6_11245_0_1	305.032	309.673	300.391	0.970027	-0.0439039	0.756549	0.939101
dd_Smed_v6_11246_0_1	151.87	147.08	156.659	1.06513	0.0910254	0.602663	0.878004
dd_Smed_v6_11247_0_1	109.204	107.805	110.604	1.02596	0.0369707	0.840052	0.971433
dd_Smed_v6_11248_0_1	322.611	366.038	279.184	0.762718	-0.390779	0.0038955	0.13766
dd_Smed_v6_11249_0_1	31.7476	40.7503	22.7449	0.558153	-0.841267	0.176318	0.558824
dd_Smed_v6_1124_0_1	1165	1232.12	1097.88	0.89105	-0.166422	0.264503	0.65371
dd_Smed_v6_11251_0_1	233.392	226.988	239.795	1.05642	0.07918	0.600562	0.877049
dd_Smed_v6_11252_0_1	281.513	271.853	291.174	1.07107	0.0990545	0.428662	0.782556
dd_Smed_v6_11253_0_1	120.084	131.783	108.385	0.822451	-0.281998	0.389562	0.7539
dd_Smed_v6_9667_0_1	375.457	537.592	213.323	0.396812	-1.33347	2.83521e-15	2.87607e-12
dd_Smed_v6_11255_0_1	58.0069	51.093	64.9209	1.27064	0.345557	0.110909	0.472057
dd_Smed_v6_11256_0_1	52.1772	45.4142	58.9403	1.29784	0.376112	0.150537	0.524757
dd_Smed_v6_11258_0_1	21.1006	13.657	28.5442	2.09007	1.06355	0.00397189	0.138807
dd_Smed_v6_11259_0_1	729.465	805.889	653.042	0.810337	-0.303406	0.0185663	0.253071
dd_Smed_v6_1125_0_1	4054.73	4188.94	3920.51	0.935918	-0.0955452	0.372378	0.741359
dd_Smed_v6_11261_0_1	226.648	222.676	230.619	1.03567	0.0505623	0.702497	0.919753
dd_Smed_v6_11262_0_1	218.7	252.524	184.875	0.732108	-0.449871	0.0829984	0.427981
dd_Smed_v6_11263_0_1	202	193.03	210.969	1.09293	0.128207	0.396203	0.758542
dd_Smed_v6_11264_0_1	165.147	183.069	147.225	0.804203	-0.314369	0.252056	0.643557
dd_Smed_v6_11265_0_1	159.363	153.536	165.191	1.07591	0.105557	0.533128	0.842077
dd_Smed_v6_11266_0_1	170.153	172.156	168.15	0.976731	-0.0339673	0.823856	0.965926
dd_Smed_v6_11267_0_1	333.091	315.695	350.487	1.11021	0.150829	0.254507	0.644702
dd_Smed_v6_11268_0_1	253.362	258.227	248.498	0.962321	-0.0554096	0.894703	0.987529
dd_Smed_v6_11269_0_1	185.803	179.551	192.056	1.06965	0.0971332	0.565106	0.857098
dd_Smed_v6_1126_0_1	1134.41	1046.78	1222.04	1.16743	0.223337	0.0929239	0.444637
dd_Smed_v6_11270_0_1	107.542	116.533	98.5499	0.845679	-0.241818	0.31374	0.696236
dd_Smed_v6_11271_0_1	396.398	379.55	413.246	1.08878	0.122709	0.323073	0.704704
dd_Smed_v6_11272_0_1	157.944	148.728	167.16	1.12393	0.168552	0.323439	0.70503
dd_Smed_v6_11273_0_1	199.607	222.989	176.225	0.790284	-0.339556	0.0349968	0.312806
dd_Smed_v6_11274_0_1	108.833	95.7705	121.896	1.27279	0.348	0.0556576	0.368593
dd_Smed_v6_11277_0_1	165.231	145.493	184.97	1.27133	0.346338	0.0316945	0.302675
dd_Smed_v6_11279_0_1	182.434	177.753	187.115	1.05267	0.0740488	0.554319	0.851187
dd_Smed_v6_1127_0_1	2146.13	2392.73	1899.53	0.793874	-0.333017	0.0902381	0.440108
dd_Smed_v6_11280_0_1	209.564	217.45	201.679	0.927473	-0.108623	0.485105	0.816956
dd_Smed_v6_11281_1_1	45.5713	50.4068	40.7358	0.808141	-0.307321	0.354876	0.729488
dd_Smed_v6_11282_0_1	244.724	262.731	226.718	0.862927	-0.21269	0.178582	0.56143
dd_Smed_v6_11283_0_1	166.796	160.678	172.914	1.07615	0.105879	0.444547	0.791168
dd_Smed_v6_17128_0_1	79.8933	114.382	45.4048	0.396959	-1.33294	0.000320276	0.0301812
dd_Smed_v6_11286_0_1	38.185	36.0055	40.3645	1.12106	0.164867	0.745148	0.935243
dd_Smed_v6_11287_0_1	98.5554	87.3051	109.806	1.25772	0.330815	0.0561714	0.369301
dd_Smed_v6_11288_0_1	33.945	38.3924	29.4976	0.768319	-0.380224	0.212303	0.604341
dd_Smed_v6_11289_0_1	281.152	290.138	272.167	0.938059	-0.0922491	0.525169	0.837644
dd_Smed_v6_1128_0_1	1720.3	1512.43	1928.16	1.27487	0.350355	0.00834555	0.188792
dd_Smed_v6_11291_0_1	278.672	268.987	288.357	1.07201	0.100319	0.494693	0.823057
dd_Smed_v6_11292_0_1	245.196	235.555	254.838	1.08187	0.113521	0.440046	0.789705
dd_Smed_v6_11293_0_1	252.197	258.538	245.856	0.950946	-0.0725652	0.619977	0.885119
dd_Smed_v6_11294_0_1	55.5782	53.8801	57.2763	1.06303	0.0881845	0.704932	0.920588
dd_Smed_v6_11295_1_1	201.266	207.572	194.961	0.939246	-0.0904252	0.541829	0.845322
dd_Smed_v6_11296_0_1	545.583	639.54	451.626	0.706173	-0.501907	0.00576387	0.163352
dd_Smed_v6_11297_0_1	141.22	143.181	139.259	0.972604	-0.0400757	0.81394	0.963099
dd_Smed_v6_11298_0_1	251.041	225.125	276.958	1.23024	0.298939	0.0377571	0.318992
dd_Smed_v6_11299_0_1	174.622	170.003	179.24	1.05433	0.0763317	0.542839	0.845322
dd_Smed_v6_1129_0_1	56.7522	66.0058	47.4986	0.719613	-0.474706	0.795102	0.955907
dd_Smed_v6_112_0_1	17887	16619.8	19154.3	1.1525	0.204766	0.0671792	0.393247
dd_Smed_v6_11300_0_1	356.83	357.58	356.08	0.995804	-0.00606634	0.933665	0.998189
dd_Smed_v6_11302_0_1	39.8122	38.3585	41.2659	1.0758	0.105404	0.916734	0.994676
dd_Smed_v6_11303_0_1	45.3327	39.902	50.7633	1.2722	0.347326	0.19298	0.581605
dd_Smed_v6_11304_0_1	223.95	229.056	218.843	0.955412	-0.0658048	0.704212	0.92022
dd_Smed_v6_11305_0_1	56.1923	59.1896	53.195	0.898722	-0.154054	0.818756	0.964004
dd_Smed_v6_11306_0_1	295.025	309.525	280.525	0.906307	-0.141928	0.343675	0.719497
dd_Smed_v6_11307_0_1	296.261	291.838	300.685	1.03032	0.043086	0.692951	0.915628
dd_Smed_v6_11308_0_1	127.597	122.027	133.167	1.09129	0.126038	0.390222	0.754138
dd_Smed_v6_1130_0_1	3045.79	3116.15	2975.43	0.954842	-0.0666665	0.518352	0.835496
dd_Smed_v6_11310_0_1	314.97	296.187	333.752	1.12683	0.172268	0.151504	0.526538
dd_Smed_v6_11311_0_1	232.622	242.339	222.904	0.919801	-0.120606	0.409299	0.768439
dd_Smed_v6_11312_0_1	198.254	186.555	209.953	1.12542	0.170462	0.280845	0.670182
dd_Smed_v6_11313_0_1	147.005	142.677	151.332	1.06066	0.0849617	0.611968	0.880846
dd_Smed_v6_11314_0_1	114.389	113.482	115.296	1.01598	0.0228746	0.960037	1
dd_Smed_v6_11315_0_1	86.8881	68.265	105.511	1.54561	0.628178	0.0551689	0.367957
dd_Smed_v6_11316_0_1	64.3134	79.951	48.6758	0.60882	-0.715912	0.0628785	0.385644
dd_Smed_v6_11317_0_1	355.447	348.98	361.914	1.03706	0.052502	0.664067	0.905069
dd_Smed_v6_11318_0_1	126.289	115.934	136.645	1.17865	0.237134	0.210571	0.602276
dd_Smed_v6_11319_0_1	218.437	204.124	232.751	1.14024	0.189342	0.217351	0.608942
dd_Smed_v6_1131_0_1	3933.93	3948.27	3919.59	0.992737	-0.0105162	0.91147	0.992827
dd_Smed_v6_11320_0_1	82.3524	80.8326	83.8721	1.0376	0.0532539	1	1
dd_Smed_v6_11322_0_1	93.7692	84.5574	102.981	1.21788	0.284378	0.128893	0.49583
dd_Smed_v6_11323_0_1	86.7194	80.7006	92.7381	1.14916	0.200582	0.397536	0.759502
dd_Smed_v6_11324_0_1	248.357	244.054	252.659	1.03526	0.0499934	0.657316	0.90207
dd_Smed_v6_11325_0_1	73.0672	70.3533	75.7812	1.07715	0.107222	0.664218	0.90507
dd_Smed_v6_11326_0_1	36.7396	34.2326	39.2466	1.14647	0.197196	0.468758	0.806196
dd_Smed_v6_11327_0_1	336.495	341.673	331.316	0.969686	-0.0444101	0.755839	0.939047
dd_Smed_v6_11328_0_10	60.7529	74.8962	46.6095	0.622321	-0.684268	0.0984087	0.453376
dd_Smed_v6_11329_0_1	277.43	253.096	301.765	1.1923	0.253745	0.0706293	0.401879
dd_Smed_v6_1132_0_1	5740.75	5766.61	5714.89	0.991031	-0.0129977	0.954995	1
dd_Smed_v6_11330_0_1	320.115	309.862	330.367	1.06618	0.0924478	0.540428	0.84529
dd_Smed_v6_11331_0_1	34.4695	34.354	34.5851	1.00673	0.00967435	1	1
dd_Smed_v6_11332_0_1	88.0664	85.9761	90.1566	1.04862	0.0684978	0.818001	0.963648
dd_Smed_v6_11334_0_1	182.945	164.014	201.875	1.23084	0.299641	0.0330621	0.307362
dd_Smed_v6_11335_0_1	194.696	183.153	206.24	1.12605	0.171277	0.223692	0.615636
dd_Smed_v6_11336_0_1	170.291	215.721	124.86	0.578803	-0.788856	0.0239891	0.276568
dd_Smed_v6_11337_0_1	260.909	283.505	238.313	0.840595	-0.250517	0.250732	0.642829
dd_Smed_v6_1133_0_1	311.48	295.112	327.847	1.11092	0.151759	0.390523	0.75432
dd_Smed_v6_11341_0_1	284.17	298.812	269.528	0.901997	-0.148806	0.310059	0.692551
dd_Smed_v6_11342_0_1	276.836	276.112	277.561	1.00525	0.00755338	0.880447	0.983627
dd_Smed_v6_11343_0_1	47.0466	50.1055	43.9876	0.8779	-0.187871	0.464911	0.803529
dd_Smed_v6_11344_0_1	404.756	401.637	407.875	1.01553	0.0222363	0.798288	0.957643
dd_Smed_v6_11345_0_1	212.048	225.739	198.356	0.878695	-0.186565	0.270579	0.660365
dd_Smed_v6_11346_0_1	195.73	185.873	205.587	1.10606	0.145431	0.426974	0.781653
dd_Smed_v6_11349_0_1	231.013	243.513	218.514	0.897337	-0.156278	0.339301	0.716629
dd_Smed_v6_1134_0_1	1481.02	1454.87	1507.18	1.03595	0.0509601	0.710336	0.922976
dd_Smed_v6_11351_0_1	309.743	293.913	325.573	1.10772	0.147591	0.224998	0.617456
dd_Smed_v6_11352_0_1	180.404	160.663	200.145	1.24574	0.317006	0.0559323	0.369072
dd_Smed_v6_11353_0_1	222.132	202.103	242.16	1.1982	0.260867	0.0752567	0.411739
dd_Smed_v6_11354_0_1	230.972	217.644	244.299	1.12247	0.166676	0.257523	0.64615
dd_Smed_v6_11355_0_1	52.0695	51.2522	52.8868	1.03189	0.0452957	0.974679	1
dd_Smed_v6_11356_0_1	141.635	144.924	138.346	0.954612	-0.067014	0.661828	0.903932
[truncated: 15,987 more rows]

## Sheet: day 6
id	baseMean	baseMeanA	baseMeanB	foldChange	log2FoldChange	pval	padj
[truncated: 17,245 more rows]
