# Supplementary material for: A small set of conserved genes, including sp5 and Hox, are activated by Wnt signaling in the posterior of planarians and acoels
Source: PLoS Genet. 2019 Oct 18;15(10):e1008401. doi: 10.1371/journal.pgen.1008401 (PMC6821139; doi:10.1371/journal.pgen.1008401)
Supplement: S2 Table — (XLSX) [file pgen.1008401.s002.xlsx]

## Sheet: Down-regulated heatmap
dresden ID v6	Gene name	Reuter 2015 DE	Scimone 2016 mRG	Fincher 2018 cell type enrichment	Expression	Published ISH	GenBank ID	Human Blastx Name	Human BlastxDescription	Human Blastxid	Human BlastxE-val	Pfam Description	Pfamid	Pfam e-value
dd_Smed_v6_17752_0_1	Smed-NPYR-3	N	N	-	CNS	Saberi, 2016	KX018978	NPY1R	neuropeptide Y receptor Y1 (NPY1R)	uc003iqm.2	2e-26	7 transmembrane receptor (rhodopsin family), Serpentine type 7TM GPCR chemoreceptor Srsx,	PF00001.16, PF10320.4,	9.3e-43, 4.6e-07,
dd_Smed_v6_15272_0_1	FAM115C*	N	N	-	-	NA	NA	FAM115C	family with sequence similarity 115, member C (FAM115C)	uc003wdi.2	8e-39	Peptidase M60-like family, Kringle domain,	PF13402.1, PF00051.13,	2.9e-44, 1.3e-32,
dd_Smed_v6_15610_0_1	dd_15610	N	N	neural	-	NA	NA	NA	NA	NA	NA	NA	NA	NA
dd_Smed_v6_14173_0_1	Smed-slc5A-3	Y	N	-	Posterior gut, nephridia	Thi-Kim, 2015	KT163468	SLC5A8	solute carrier family 5 (iodide transporter), member 8 (SLC5A8)	uc001thz.4	4e-124	Sodium:solute symporter family,	PF00474.12,	6.5e-42,
dd_Smed_v6_20353_0_1	Smed-slc32a-1	Y	N	-	gut, CNS	Thi-Kim, 2015	KT163684.1	SLC32A1	solute carrier family 32 (GABA vesicular transporter), member 1 (SLC32A1)	uc002xjc.3	2e-40	Transmembrane amino acid transporter protein,	PF01490.13,	1.6e-54,
dd_Smed_v6_10325_0_1	GALR2*	N	N	neural	-	NA	NA	GALR2	galanin receptor 2 (GALR2)	uc002jqm.1	3e-46	7 transmembrane receptor (rhodopsin family), Serpentine type 7TM GPCR chemoreceptor Srw, Serpentine type 7TM GPCR chemoreceptor Srsx, Serpentine type 7TM GPCR chemoreceptor Srx, Serpentine type 7TM GPCR chemoreceptor Srv,	PF00001.16, PF10324.4, PF10320.4, PF10328.4, PF10323.4,	1.1e-57, 4.4e-17, 2.9e-12, 5.9e-09, 2.1e-07,
dd_Smed_v6_12650_0_1	Smed-gucy1b2	Y	N	-	Posterior gradient, posterior brain, mouth	NA	NA	GUCY1B2	guanylate cyclase 1, soluble, beta 2 (pseudogene) (GUCY1B2)	uc010tgo.2	8e-48	Adenylate and Guanylate cyclase catalytic domain, Heme NO binding associated,	PF00211.15, PF07701.9,	3.8e-43, 2.4e-24,
dd_Smed_v6_13919_0_1	Smed-lox5a (fragment)	N	Y	-	Posterior	Currie, 2016	KT983963	HOXB7	homeobox B7 (HOXB7)	uc002inv.3	8e-23	Homeobox domain	PF00046.24	2.4e-11
dd_Smed_v6_14040_0_1	SCNN1A*	Y	N	-	-	NA	NA	SCNN1A	sodium channel, non-voltage-gated 1 alpha subunit (SCNN1A)	uc001qnx.3	3e-09	Amiloride-sensitive sodium channel,	PF00858.19,	1.9e-34,
dd_Smed_v6_13186_0_1	Smed-fz4-2	N	Y	-	Posterior	Scimone, 2016	KT983973	FZD9	frizzled family receptor 9 (FZD9)	uc003tyb.3	2e-20	Frizzled/Smoothened family membrane region	PF01534.12	8.4e-35,
dd_Smed_v6_7326_0_1	Smed-wntP-2	Y	Y	muscle	Posterior	Petersen, 2008	EU296631	WNT4	wingless-type MMTV integration site family, member 4 (WNT4)	uc001bfs.4	8e-76	wnt family,	PF00110.14,	6.1e-98,
dd_Smed_v6_19493_0_1	CUBN*	N	N	neural	-	NA	NA	CUBN	cubilin (intrinsic factor-cobalamin receptor) (CUBN)	uc009xjr.1	2e-18	CUB domain,	PF00431.15,	7.1e-45,
dd_Smed_v6_9546_0_1	Smed-wntless	Y	Y	muscle	Posterior, CNS	Adell, 2009	FJ463748	WLS	wntless homolog (Drosophila) (WLS)	uc001deg.2	2e-109	Wnt-binding factor required for Wnt secretion	PF06664.7	1.9e-73,
dd_Smed_v6_14044_0_1	ASIC2*	N	N	-	-	NA	NA	ASIC2	acid-sensing (proton-gated) ion channel 2 (ASIC2)MDEG1	uc002hhu.3	7e-07	Amiloride-sensitive sodium channel,	PF00858.19,	3.5e-42,
dd_Smed_v6_35873_0_1	dd_35873	N	N	-	-	NA	NA	NA	NA	NA	NA	NA	NA	NA
dd_Smed_v6_14202_0_1	dd_14202	Y	N	-	nephridia	NA	NA	NA	NA	NA	NA	NA	NA	NA
dd_Smed_v6_21356_0_1	dd_21356	N	N	-	-	NA	NA	NA	NA	NA	NA	NA	NA	NA
dd_Smed_v6_12689_0_1	DCLK3*	Y	N	cathepsin, protonephridia	No signal	NA	NA	DCLK3	doublecortin-like kinase 3 (DCLK3)	uc003cgi.2	4e-102	Protein kinase domain, Protein tyrosine kinase, Doublecortin,	PF00069.20, PF07714.12, PF03607.12,	5.4e-72, 1e-30, 2.3e-06,
dd_Smed_v6_13735_0_1	dd_13735	Y	Y	-	Anterior and posterior tips, CNS	Scimone, 2016	KT983975	NA	NA	NA	NA	NA	NA	NA
dd_Smed_v6_14865_0_1	Smed-wntP-3/wnt 11-4	Y	N	-	Esophagus, posterior	Petersen, 2008	EU296632	WNT4	wingless-type MMTV integration site family, member 4 (WNT4)	uc001bfs.4	1e-80	wnt family	PF00110.14,	4.1e-97,
dd_Smed_v6_6999_0_1	Smed-ptk7	Y	Y	muscle, neural, pharynx	Midbody	Reuter, 2015	KP003817	NA	NA	uc003oue.1	7e-52	Protein tyrosine kinase, Immunoglobulin I-set domain, Immunoglobulin domain, Protein kinase domain, Immunoglobulin V-set domain	PF07714.12, PF07679.11, PF13895.1, PF00069.20, PF07686.12	1.8e-64, 2.9e-53, 2.7e-38, 1.9e-33, 5.4e-33,
dd_Smed_v6_14391_0_1	Smed-wnt11-1	Y	Y	-	Posterior, mouth	Petersen, 2008	EU296633	WNT11	wingless-type MMTV integration site family, member 11 (WNT11)	uc001oxe.3	1e-32	wnt family	PF00110.14	6.6e-65,
dd_Smed_v6_16926_0_1	Smed-fz4-2	Y	Y	-	Posterior	Scimone, 2017	KT983973	FZD9	frizzled family receptor 9 (FZD9)	uc003tyb.3	2e-20	Frizzled/Smoothened family membrane region	PF01534.12	8.4e-35,
dd_Smed_v6_5531_0_1	Smed-axin2	Y	Y	-	Posterior	Iglesias, 2011	GU808529	AXIN2	axin 2 (AXIN2)	uc002jfj.1	2e-15	Regulator of G protein signaling domain	PF00615.14	6.4e-18,
dd_Smed_v6_12869_0_1	dd_12869	Y	N	-	no signal	NA	NA	NA	NA	NA	NA	NA	NA	NA
dd_Smed_v6_10732_0_1	BCKDHA*	N	N	pharynx	anterior epidermis, posterior epidermis and pharynx tip	NA	NA	BCKDHA	branched chain keto acid dehydrogenase E1, alpha polypeptide (BCKDHA)	uc002oqq.3	2e-132	Dehydrogenase E1 component, 1-deoxy-D-xylulose-5-phosphate synthase,	PF00676.15, PF13292.1,	8.6e-84, 0.00011,
dd_Smed_v6_1339_0_1	ALDH2*	Y	N	cathepsin, epidermal, intestine, pharynx	posterior epidermis, mouth, gut, CNS	NA	NA	ALDH2	aldehyde dehydrogenase 2 family (mitochondrial) (ALDH2)	uc001tst.3	0	Aldehyde dehydrogenase family,	PF00171.17,	4.8e-184,
dd_Smed_v6_15686_0_1	dd_15686	N	Y	-	Posterior, eyes	NA	KT983968	NA	NA	NA	NA	NA	NA	NA
dd_Smed_v6_12467_0_1	Smed-Post-2c	Y	Y	-	Posterior	Currie, 2016	KT983965	HOXC12	homeobox C12 (HOXC12)	uc010soq.2	1e-15	Homeobox domain	PF00046.24	1.3e-20
dd_Smed_v6_13065_0_1	dd_13065	Y	Y	neural	Posterior, mouth	Reuter, 2015	KP003816	NA	NA	NA	NA	Death domain	PF00531.17	1.8e-11
dd_Smed_v6_16227_0_1	Smed-lox5a	Y	Y	-	Posterior	Currie, 2016	KT983963	HOXB7	homeobox B7 (HOXB7)	uc002inv.3	8e-23	Homeobox domain	PF00046.24	2.4e-11
dd_Smed_v6_12317_0_1	Smed-Post-2d	N	Y	epidermal, muscle, neural	Posterior	Iglesias, 2008; Currie, 2016	EU082823	HOXA9	homeobox A9 (HOXA9)	uc003syt.3	1e-17	Homeobox domain	PF00046.24	8.5e-20
dd_Smed_v6_2442_0_1	Smed-hox4b	Y	Y	muscle	Posterior	Iglesias, 2008; Currie, 2016	EU082824	HOXC6	homeobox C6 (HOXC6)	uc001ses.3	1e-30	Homeobox domain	PF00046.24	1.5e-20
dd_Smed_v6_5818_0_1	axinB	Y	Y	-	Posterior, CNS			AXIN1	axin 1 (AXIN1)	uc002cgq.2	4e-22	DIX domain	PF00778.12	3.2e-29												1367	7	0.113
dd_Smed_v6_11650_0_1	Smed-fz4-1	Y	Y	muscle	Posterior	Gurley, 2008	EU130789	FZD10	frizzled family receptor 10 (FZD10)	uc001uii.3	6e-114	Frizzled/Smoothened family membrane region, Fz domain	PF01534.12, PF01392.17	1.6e-90, 2.4e-27,
dd_Smed_v6_7824_0_1	Smed-sp5	Y	Y	cathepsin	Posterior	Reuter, 2015	KP003818	SP3	Sp3 transcription factor (SP3)	uc002uif.3	2e-45	Zinc-finger double domain, Zinc finger, C2H2 type, C2H2-type zinc finger	PF13465.1, PF00096.21, PF13894.1	2.7e-12, 8.7e-12, 5.2e-09,
dd_Smed_v6_9287_0_1	Smed-teashirt	Y	N	neural	Posterior, CNS	Reuter, 2015; Owen, 2015	KP003815	NA	NA	NA	NA	C2H2 type zinc-finger (2 copies)	PF12756.2	8.6e-06
dd_Smed_v6_16209_0_1	Smed-wnt11-2	Y	Y	-	Posterior tip	Adell, 2009	FJ463751	WNT4	wingless-type MMTV integration site family, member 4 (WNT4)	uc001bfs.4	6e-38	wnt family	PF00110.14	3.7e-63,
dd_Smed_v6_4427_0_1	dd_4427	Y	Y	muscle	Posterior	Scimone, 2016	KT983966	NA	NA	NA	NA	NA	NA	NA
dd_Smed_v6_7118_0_1	dd_7118	Y	N	neoblast, protonephridia	-	NA	NA	NA	NA	NA	NA	NA	NA	NA
dd_Smed_v6_25256_0_1	Smed-ferritin	N	N	-	Posterior cells	NA	KY348655	FTL	ferritin, light polypeptide (FTL)	uc002plo.3	4e-09	Ferritin-like domain,	PF00210.19,	2.1e-10,
dd_Smed_v6_2769_0_1	IGFALS*	N	Y	muscle, neural	Posterior	Scimone, 2016	KT983971	IGFALS	insulin-like growth factor binding protein, acid labile subunit (IGFALS)	uc002cmy.3	1e-12	Leucine rich repeat, Leucine Rich repeats (2 copies), Leucine Rich Repeat	PF13855.1, PF12799.2, PF00560.28	6.4e-42, 2.8e-14, 4.3e-07,
dd_Smed_v6_9667_0_1	Smed-b-catenin-3	Y	Y	cathepsin	Posterior, CNS	Scimone, 2016	KT983970	CTNNB1	catenin (cadherin-associated protein), beta 1, 88kDa (CTNNB1)	uc011azg.1	2e-14	NA	NA	NA
dd_Smed_v6_11799_0_1	dd_11799	N	N	muscle, neural, pharynx	CNS and other	NA	NA	NA	NA	NA	NA	NA	NA	NA
dd_Smed_v6_2688_0_1	Smed-b-catenin-1	Y	N	neural	expression in many tissues	NA	EU296629.1	CTNNB1	catenin (cadherin-associated protein), beta 1, 88kDa (CTNNB1)	uc011azg.1	5e-138	Armadillo/beta-catenin-like repeat	PF00514.18,	2.6e-18,
dd_Smed_v6_9100_0_1	Smed-vang-1	N	N	muscle, neural	expression in many tissues	Almuedo-Castillo,2011	JN100094.	Vang-1	VANGL planar cell polarity protein 1 (VANGL1)	FBpp0303474	1e-68	Strabismus,	PF06638.6,	5.2e-134,
dd_Smed_v6_5349_0_1	dd_5349	N	N	cathepsin	-	NA	NA	NA	NA	uc002joc.3	6e-17	Ankyrin repeats (3 copies), Ankyrin repeats (many copies), Ankyrin repeat, Ankyrin repeat, Ankyrin repeats (many copies), SAM domain (Sterile alpha motif), SAM domain (Sterile alpha motif),	PF12796.2, PF13637.1, PF00023.25, PF13606.1, PF13857.1, PF00536.25, PF07647.12,	5.3e-30, 4.7e-27, 3.1e-24, 1.3e-22, 2.3e-18, 3.2e-11, 1.2e-06,
dd_Smed_v6_62016_0_1	dd_62016	N	N	-	-	NA	NA	NA	NA	NA	NA	NA	NA	NA
dd_Smed_v6_15865_0_1	dd_15865	N	N	muscle	-	NA	AY068493.1	hnf4	nuclear receptor subfamily 4, group A, member 1 (NR4A1)	uc001rzt.3	5e-49	zf-C4,	PF00105.13,	3.9e-29,
dd_Smed_v6_28062_0_1	dd_28062	N	N	-	-	NA	NA	NA	NA	NA	NA	7tm_1,	PF00001.16,	5.3e-10,
dd_Smed_v6_20269_0_1	dd_20269	N	N	muscle	-	NA	NA	glypican-5	glypican-5 isoform X-3		9e-05	glypican	PF01153	4.4e-07
dd_Smed_v6_23806_0_1	dd_23806	N	N	-	-	NA	NA	NA	NA	NA	NA	NA	NA	NA

## Sheet: Up-regulated heatmap
dresden ID v6	Gene name	Reuter 2015 DE	Scimone 2016 mRG	Fincher 2018 cell type enrichment	Expression	Published ISH	GenBank ID	Human Blastx Name	Human BlastxDescription	Human Blastxid	Human BlastxE-val	Pfam Description	Pfamid	Pfam e-value
dd_Smed_v6_13343_0_1	LHX2*	N	N	-	-	NA	NA	LHX2	LIM homeobox 2 (LHX2)	uc004boe.1	3e-29	LIM domain, Homeobox domain,	PF00412.17, PF00046.24,	2.7e-19, 5.8e-18,
dd_Smed_v6_36433_0_1	Smed-zfp-3	Y	N	neural	CNS	Stuckemann, 2017	KY348687.1	HIVEP2	human immunodeficiency virus type I enhancer binding protein 2 (HIVEP2)	uc003qjd.3	1e-06	zf-H2C2_2, zf-C2H2_4,	PF13465.1, PF13894.1,	6.3e-07, 1.5e-05,
dd_Smed_v6_11372_0_1	Smed-eya	Y	Y	neural	eyes	Lapan, 2011	NA	EYA1	eyes absent homolog 1 (Drosophila) (EYA1)	uc003xyv.3	2e-156,	NA	NA	NA
dd_Smed_v6_19326_0_1	Smed-otp	Y	N	neural	CNS	Umesono, 1999	NA	OTP	orthopedia homeobox (OTP)	uc003kfg.3	8e-29	Homeobox domain,	PF00046.24,	1.7e-24,
dd_Smed_v6_6802_0_1	dd_6802	N	N	epidermal, protonephridia	-	NA	NA	NA	NA	NA	NA	2',3'-cyclic nucleotide 3'-phosphodiesterase (CNP or CNPase),	PF05881.7,	3.9e-11,
dd_Smed_v6_15164_0_1	dd_15164	N	N	-	-	NA	NA	NA	NA	NA	NA	NA	NA	NA
dd_Smed_v6_12212_0_1	dd_12212	N	N	epidermal, nerual, parenchymal	-	NA	NA	NA	NA	NA	NA	NA	NA	NA
dd_Smed_v6_13558_0_1	PXDN*	Y	N	-	anterior epidermis, other	NA	NA	PXDN	peroxidasin homolog (Drosophila) (PXDN)	uc002qxa.3	2e-12	Leucine rich repeat, Leucine Rich Repeat,	PF13855.1, PF00560.28,	2.3e-15, 1.2e-07,
dd_Smed_v6_6380_0_1	dd_6380	N	N	epidermal, intestine, pharynx	anterior epidermis, gut	NA	NA	NA	NA	NA	NA	NA	NA	NA
dd_Smed_v6_17498_0_1	Smed-mblk	Y	N	neural, pharynx	CNS	Roberts-Galbraith, 2016	KY024336.1	LCOR	ligand dependent nuclear receptor corepressor (LCOR)	uc021pwp.1	7e-12	HTH_psq, HTH_28,	PF05225.11, PF13518.1,	2.3e-22, 8.5e-05,
dd_Smed_v6_18861_0_1	dd_18861	N	N	-	-	NA	NA	NA	NA	NA	NA	NA	NA	NA
dd_Smed_v6_15810_0_1	KCNMA1*	N	N	-	-	NA	NA	KCNMA1	potassium large conductance calcium-activated channel, subfamily M, alpha member 1 (KCNMA1)	uc001jxm.3	6e-101	Calcium-activated BK potassium channel alpha subunit, Ion channel, TrkA-N domain,	PF03493.13, PF07885.11, PF02254.13,	2.4e-18, 9e-13, 1.2e-08,
dd_Smed_v6_10570_0_1	RAB2B*	N	N	epidermal	-	NA	NA	RAB2B	RAB2B, member RAS oncogene family (RAB2B)	uc010tlt.2	8e-100	Ras family, Miro-like protein, ADP-ribosylation factor family, Gtr1/RagA G protein conserved region, 50S ribosome-binding GTPase,	PF00071.17, PF08477.8, PF00025.16, PF04670.7, PF01926.18,	2.3e-58, 5.4e-21, 8.5e-13, 2.6e-06, 1.5e-05,
dd_Smed_v6_15839_0_1	dd_15839	Y	N	phayrnx		NA	NA	NA	NA	NA	NA	NA	NA	NA
dd_Smed_v6_13487_0_1	Smed-wnt2	Y	Y	muscle	pre-pharyngeal	Petersen, 2008	EU296634	WNT-2B1	wingless-type MMTV integration site family, member 2B (WNT2B)WNT-2B1	uc001eca.3	1e-88	wnt family,	PF00110.14,	4e-103,
dd_Smed_v6_12049_0_1	dd_12049	Y	N	epidermal	anterior epidermis	NA	NA	NA	NA	NA	NA	NA	NA	NA
dd_Smed_v6_5811_0_1	dd_5811	Y	N	parenchymal	pre-pharyngeal cells	NA	NA	NA	NA	NA	NA	NA	NA	NA
dd_Smed_v6_11499_0_1	dd_11499	N	N	-	anterior epidermis	NA	NA	NA	NA	NA	NA	NA	NA	NA
dd_Smed_v6_6979_0_1	dd_6979	N	N	epidermal,pharynx	-	NA	NA	NA	NA	NA	NA	NA	NA	NA
dd_Smed_v6_12343_0_1	dd_12343	N	N	protonephridia	-	NA	NA	NA	NA	NA	NA	NA	NA	NA
dd_Smed_v6_11285_0_1	Smed-ndk	Y	Y	muscle, neural	anterior, CNS	Rink, 2009	GU592830	FGFRL1	fibroblast growth factor receptor-like 1 (FGFRL1)	uc010ibo.3	4e-15,	I-set, Ig_2, Ig_3, V-set, ig,	PF07679.11, PF13895.1, PF13927.1, PF07686.12, PF00047.20,	1.4e-19, 6.8e-15, 2.1e-11, 1.1e-08, 4.2e-07,
dd_Smed_v6_12674_0_1	Smed-ndl-4	Y	Y	muscle,pharynx	anterior	Rink, 2009	GU592831	FGFRL1	fibroblast growth factor receptor-like 1 (FGFRL1)	uc010ibo.3	8e-22,	I-set, Ig_2, ig, V-set, Ig_3, Receptor_2B4,	PF07679.11, PF13895.1, PF00047.20, PF07686.12, PF13927.1, PF11465.3,	1e-27, 2e-17, 9.2e-14, 4.3e-11, 3e-08, 7e-06,
dd_Smed_v6_15531_0_1	Smed-zic2	Y	Y	-	anterior	Vazquez-Doorman, 2014	KT983964	ZIC2	Zic family member 2 (ZIC2)	uc001von.3	5e-79,	zf-H2C2_2, zf-C2H2, zf-C2H2_4,	PF13465.1, PF00096.21, PF13894.1,	4e-17, 9.3e-13, 7.5e-08,
dd_Smed_v6_13985_0_1	Smed-sFRP-1	Y	Y	muscle	anterior	Gurley, 2008; Petersen, 2008	EU296635	SFRP5	secreted frizzled-related protein 5 (SFRP5)	uc001kor.4	2e-37,	Fz,	PF01392.17,	1.9e-29,
dd_Smed_v6_11823_0_1	Smed-fz5/8-4	Y	Y	muscle, neural	anterior, CNS	Scimone, 2016	KT983962	FZD5	frizzled family receptor 5 (FZD5)	uc021vvr.1	0,	Frizzled, Fz,	PF01534.12, PF01392.17,	3.4e-123, 6e-32,
dd_Smed_v6_17916_0_1	dd_17916	Y	N	-	anterior	Stuckemann, 2017	KY348694	NA	NA	NA	NA	NA	NA	NA
dd_Smed_v6_8729_0_1	dd_8729	Y	N	muscle	anterior tip, eyes, epidermis	NA	NA	NA	NA	NA	NA	Variant SH3 domain, SH3 domain,	PF07653.12, PF00018.23,	2.1e-07, 1.4e-06,
dd_Smed_v6_16571_0_1	Smed-fz5/8-3	Y	Y	-	anterior	Scimone, 2016	KT983977	FZD5	frizzled family receptor 5 (FZD5)	uc021vvr.1	0,	Frizzled, Fz,	PF01534.12, PF01392.17,	2.2e-119, 3.9e-33,
dd_Smed_v6_5102_0_1	Smed-ndl-5	Y	Y	muscle, neural	anterior, CNS	Scimone, 2016	JX010560	NA	NA	NA	NA	I-set, V-set,	PF07679.11, PF07686.12,	4.9e-07, 2.2e-05,
dd_Smed_v6_8340_0_1	Smed-ndl-2	y	Y	muscle, neural	anterior	Reuter, 2015	KT983961	FGFR3	fibroblast growth factor receptor 3 (FGFR3)	uc003gdq.3	5e-09,	I-set, Ig_3, Ig_2, V-set, ig,	PF07679.11, PF13927.1, PF13895.1, PF07686.12, PF00047.20,	4.1e-17, 2.7e-14, 4.1e-14, 1.8e-12, 3.8e-09,
dd_Smed_v6_13056_0_1	Smed-tcf-1	Y	N	neural	-	NA	KY196226	LEF1	lymphoid enhancer-binding factor 1 (LEF1)	uc011cfj.1	5e-44	HMG (high mobility group) box, Domain of unknown function (DUF1898),	PF00505.14, PF09011.5,	4.2e-22, 6.8e-08,
dd_Smed_v6_8310_0_1	Smed-ndl-1	Y	Y	neural	anterior, CNS	Scimone, 2016	KT983969	FGFRL1	fibroblast growth factor receptor-like 1 (FGFRL1)	uc010ibo.3	7e-08,	I-set,	PF07679.11,	2.3e-07,
dd_Smed_v6_13413_0_1	dd_13413	N	N	cathepsin	-	NA	NA	NA	NA	NA	NA	NA	NA	NA
dd_Smed_v6_412_0_1	WFIKKN2*	N	N	intestine	-	NA	NA	WFIKKN2	WAP, follistatin/kazal, immunoglobulin, kunitz and netrin domain containing 2 (WFIKKN2)	uc010dbu.3	4e-12	Kunitz/Bovine pancreatic trypsin inhibitor domain,	PF00014.18,	1.6e-18,
dd_Smed_v6_7210_0_1	Smed-fz4-4	N	Y	cathepsin, muscle, neural	pre-pharyngeal, CNS	Scimone, 2016	KT983979	FZD4	frizzled family receptor 4 (FZD4)	uc001pce.3	9e-147	Frizzled/Smoothened family membrane region, Fz domain,	PF01534.12, PF01392.17,	3.7e-107, 3.1e-27,
dd_Smed_v6_1379_0_1	dd_1379	Y	N	parenchymal	pre-pharyngeal	NA	NA	NA	NA	NA	NA	NA	NA	NA
dd_Smed_v6_8791_0_1	PPP1R3D*	Y	N	cathepsin, muscle	-	NA	NA	PPP1R3D	protein phosphatase 1, regulatory subunit 3D (PPP1R3D)	uc002ybb.3	1e-19	Putative phosphatase regulatory subunit,	PF03370.8,	1.8e-25,
dd_Smed_v6_3752_0_1	dd_3752	N	N	parenchymal	-	NA	NA	NA	NA	NA	NA	NA	NA	NA
dd_Smed_v6_14633_0_1	Smed-otxA	Y	N	-		Lapan, 2011	JN983826	OTX1	orthodenticle homeobox 1 (OTX1)	uc002scd.3	3e-17	Homeobox domain,	PF00046.24,	1.2e-21,
dd_Smed_v6_16204_0_1	dd_16204	N	N	-	-	NA	NA	NA	NA	NA	NA	Cyclic nucleotide-binding domain,	PF00027.24,	2.9e-20,
dd_Smed_v6_17352_0_1	IRX6*	Y	N	pharynx	anterior epidermis, other	NA	NA	IRX6	iroquois homeobox 6 (IRX6)	uc002ehx.3	2e-38	Homeobox KN domain, Homeobox domain,	PF05920.6, PF00046.24,	1.6e-14, 7e-08,
dd_Smed_v6_6604_0_1	Smed-ndl-3	N	Y	muscle	pre-pharyngeal	Rink, 2009	GU592832	NA	NA	NA	NA	Immunoglobulin domain, Immunoglobulin domain,	PF13895.1, PF00047.20,	2.7e-10, 8.7e-05,
dd_Smed_v6_5161_0_1	dd_5161	Y	N	cathepsin		NA	NA	NA	NA	NA	NA	NA	NA	NA
dd_Smed_v6_6984_0_1	dd_6984	N	N	neural	-	NA	NA	NA	NA	NA	NA	NA	NA	NA
dd_Smed_v6_9442_0_1	dd_9442	N	N	-	-	NA	NA	NA	NA	NA	NA	NA	NA	NA
dd_Smed_v6_22585_0_1	Smed-zicA	Y	N	-	anterior	Vogg, 2014	KF751216.1	ZIC3	zinc finger protein zic 3	uc004fak.3	4e-86	zf-H2C2_2, zf-C2H2, zf-C2H2_4,	PF13465.1, PF00096.21, PF13894.1,	1.1e-20, 3e-13, 1.4e-06,
dd_Smed_v6_22410_0_1	GIN1*	Y	N	-	-	NA	NA	GIN1	gypsy retrotransposon integrase 1 (GIN1)	uc003koa.1	2e-09	NA	NA	NA
dd_Smed_v6_13599_0_1	dd_13599	N	N	muscle	-	NA	NA	NA	NA	NA	NA	NA	NA	NA
dd_Smed_v6_15625_0_1	Smed-gcr-009	Y	N	-	anterior, other	Saberi, 2016	KX018830	TACR3	tachykinin receptor 3 (TACR3)	uc003hxe.1	1e-43	7 transmembrane receptor (rhodopsin family), Serpentine type 7TM GPCR chemoreceptor Srsx,	PF00001.16, PF10320.4,	8.9e-53, 4.4e-13,
dd_Smed_v6_18125_0_1	IRX6*	Y	N	-	-	NA	NA	IRX6	iroquois homeobox 6 (IRX6)	uc002ehy.3	3e-34	Homeobox KN domain, Homeobox domain,	PF05920.6, PF00046.24,	9.3e-15, 1.2e-07,
dd_Smed_v6_13835_0_1	rhomboid-like*	Y	N	cathepsin, muscle	pharynx	Adler, 2014	KJ573355	RHBDL3	rhomboid, veinlet-like 3 (Drosophila) (RHBDL3)	uc002hhe.1	2e-35	Rhomboid family,	PF01694.17,	7.9e-33,
dd_Smed_v6_8606_0_1	Smed-prep	Y	Y	cathepsin	anterior	Felix, 2010	GU290186	PKNOX2	PBX/knotted 1 homeobox 2 (PKNOX2)	uc010sba.2	1e-61	Homeobox KN domain, Homeobox domain,	PF05920.6, PF00046.24,	8.6e-19, 7.8e-08,
dd_Smed_v6_4216_0_1	dd_4216	Y	N	parenchymal	-	NA	NA	NA	NA	NA	NA	NA	NA	NA
dd_Smed_v6_566_0_1	dd_566	Y	N	parenchymal	-	NA	NA	NA	NA	NA	NA	NA	NA	NA
dd_Smed_v6_2184_0_1	dd_2184	N	N	parenchymal	pre-pharyngeal boundary	NA	NA	NA	NA	NA	NA	LCCL domain,	PF03815.14,	5.4e-06,
dd_Smed_v6_9687_0_1	dd_9687	N	N	pharynx	-	NA	NA	C17orf98	chromosome 17 open reading frame 98 (C17orf98)	uc002hqv.2	6e-35	NA	NA	NA
