# Supplementary material for: A small set of conserved genes, including sp5 and Hox, are activated by Wnt signaling in the posterior of planarians and acoels
Source: PLoS Genet. 2019 Oct 18;15(10):e1008401. doi: 10.1371/journal.pgen.1008401 (PMC6821139; doi:10.1371/journal.pgen.1008401)
Supplement: S5 Table — (XLSX) [file pgen.1008401.s005.xlsx]

## Sheet: Down-regulated
Transcript ID	Gene name	Expression	Published ISH	GenBank ID	Human Blastx Name	Human Blastx Description	Human Blastx id	Human BlastxE-val	Pfam Description	Pfamid	Pfam e-value
98000421	CNTN2*	-	NA		CNTN2	contactin 2 (axonal) (CNTN2)	uc001hbs.3	6e-09	Immunoglobulin I-set domain,	PF07679.11,	5.6e-07,
98038063	98038063	-	NA		NA	NA	NA	NA	PAN domain,	PF00024.21,	5.8e-08,
98028517	98028517	-	NA		NA	NA	NA	NA	IQ calmodulin-binding motif,	PF00612.22,	6.2e-06,
98040065	98040065	-	NA		NA	NA	NA	NA	NA	NA	NA
98007857	TRPM3*	-	NA		TRPM3 9	transient receptor potential cation channel, subfamily M, member 3 (TRPM3)9	uc004aic.3	9e-76	Ion transport protein,	PF00520.26,	1.5e-07,
98008165	tcf-4	-	NA	KJ658726	TCF7	transcription factor 7 (T-cell specific, HMG-box) (TCF7)	uc003kyz.3	2e-51	HMG (high mobility group) box, N-terminal CTNNB1 binding, Domain of unknown function (DUF1898),	PF00505.14, PF08347.6, PF09011.5,	4.5e-19, 6.6e-12, 3.3e-06,
98037580	GRIK2*	-	NA		GRIK2	glutamate receptor, ionotropic, kainate 2 (GRIK2)	uc003pqp.4	8e-99	Ligand-gated ion channel, Bacterial extracellular solute-binding proteins, family 3, Ligated ion channel L-glutamate- and glycine-binding site, Receptor family ligand binding region,	PF00060.21, PF00497.15, PF10613.4, PF01094.23,	1.1e-47, 1.7e-20, 8.5e-14, 7.5e-09,
98031146	MORN1*	-	NA		MORN1	MORN repeat containing 1 (MORN1)	uc001ajb.1	3e-30	MORN repeat,	PF02493.15,	9.8e-25,
98052410	GUCY1A3*	Ventral lateral stripes - trunk, posterior tip	NA		GUCY1A3	guanylate cyclase 1, soluble, alpha 3 (GUCY1A3)5	uc003ioz.3	2e-35	Adenylate and Guanylate cyclase catalytic domain, Heme NO binding associated, Heme NO binding,	PF00211.15, PF07701.9, PF07700.10,	5.9e-54, 3.9e-29, 3.4e-14,
98011890	MYOF*	-	NA		MYOF	myoferlin (MYOF)	uc001kio.3	1e-166	FerI (NUC094) domain, FerB (NUC096) domain, C2 domain,	PF08151.7, PF08150.7, PF00168.25,	3.9e-23, 1.2e-19, 1.3e-18,
98035941	DYSF*	-	NA		DYSF	dysferlin, limb girdle muscular dystrophy 2B (autosomal recessive) (DYSF)5	uc010yqz.2	0	C2 domain,	PF00168.25,	2.3e-18,
98042018	98042018	-	NA		NA	NA	NA	NA	Pyridoxal-dependent decarboxylase conserved domain, Pyridoxal-dependent decarboxylase conserved domain,	PF00282.14, PF00282.14,	0.00011, 2.9e-06,
98010983	98010983	-	NA		NA	NA	NA	NA	Amiloride-sensitive sodium channel,	PF00858.19,	3.4e-08,
98055187	HELZ2*	-	NA		HELZ2	helicase with zinc finger 2, transcriptional coactivator (HELZ2)	uc002yfm.2	8e-18	AAA domain,	PF13086.1,	2.7e-08,
98012200	prohormone convertase 2	Neural	Srivastava,2014	KJ658733	PCSK2	proprotein convertase subtilisin/kexin type 2 (PCSK2)	uc002wpl.3	0	Subtilase family, Proprotein convertase P-domain,	PF00082.17, PF01483.15,	1.1e-53, 2.2e-28,
98018166	b-catenin-1	-	NA	KJ658747	CTNNB1	catenin (cadherin-associated protein), beta 1, 88kDa (CTNNB1)	uc003ckr.2	0	Armadillo/beta-catenin-like repeat, HEAT repeats, Kinesin-associated protein (KAP), rRNA processing/ribosome biogenesis, Adaptin N terminal region, Armadillo-like,	PF00514.18, PF13646.1, PF05804.7, PF08167.7, PF01602.15, PF04826.8,	1.2e-43, 8.4e-10, 7.3e-10, 5.1e-06, 2.5e-06, 0.00014,
98011665	Brachyury	Posterior expression	NA		NA	NA	uc003quu.1	5e-87	T-box,	PF00907.17,	1.2e-74,
98010037	fz-1	Posterior expression	Srivastava, 2014	KJ658742	FZD5	frizzled family receptor 5 (FZD5)	uc021vvr.1	6e-40	Frizzled/Smoothened family membrane region,	PF01534.12,	1.1e-56,
98014731	TMEM132D*	Posterior expression	NA		TMEM132D	transmembrane protein 132D (TMEM132D)	uc009zyl.1	1e-07	NA	NA	NA
98007090	tcf-1	Posterior expression, dorsal medial stripe	NA	KJ658723	TCF7	transcription factor 7 (T-cell specific, HMG-box) (TCF7)	uc003kyz.3	1e-54	HMG (high mobility group) box, Domain of unknown function (DUF1898),	PF00505.14, PF09011.5,	3.8e-20, 4.6e-07,
98040021	98040021	Posterior expression	NA		NA	NA	NA	NA	NA	NA	NA
98016031	postHox	no signal	NA		HOXC10	homeobox C10 (HOXC10)	uc001sen.3	1e-20	Homeobox domain,	PF00046.24,	2.4e-21,
98043529	sp5	Posterior expression	NA		Sp5	Sp5 transcription factor (SP5)	uc002uge.3	8e-53	Zinc-finger double domain, Zinc finger, C2H2 type, C2H2-type zinc finger,	PF13465.1, PF00096.21, PF13894.1,	5.3e-14, 3.5e-13, 8.4e-07,
98048911	axin-1	Posterior expression	NA	KJ658749	AXIN2	axin 2 (AXIN2)	uc002jfh.3	9e-21	DIX domain, Regulator of G protein signaling domain, Axin beta-catenin binding domain,	PF00778.12, PF00615.14, PF08833.5,	3.5e-28, 1.5e-17, 0.00034,
98016423	ISM1*	Posterior tip	NA		ISM1	isthmin 1, angiogenesis inhibitor (ISM1)	uc010gce.1	4e-20	AMOP domain,	PF03782.12,	7.6e-17,
98023259	98023259	no signal	NA		NA	NA	NA	NA	NA	NA	NA
98047462	98047462	-	NA		NA	NA	NA	NA	NA	NA	NA
98055083	b-catenin-2	-	NA	KJ658748	CTNNB1	catenin (cadherin-associated protein), beta 1, 88kDa (CTNNB1)	uc003ckr.2	0	Armadillo/beta-catenin-like repeat, HEAT repeats, Adaptin N terminal region, Kinesin-associated protein (KAP), Armadillo-like, HEAT-like repeat,	PF00514.18, PF13646.1, PF01602.15, PF05804.7, PF04826.8, PF13513.1,	8.5e-44, 9.3e-13, 1.1e-12, 3.8e-08, 5.1e-07, 0.00029,
98034385	THOP1*	-	NA		THOP1	thimet oligopeptidase 1 (THOP1)	uc010xgz.2	2e-20	Peptidase family M3,	PF01432.15,	1.8e-61,
98036060	ASIC2*	-	NA		ASIC2	acid-sensing (proton-gated) ion channel 2 (ASIC2)MDEG2	uc002hht.3	4e-07	Amiloride-sensitive sodium channel,	PF00858.19,	3.6e-41,
98016693	98016693	-	NA		NA	NA	NA	NA	NA	NA	NA
98033318	CALML5*	-	NA		CALML5	calmodulin-like 5 (CALML5)	uc001iic.2	1e-18	EF hand, EF-hand domain pair, EF-hand domain, EF-hand domain pair, EF hand, Erv1 / Alr family, Secreted protein acidic and rich in cysteine Ca binding region,	PF00036.27, PF13499.1, PF13405.1, PF13833.1, PF13202.1, PF04777.8, PF10591.4,	2.4e-27, 2.5e-21, 7.4e-21, 9.1e-18, 4.8e-16, 2e-10, 1.2e-06,
98051662	98051662	-	NA		NA	NA	NA	NA	SEA domain,	PF01390.15,	2.2e-05,
98030269	98030269	-	NA		NA	NA	NA	NA	NA	NA	NA
98038110	98038110	-	NA		NA	NA	NA	NA	NA	NA	NA
98039620	98039620	-	NA		NA	NA	NA	NA	NA	NA	NA
98018426	KARS*	-	NA		KARS	lysyl-tRNA synthetase (KARS)	uc002feq.3	4e-88	tRNA synthetases class II (D, K and N), tRNA synthetases class II core domain (F),	PF00152.15, PF01409.15,	3.3e-51, 1.6e-06,
98053023	THOP1*	-	NA		THOP1	thimet oligopeptidase 1 (THOP1)	uc010xgz.2	2e-24	Peptidase family M3,	PF01432.15,	3.6e-63,
98039241	98039241	-	NA		NA	NA	NA	NA	NA	NA	NA
98010786	98010786	-	NA		NA	NA	NA	NA	NA	NA	NA
98005383	98005383	-	NA		NA	NA	NA	NA	NA	NA	NA
98054094	98054094	-	NA		NA	NA	NA	NA	Protein of unknown function (DUF1011),	PF06237.7,	4.4e-09,
98057318	ABCC2*	-	NA		ABCC2	ATP-binding cassette, sub-family C (CFTR/MRP), member 2 (ABCC2)	uc001kqf.2	5e-108	ABC transporter, AAA domain,	PF00005.22, PF13304.1,	2.8e-20, 6.3e-07,
98011094	98011094	Posterior expression	NA		NA	NA	NA	NA	Zinc finger, C3HC4 type (RING finger),	PF00097.20,	3e-06,
98013380	98013380	-	NA		NA	NA	NA	NA	Major Facilitator Superfamily,	PF07690.11,	7.6e-32,
98017960	CNNM4*	-	NA		CNNM4	cyclin M4 (CNNM4)	uc002swx.3	1e-29	Domain of unknown function DUF21,	PF01595.15,	9.6e-27,
98023808	CAPNS2*	-	NA		CAPNS2	calpain, small subunit 2 (CAPNS2)	uc002eid.1	9e-08	NA	NA	NA
98031549	98031549	-	NA		NA	NA	NA	NA	NA	NA	NA
98041215	98041215	-	NA		NA	NA	NA	NA	NA	NA	NA
98052075	98052075	-	NA		NA	NA	NA	NA	NA	NA	NA
98005904	fz-2	Posterior expression	Srivastava,2014	KJ658743	NA	NA	NA	NA	Fz domain,	PF01392.17,	1e-06,
98049058	98049058	-	NA		NA	NA	NA	NA	NA	NA	NA
98056985	98056985	-	NA		NA	NA	uc001zft.3	2e-33	Neurotransmitter-gated ion-channel ligand binding domain, Neurotransmitter-gated ion-channel transmembrane region,	PF02931.18, PF02932.11,	2.1e-24, 4.5e-10,
98011388	KCNIP2*	-	NA		KCNIP2	Kv channel interacting protein 2 (KCNIP2)5	uc001ktz.3	4e-18	EF hand, EF-hand domain, EF-hand domain pair, EF-hand domain pair, EF hand,	PF00036.27, PF13405.1, PF13499.1, PF13833.1, PF13202.1,	2.3e-12, 2.1e-11, 3.5e-10, 1.5e-09, 2.4e-07,
98031011	fz domain*	Posterior expression	NA		NA	NA	NA	NA	Fz domain,	PF01392.17,	2.2e-06,
98022552	98022552	-	NA		NA	NA	NA	NA	NA	NA	NA
98040001	98040001	-	NA		NA	NA	NA	NA	NA	NA	NA
98067502	98067502	-	NA		NA	NA	NA	NA	Major Facilitator Superfamily,	PF07690.11,	5.2e-14,
98076208	98076208	-	NA		NA	NA	NA	NA	NA	NA	NA
98017868	98017868	-	NA		NA	NA	NA	NA	NA	NA	NA
98029700	98029700	-	NA		NA	NA	NA	NA	NA	NA	NA
98012099	98012099	-	NA		NA	NA	NA	NA	NA	NA	NA
98059281	98059281	-	NA		NA	NA	NA	NA	Protein kinase domain, Protein tyrosine kinase,	PF00069.20, PF07714.12,	1.1e-11, 1.1e-07,
98027406	98027406	-	NA		NA	NA	NA	NA	NA	NA	NA
98060512	98060512	-	NA		NA	NA	NA	NA	NA	NA	NA

## Sheet: Up-regulated
Transcript ID	Gene name	Expression	Published ISH	GenBank ID	Human Blastx Name	Human Blastx Description	Human Blastx id	Human BlastxE-val	Pfam Description	Pfamid	Pfam e-value
98005140	TH*	-	-	-	TH	tyrosine hydroxylase (TH)	uc010qxj.2	2e-115	Biopterin_H,	PF00351.16,	7.8e-126,
98021872	CTH*	-	-	-	CTH	cystathionase (cystathionine gamma-lyase) (CTH)	uc001dfd.3	8e-167	Cys_Met_Meta_PP, Aminotran_1_2,	PF01053.15, PF00155.16,	5.7e-144, 3e-05,
98018713	98018713	-	-	-	NA	NA	uc003gva.1	3e-83	Neur_chan_LBD, Neur_chan_memb,	PF02931.18, PF02932.11,	3.2e-58, 6.3e-37,
98017616	HTR3A*	-	-	-	HTR3A	5-hydroxytryptamine (serotonin) receptor 3A, ionotropic (HTR3A)	uc010rxc.2	3e-40	Neur_chan_LBD, Neur_chan_memb,	PF02931.18, PF02932.11,	1.6e-28, 1.4e-23,
98020671	VSX2*	no signal	-	-	VSX2	visual system homeobox 2 (VSX2)	uc001xpq.3	5e-29	NA	NA	NA
98017449	98017449	-	-	-	NA	NA	NA	NA	PF00059.16,	1.5e-08,	Lectin C-type domain,
98005071	VAX1*	-	-	-	VAX1	ventral anterior homeobox 1 (VAX1)	uc009xyx.3	8e-40	Homeobox,	PF00046.24,	4.9e-22,
98035250	CALM2*	-	-	-	CALM2	calmodulin 2 (phosphorylase kinase, delta) (CALM2)	uc002rvt.2	2e-99	efhand, EF_hand_5, EF_hand_6, EF_hand_4, EF_hand_3, efhand_3, SPARC_Ca_bdg, efhand_Ca_insen, UPF0154,	PF00036.27, PF13499.1, PF13833.1, PF13405.1, PF13202.1, PF12763.2, PF10591.4, PF08726.5, PF03672.8,	2.4e-43, 1.5e-38, 1.9e-34, 3.9e-31, 1.5e-28, 1.5e-11, 2.5e-09, 2.9e-06, 1.4e-05,
98047131	CALB2*	-	-	-	CALB2	calbindin 2 (CALB2)CALB2	uc002faa.4	3e-31	efhand, EF_hand_4, EF_hand_5, EF_hand_3, EF_hand_6,	PF00036.27, PF13405.1, PF13499.1, PF13202.1, PF13833.1,	2.1e-18, 2.1e-13, 1.7e-12, 4.6e-11, 5.3e-07,
98033461	NA	-	-	-	NA	NA	NA	NA	NA	NA	NA
98010043	ACTB*	-	-	-	ACTB	actin, beta (ACTB)	uc003sot.4	4e-155	Actin,	PF00022.14,	2.2e-83,
98036399	98036399	-	-	-	NA	NA	NA	NA	NA	NA	NA
98029787	BCL11B*	-	-	-	BCL11B	B-cell CLL/lymphoma 11B (zinc finger protein) (BCL11B)	uc001ygb.3	6e-44	zf-C2H2, zf-H2C2_2, zf-C2H2_6, zf-C2H2_4,	PF00096.21, PF13465.1, PF13912.1, PF13894.1,	2.8e-14, 2.4e-08, 1.7e-06, 5.3e-06,
98017174	PKNOX2*	Anterior	-	-	PBX	PBX/knotted 1 homeobox 2 (PKNOX2)	uc010sba.2	5e-87	Homeobox_KN, Homeobox,	PF05920.6, PF00046.24,	3.8e-18, 9.7e-08,
98019158	LHX3*	no signal	-	-	LHX3	LIM homeobox 3 (LHX3)	uc004cha.3	3e-79	LIM, Homeobox,	PF00412.17, PF00046.24,	5.8e-28, 9.7e-20,
98034275	ZIC3*	Anterior	-	-	ZIC3	Zic family member 3 (ZIC3)	uc004fak.3	4e-103	zf-H2C2_2, zf-C2H2, zf-C2H2_4, zf-C2H2_jaz,	PF13465.1, PF00096.21, PF13894.1, PF12171.3,	1.9e-18, 2.2e-16, 6.9e-13, 5.4e-06,
98056892	RORA*	no signal	-	-	RORA	RAR-related orphan receptor A (RORA)	uc021sni.1	2e-27	zf-C4,	PF00105.13,	3.2e-26,
98007293	SYT7*	-	-	-	SYT7	synaptotagmin VII (SYT7)	uc001nrv.3	2e-17	C2,	PF00168.25,	2.7e-22,
98024372	98024372	-	-	-	NA	NA	NA	NA	NA	NA	NA
98003287	98003287	-	-	-	NA	NA	uc021vyw.1	5e-45	HLH,	PF00010.21,	7.3e-18,
98050418	RUNX1*	no signal	-	-	RUNX1	runt-related transcription factor 1 (RUNX1)	uc002yuo.1	5e-39	Runt,	PF00853.14,	2e-51,
98000552	KLF2*	no signal	-	-	KLF2	Kruppel-like factor 2 (lung) (KLF2)	uc002ndw.3	9e-40	zf-H2C2_2, zf-C2H2, zf-C2H2_4,	PF13465.1, PF00096.21, PF13894.1,	1e-11, 6.4e-09, 3e-07,
98003280	SIX6*	no signal	-	-	SIX6	SIX homeobox 6 (SIX6)	uc001xfa.4	2e-110	Homeobox, Homeobox_KN,	PF00046.24, PF05920.6,	4e-12, 2.7e-09,
98033410	RBPMS*	-	-	-	RBPMS	RNA binding protein with multiple splicing (RBPMS)	uc003xid.1	2e-40	RRM_1, RRM_5, RRM_6,	PF00076.17, PF13893.1, PF14259.1,	1.6e-21, 1e-11, 1.7e-09,
98020261	RAX*	no signal	-	-	RAX	retina and anterior neural fold homeobox (RAX)	uc002lhx.3	3e-40	Homeobox,	PF00046.24,	6.3e-24,
98046664	SOX14*	no signal	-	-	SOX14	SRY (sex determining region Y)-box 14 (SOX14)	uc003erm.2	6e-40	HMG_box, DUF1898, SOXp,	PF00505.14, PF09011.5, PF12336.3,	4.8e-25, 2.3e-10, 2.5e-05,
98018545	INSM1*	no signal	-	-	INSM1	insulinoma-associated 1 (INSM1)	uc002wrx.3	7e-21	zf-C2H2, zf-C2H2_4, zf-met,	PF00096.21, PF13894.1, PF12874.2,	3e-10, 6.9e-07, 1.2e-05,
98016576	PAX6*	-	-	-	PAX6	paired box 6 (PAX6)	uc009yjr.3	8e-117	PAX, Homeobox,	PF00292.13, PF00046.24,	3.9e-64, 9.3e-21,
98017475	ISL1*	Anterior	-	-	ISL1	ISL LIM homeobox 1 (ISL1)	uc003jor.3	5e-108	LIM, Homeobox,	PF00412.17, PF00046.24,	1.8e-29, 2.8e-15,
98038834	ARID3A*	-	-	-	ARID3A	AT rich interactive domain 3A (BRIGHT-like) (ARID3A)	uc002lql.3	1e-66	ARID,	PF01388.16,	1.2e-26,
98041228	OCA2*	-	-	-	OCA2	oculocutaneous albinism II (OCA2)	uc001zbh.4	2e-173	CitMHS, ArsB, Na_sulph_symp,	PF03600.11, PF02040.10, PF00939.14,	1.2e-76, 1.6e-21, 1.5e-18,
98000188	STAR*	Anterior dorsal	-	-	STAR	steroidogenic acute regulatory protein (STAR)	uc003xkv.1	2e-09	START,	PF01852.14,	3.3e-18,
98019866	SLC6A3*	-	-	-	SLC6A3	solute carrier family 6 (neurotransmitter transporter, dopamine), member 3 (SLC6A3)	uc003jck.3	0	SNF,	PF00209.13,	2.1e-223,
98041371	SHOX*	-	-	-	SHOX	short stature homeobox (SHOX)	uc004fou.1	1e-22	Homeobox,	PF00046.24,	1.5e-22,
98020633	98020633	-	-	-	NA	NA	NA	NA	MFS_1,	PF07690.11,	2.6e-18,
98012331	98012331	-	-	-	NA	NA	NA	NA	PAN_1,	PF00024.21,	1.2e-06,
98019703	CHST1*	-	-	-	CHST1	carbohydrate (keratan sulfate Gal-6) sulfotransferase 1 (CHST1)	uc021qgn.1	4e-20	Sulfotransfer_1,	PF00685.22,	1.2e-07,
98029820	98029820	-	-	-	NA	NA	NA	NA	NA	NA	NA
98053781	98053781	-	-	-	NA	NA	NA	NA	7tm_1,	PF00001.16,	4.4e-16,
98000150	98000150	Anterior	-	-	NA	NA	NA	NA	NA	NA	NA
98024797	RRH*	Anterior dorsal	-	-	RRH	retinal pigment epithelium-derived rhodopsin homolog (RRH)	uc003hzv.3	2e-15	7tm_1, 7TM_GPCR_Srsx,	PF00001.16, PF10320.4,	6e-12, 7.1e-05,
98012675	fz-7	Anterior	Srivastava, 2013	KJ658717.1	FZD5	frizzled family receptor 5 (FZD5)	uc021vvr.1	4e-145	Frizzled, Fz, Fz,	PF01534.12, PF01392.17, PF01392.17,	9.6e-113, 5.9e-10, 5.9e-10,
98052872	98052872	Anterior epidermis	-	-	NA	NA	NA	NA	NA	NA	NA
98025941	PI16*	-	-	-	PI16	peptidase inhibitor 16 (PI16)	uc003omz.1	4e-15	CAP,	PF00188.21,	3.3e-12,
98055792	98055792	no signal	-	-	NA	NA	NA	NA	NA	NA	NA
98030169	NPC1*	-	-	-	NPC1	Niemann-Pick disease, type C1 (NPC1)	uc010xaz.2	7e-18	Patched, MMPL,	PF02460.13, PF03176.10,	5.7e-41, 2.6e-06,
98054490	EPHA5*	no signal	-	-	EPHA5	EPH receptor A5 (EPHA5)	uc011cai.2	3e-55	Pkinase_Tyr, Pkinase, GCC2_GCC3, SAM_2, SAM_1,	PF07714.12, PF00069.20, PF07699.8, PF07647.12, PF00536.25,	5.9e-43, 7.3e-23, 7.7e-07, 2.9e-06, 1.1e-05,
98009797	FAM24b-CUZD1*	-	-	-	FAM24B-CUZD1	FAM24B-CUZD1 readthrough (FAM24B-CUZD1)	uc009yae.3	4e-07	Zona_pellucida,	PF00100.18,	1.2e-21,
98035852	98035852	-	-	-	NA	NA	NA	NA	B_lectin,	PF01453.19,	1e-06,
98038746	ZSCAN22*	Anterior	-	-	ZSCAN22	zinc finger and SCAN domain containing 22 (ZSCAN22)	uc002qsc.2	2e-45	zf-H2C2_2, zf-C2H2, zf-C2H2_4, zf-C2H2_jaz, zf-C2H2_6, zf-H2C2_5, zf-BED, zf-C2H2_2, zf-met,	PF13465.1, PF00096.21, PF13894.1, PF12171.3, PF13912.1, PF13909.1, PF02892.10, PF12756.2, PF12874.2,	2e-33, 3.6e-29, 2.9e-17, 5.7e-11, 1.1e-10, 5.1e-08, 1.8e-07, 3.2e-06, 1.4e-05,
98035025	98035025	-	-	-	NA	NA	NA	NA	NA	NA	NA
98011391	HPGDS*	-	-	-	HPGDS	hematopoietic prostaglandin D synthase (HPGDS)	uc003hte.1	2e-10	GST_C, GST_N,	PF00043.20, PF02798.15,	4.5e-09, 0.00016,
98067610	98067610	-	-	-	NA	NA	NA	NA	NA	NA	NA
98037435	FOXD4*	Anterior around mouth	-	-	FOXD4	forkhead box D4 (FOXD4)	uc003zfz.5	1e-53	Fork_head,	PF00250.13,	9.7e-43,
98012160	FOXJ-3*	no signal	-	-	FOXJ3	forkhead box J3 (FOXJ3)	uc001chh.2	1e-28	Fork_head,	PF00250.13,	1e-33,
98021227	98021227	-	-	-	NA	NA	NA	NA	NA	NA	NA
98048776	HES1*	-	-	-	HES1	hairy and enhancer of split 1, (Drosophila) (HES1)	uc003ftq.2	4e-17	Hairy_orange, HLH,	PF07527.8, PF00010.21,	2e-10, 1.6e-09,
98055413	98055413	-	-	-	NA	NA	NA	NA	NA	NA	NA
98020744	98020744	-	-	-	NA	NA	NA	NA	NA	NA	NA
98068551	98068551	-	-	-	NA	NA	NA	NA	NA	NA	NA
98046674	98046674	-	-	-	NA	NA	NA	NA	NA	NA	NA
98052620	OTP*	no signal	-	-	OTP	orthopedia homeobox (OTP)	uc003kfg.3	5e-31	Homeobox,	PF00046.24,	2e-24,
98057172	98057172	-	-	-	NA	NA	NA	NA	NA	NA	NA
98015082	98015082	-	-	-	NA	NA	NA	NA	NA	NA	NA
98000742	98000742	-	-	-	NA	NA	uc002idv.3	2e-64	Ets,	PF00178.17,	4e-38,
98033487	98033487	-	-	-	NA	NA	NA	NA	NA	NA	NA
98024960	98024960	-	-	-	NA	NA	NA	NA	NA	NA	NA
98013612	LHX9*	Anterior	-	-	LHX9	LIM homeobox 9 (LHX9)	uc001gui.1	8e-83	LIM, Homeobox,	PF00412.17, PF00046.24,	3.3e-27, 1.5e-19,
98015237	NTRK1*	-	-	-	NTRK1	neurotrophic tyrosine kinase, receptor, type 1 (NTRK1)	uc009wsi.1	1e-39	Pkinase_Tyr, Pkinase, LRR_8, LRR_4, LRR_1,	PF07714.12, PF00069.20, PF13855.1, PF12799.2, PF00560.28,	3.1e-52, 2.3e-26, 4.3e-20, 7e-09, 1.1e-06,
98052515	98052515	-	-	-	NA	NA	NA	NA	NA	NA	NA
98025889	FABP5*	-	-	-	FABP5	fatty acid binding protein 5 (psoriasis-associated) (FABP5)	uc003yca.2	4e-08	NA	NA	NA
98037905	SOX4*	no signal	-	-	SOX4	SRY (sex determining region Y)-box 4 (SOX4)	uc003ndi.3	3e-34	HMG_box, DUF1898,	PF00505.14, PF09011.5,	1.3e-24, 1.7e-08,
98047749	GFI1B*	no signal	-	-	GFI1B	growth factor independent 1B transcription repressor (GFI1B)	uc010mzy.3	1e-62	zf-H2C2_2, zf-C2H2, zf-C2H2_4, zf-C2H2_jaz, zf-C2H2_6,	PF13465.1, PF00096.21, PF13894.1, PF12171.3, PF13912.1,	1.2e-19, 9.8e-17, 8.4e-13, 1.7e-11, 9.7e-08,
98026783	98026783	-	-	-	NA	NA	uc002aci.1	7e-38	CUT,	PF02376.10,	5.9e-32,
98012065	wnt-5	Anterior	Srivastava, 2013	KJ658712.1	WNT8B	wingless-type MMTV integration site family, member 8B (WNT8B)	uc001krb.3	1e-38	wnt,	PF00110.14,	4.5e-56,
98036550	98036550	-	-	-	NA	NA	NA	NA	NA	NA	NA
98017293	98017293	-	-	-	NA	NA	uc003jqf.2	2e-75	Aa_trans, Trp_Tyr_perm,	PF01490.13, PF03222.8,	5.4e-30, 3e-05,
98036298	SLC7A2*	-	-	-	SLC7A2	solute carrier family 7 (cationic amino acid transporter, y+ system), member 2 (SLC7A2)	uc011kyc.2	3e-75
98026961	98026961	-	-	-	NA	NA	NA	NA	NA	NA	NA
98052603	98052603	-	-	-	NA	NA	NA	NA	NA	NA	NA
98054201	BARHL1*	no signal	-	-	BARHL1	BarH-like homeobox 1 (BARHL1)	uc004cbp.1	6e-19	Homeobox,	PF00046.24,	2.7e-22,
98055894	98055894	-	-	-	NA	NA	NA	NA	NA	NA	NA
98039478	98039478	-	-	-	NA	NA	NA	NA	LRR_8, LRR_4, LRR_1,	PF13855.1, PF12799.2, PF00560.28,	1.5e-11, 3e-11, 9.6e-05,
98041884	98041884	-	-	-	NA	NA	NA	NA	NA	NA	NA
98030367	sFRP-4	-	-	KJ658741.1	sFRP2	secreted frizzled-related protein 2 (SFRP2)	uc003inv.1	3e-14	Fz,	PF01392.17,	4.4e-18,
98041069	BARHL2*	no signal	-	-	BARHL2	BarH-like homeobox 2 (BARHL2)	uc001dns.3	4e-12	Homeobox,	PF00046.24,	7.7e-21,
98056825	98056825	-	-	-	NA	NA	NA	NA	NA	NA	NA
98017158	98017158	-	-	-	NA	NA	uc002wuf.3	1e-28	Homeobox,	PF00046.24,	8.7e-22,
98047801	NR2E3*	-	-	-	NR2E3	nuclear receptor subfamily 2, group E, member 3 (NR2E3)	uc002ati.3	2e-43	zf-C4, Hormone_recep,	PF00105.13, PF00104.25,	8.5e-25, 3.5e-08,
98040345	PON1*	-	-	-	PON1	paraoxonase 1 (PON1)	uc003uns.3	5e-57	Arylesterase, Str_synth, SGL,	PF01731.15, PF03088.11, PF08450.7,	2.4e-15, 1.6e-08, 8.5e-07,
98050654	SCNN1B*		-	-	SCNN1B	sodium channel, non-voltage-gated 1, beta subunit (SCNN1B)	uc002dln.3	7e-13	ASC,	PF00858.19,	2.6e-44,
98055642	EPHB1*	Anterior	-	-	EPHB1	EPH receptor B1 (EPHB1)	uc003equ.3	1e-41	Pkinase_Tyr, Pkinase, SAM_2, SAM_1, GCC2_GCC3,	PF07714.12, PF00069.20, PF07647.12, PF00536.25, PF07699.8,	2.6e-37, 2.4e-20, 1.1e-12, 1.9e-10, 3.8e-06,
