# Supplementary material for: A small set of conserved genes, including sp5 and Hox, are activated by Wnt signaling in the posterior of planarians and acoels
Source: PLoS Genet. 2019 Oct 18;15(10):e1008401. doi: 10.1371/journal.pgen.1008401 (PMC6821139; doi:10.1371/journal.pgen.1008401)
Supplement: S7 Table — (XLSX) [file pgen.1008401.s007.xlsx]

## Sheet: Smed sp5 1 week
id	baseMean	baseMeanA	baseMeanB	foldChange	log2FoldChange	pval	padj
dd_Smed_v6_10001_0_1	47.9724	47.2275	48.7173	1.03154	0.044805	0.917675	1
dd_Smed_v6_10002_0_1	72.35	74.8834	69.8165	0.932336	-0.101079	0.567376	0.975464
dd_Smed_v6_10003_0_1	288.637	300.059	277.216	0.923869	-0.11424	0.334283	0.905287
dd_Smed_v6_10004_0_1	200.869	202.034	199.704	0.98847	-0.0167315	0.900426	1
dd_Smed_v6_10005_0_1	257.838	272.149	243.526	0.894826	-0.16032	0.139454	0.720075
dd_Smed_v6_10006_0_1	46.5925	45.9875	47.1975	1.02631	0.0374672	0.899944	1
dd_Smed_v6_10007_0_1	370.431	366.65	374.213	1.02063	0.0294561	0.7638	0.9996
dd_Smed_v6_1000_0_1	2689.64	2660.1	2719.18	1.02221	0.0316906	0.618685	0.984324
dd_Smed_v6_10010_0_1	150.604	141.631	159.578	1.12671	0.172119	0.18106	0.779415
dd_Smed_v6_10011_0_1	750.191	746.147	754.235	1.01084	0.0155535	0.856792	1
dd_Smed_v6_10013_0_1	189.474	186.45	192.498	1.03243	0.0460497	0.697115	0.99358
dd_Smed_v6_10014_0_1	205.02	215.496	194.543	0.902767	-0.147574	0.203508	0.805528
dd_Smed_v6_10015_0_1	365.942	376.302	355.582	0.944937	-0.08171	0.383373	0.922709
dd_Smed_v6_10016_0_1	784.835	800.014	769.655	0.962052	-0.0558137	0.498656	0.963231
dd_Smed_v6_10017_0_1	35.2305	31.1432	39.3178	1.26248	0.336263	0.187921	0.788983
dd_Smed_v6_10018_0_1	343.978	337.08	350.876	1.04093	0.0578743	0.545736	0.969282
dd_Smed_v6_10019_0_1	42.0509	43.9711	40.1306	0.912659	-0.131852	0.633322	0.984735
dd_Smed_v6_1001_0_1	2775.5	2743.72	2807.28	1.02316	0.0330356	0.620591	0.984324
dd_Smed_v6_10020_0_1	195.005	191.805	198.205	1.03337	0.0473512	0.698913	0.994037
dd_Smed_v6_10021_0_1	38.7278	38.4609	38.9947	1.01388	0.0198852	0.951959	1
dd_Smed_v6_10022_0_1	202.099	202.799	201.4	0.993103	-0.00998465	0.94553	1
dd_Smed_v6_10024_0_1	1126.53	1230.03	1023.04	0.831723	-0.265825	0.0158164	0.242579
dd_Smed_v6_10025_0_1	39.1156	43.2222	35.009	0.809978	-0.304046	0.206091	0.808741
dd_Smed_v6_10026_0_1	91.9112	86.3461	97.4763	1.1289	0.174921	0.274527	0.865715
dd_Smed_v6_10027_0_1	173.764	179.998	167.53	0.93073	-0.103565	0.399114	0.927505
dd_Smed_v6_10028_0_1	40.2172	40.8251	39.6092	0.970216	-0.0436214	0.890344	1
dd_Smed_v6_10029_0_1	939.576	964.476	914.676	0.948366	-0.0764846	0.307346	0.888534
dd_Smed_v6_1002_0_1	2039.37	1967.07	2111.67	1.07351	0.102332	0.120685	0.687283
dd_Smed_v6_10030_0_1	126.5	133.455	119.546	0.895782	-0.158781	0.323237	0.896598
dd_Smed_v6_10031_0_1	230.734	239.138	222.33	0.929713	-0.105142	0.350137	0.912123
dd_Smed_v6_10032_0_1	373.518	381.743	365.293	0.956909	-0.0635463	0.634981	0.984735
dd_Smed_v6_10033_0_1	159.89	156.409	163.37	1.0445	0.062818	0.636585	0.984874
dd_Smed_v6_10034_0_1	409.893	401.262	418.524	1.04302	0.0607633	0.509162	0.963917
dd_Smed_v6_10035_0_1	191.253	192.333	190.174	0.988775	-0.0162857	0.935365	1
dd_Smed_v6_10036_0_1	154.883	156.336	153.43	0.981415	-0.0270648	0.812598	1
dd_Smed_v6_10037_0_1	155.131	143.183	167.08	1.16689	0.222674	0.108064	0.655032
dd_Smed_v6_10038_0_1	246.435	241.26	251.611	1.0429	0.0606036	0.591552	0.982513
dd_Smed_v6_2184_0_1	1097.28	64.6083	2129.96	32.9673	5.04296	1.28303e-10	2.98894e-08
dd_Smed_v6_1003_0_1	1942.01	2333.43	1550.6	0.664516	-0.589623	0.298482	0.881234
dd_Smed_v6_10040_0_1	54.7515	51.9314	57.5716	1.10861	0.148749	0.482243	0.960343
dd_Smed_v6_10041_0_1	296.881	300.265	293.496	0.977457	-0.032895	0.76193	0.9996
dd_Smed_v6_10042_0_1	341.885	352.173	331.597	0.941574	-0.086854	0.375905	0.922188
dd_Smed_v6_10043_0_1	43.2745	39.6108	46.9381	1.18498	0.244865	0.263007	0.856045
dd_Smed_v6_10044_0_1	111.258	110.654	111.861	1.01091	0.0156511	0.93996	1
dd_Smed_v6_10045_0_1	336.17	324.71	347.63	1.07058	0.0983986	0.340622	0.908738
dd_Smed_v6_10046_0_1	98.4642	109.545	87.3833	0.797693	-0.326095	0.0394348	0.417613
dd_Smed_v6_10047_0_1	31.7679	31.2305	32.3054	1.03442	0.0488219	0.904043	1
dd_Smed_v6_10048_0_1	581.621	568.697	594.544	1.04545	0.0641222	0.488183	0.960825
dd_Smed_v6_10049_0_1	264.309	278.061	250.557	0.901085	-0.150264	0.161069	0.751114
dd_Smed_v6_1004_0_1	2779.29	2793.22	2765.35	0.990021	-0.0144683	0.825667	1
dd_Smed_v6_10050_0_1	12.3076	13.0093	11.6059	0.892124	-0.164684	0.773578	0.999625
dd_Smed_v6_10051_0_1	201.606	189.341	213.871	1.12955	0.17575	0.160127	0.751114
dd_Smed_v6_10052_0_1	118.409	120.286	116.531	0.968782	-0.0457562	0.806439	1
dd_Smed_v6_10053_0_1	89.7002	84.4933	94.9071	1.12325	0.167678	0.298984	0.881862
dd_Smed_v6_10054_0_1	139.395	142.674	136.115	0.954027	-0.0678982	0.639945	0.985372
dd_Smed_v6_10055_0_1	196.623	198.481	194.765	0.981273	-0.0272728	0.828437	1
dd_Smed_v6_10056_0_1	135.886	137.269	134.502	0.979841	-0.0293808	0.835353	1
dd_Smed_v6_10058_0_1	594.716	615.938	573.494	0.931091	-0.103005	0.251128	0.849159
dd_Smed_v6_10059_0_1	204.763	187.047	222.479	1.18943	0.250267	0.0266582	0.331108
dd_Smed_v6_1005_0_1	164.597	208.467	120.728	0.579122	-0.78806	0.26213	0.855903
dd_Smed_v6_10060_0_1	42.8151	37.3982	48.2319	1.28969	0.36702	0.0979669	0.632292
dd_Smed_v6_10061_0_1	253.483	224.788	282.177	1.2553	0.328038	0.00230867	0.0615553
dd_Smed_v6_10062_0_1	613.24	607.645	618.835	1.01841	0.0263253	0.764501	0.9996
dd_Smed_v6_10064_0_1	158.732	157.773	159.69	1.01215	0.0174234	0.902032	1
dd_Smed_v6_10065_0_1	453.943	446.043	461.843	1.03542	0.0502213	0.577276	0.980979
dd_Smed_v6_10066_0_1	550.096	535.621	564.572	1.05405	0.0759459	0.371029	0.919609
dd_Smed_v6_10068_0_1	66.8225	58.4568	75.1883	1.28622	0.363138	0.0886043	0.607836
dd_Smed_v6_10069_0_1	464.659	460.478	468.84	1.01816	0.0259648	0.759514	0.9996
dd_Smed_v6_1006_0_1	4766.62	4876.24	4657	0.95504	-0.0663668	0.296547	0.880486
dd_Smed_v6_10070_0_1	414.662	430.632	398.693	0.925831	-0.11118	0.218779	0.823511
dd_Smed_v6_10072_0_1	619.678	588.562	650.794	1.10574	0.145008	0.0758017	0.576167
dd_Smed_v6_10073_0_1	330.81	341.914	319.706	0.935049	-0.0968866	0.305944	0.887906
dd_Smed_v6_10074_0_1	192.312	215.52	169.105	0.784634	-0.349908	0.00214867	0.0585277
dd_Smed_v6_10075_0_1	622.029	614.879	629.179	1.02326	0.0331676	0.728027	0.997283
dd_Smed_v6_10076_0_1	9.03103	8.32605	9.73602	1.16934	0.2257	0.742971	0.997739
dd_Smed_v6_10078_0_1	224.849	205.541	244.157	1.18787	0.248378	0.0253396	0.319553
dd_Smed_v6_10079_0_1	237.934	260.151	215.718	0.829202	-0.270205	0.0159014	0.24345
dd_Smed_v6_1007_0_1	1659.82	1616.42	1703.22	1.0537	0.0754617	0.267551	0.860289
dd_Smed_v6_10081_0_1	59.0869	51.7242	66.4495	1.28469	0.361419	0.0594599	0.515608
dd_Smed_v6_10082_0_1	379.241	390.325	368.156	0.943204	-0.084358	0.442207	0.943206
dd_Smed_v6_71657_0_1	27.3052	11.6999	42.9105	3.66759	1.87483	1.43717e-09	2.81539e-07
dd_Smed_v6_10086_0_1	428.266	424.269	432.264	1.01884	0.0269345	0.79267	1
dd_Smed_v6_10087_0_1	386.317	393.588	379.045	0.963051	-0.0543164	0.555924	0.971902
dd_Smed_v6_10088_0_1	110.665	103.941	117.389	1.12938	0.17553	0.237679	0.837609
dd_Smed_v6_10089_0_1	164.046	175.196	152.897	0.872719	-0.196411	0.114256	0.668822
dd_Smed_v6_1008_0_1	2006.16	1922.74	2089.58	1.08677	0.120049	0.118582	0.682819
dd_Smed_v6_10090_0_1	38.7299	35.7172	41.7426	1.1687	0.224901	0.341101	0.908738
dd_Smed_v6_10092_0_1	331.258	322.214	340.301	1.05613	0.0787899	0.433152	0.938586
dd_Smed_v6_10093_0_1	60.9917	59.7661	62.2173	1.04101	0.0579887	0.818076	1
dd_Smed_v6_10094_0_1	278.259	262.898	293.621	1.11687	0.159455	0.124222	0.693252
dd_Smed_v6_10095_0_1	205.018	195.908	214.128	1.093	0.128294	0.27566	0.866354
dd_Smed_v6_10096_0_1	227.816	232.771	222.862	0.957429	-0.062763	0.595798	0.982513
dd_Smed_v6_10097_0_1	245.778	247.462	244.095	0.986392	-0.0197667	0.872803	1
dd_Smed_v6_10098_0_1	16.2738	16.0804	16.4672	1.02405	0.0342897	0.985387	1
dd_Smed_v6_10099_0_1	93.2678	101.192	85.3432	0.843376	-0.245752	0.127815	0.696226
dd_Smed_v6_1009_0_1	1560.96	1597.72	1524.21	0.953989	-0.0679561	0.329073	0.900743
dd_Smed_v6_1009_1_1	217.196	204.258	230.134	1.12668	0.17208	0.153688	0.741929
dd_Smed_v6_100_0_1	11490	12320.8	10659.2	0.865137	-0.209	0.00196382	0.0547803
dd_Smed_v6_10100_0_1	156.81	146.107	167.512	1.1465	0.197235	0.127401	0.696226
dd_Smed_v6_10101_0_1	373.214	373.491	372.937	0.998515	-0.00214427	0.983749	1
dd_Smed_v6_10102_0_1	85.3501	81.9398	88.7604	1.08324	0.115352	0.499414	0.963231
dd_Smed_v6_10103_0_1	256.636	253.24	260.032	1.02682	0.0381833	0.753915	0.998545
dd_Smed_v6_10104_0_1	34.1992	33.0328	35.3657	1.07062	0.0984531	0.738463	0.997283
dd_Smed_v6_10105_0_1	353.659	376.53	330.787	0.878514	-0.186862	0.0512306	0.482088
dd_Smed_v6_10106_0_1	158.869	160.28	157.458	0.982394	-0.0256265	0.866142	1
dd_Smed_v6_10107_0_1	442.458	448.625	436.291	0.972508	-0.0402183	0.667518	0.989029
dd_Smed_v6_10108_0_1	369.995	355.378	384.612	1.08226	0.114049	0.233018	0.833278
dd_Smed_v6_10109_0_1	41.0891	37.4458	44.7324	1.19459	0.256518	0.258483	0.854129
dd_Smed_v6_1010_0_1	5641.51	5647.16	5635.86	0.997999	-0.00288954	0.978158	1
dd_Smed_v6_10110_0_1	242.318	254.466	230.17	0.904522	-0.144772	0.176885	0.774132
dd_Smed_v6_10111_0_1	36.7139	34.6901	38.7376	1.11668	0.159211	0.524671	0.966429
dd_Smed_v6_10112_0_1	967.73	977.533	957.926	0.979942	-0.029232	0.71189	0.996693
dd_Smed_v6_10113_0_1	243.143	236.789	249.496	1.05366	0.0754105	0.488432	0.960931
dd_Smed_v6_10115_0_1	1097.74	1141.8	1053.68	0.92282	-0.115879	0.108242	0.655423
dd_Smed_v6_10116_0_1	797.928	831.498	764.359	0.919256	-0.121461	0.115323	0.672329
dd_Smed_v6_10117_0_1	379.185	370.633	387.738	1.04615	0.0650906	0.531475	0.967727
dd_Smed_v6_10119_0_1	540.759	538.946	542.572	1.00673	0.00967264	0.918807	1
dd_Smed_v6_1011_0_1	181.371	159.86	202.882	1.26912	0.343833	0.0672586	0.548447
dd_Smed_v6_10120_0_1	304.907	332.155	277.66	0.835933	-0.258541	0.011232	0.194872
dd_Smed_v6_10121_0_1	427.688	441.228	414.147	0.938622	-0.0913832	0.323117	0.896598
dd_Smed_v6_10122_0_1	67.4935	67.948	67.039	0.986622	-0.0194308	0.93654	1
dd_Smed_v6_10123_0_1	59.7872	59.5687	60.0058	1.00734	0.0105482	0.995212	1
dd_Smed_v6_10124_0_1	112.642	111.027	114.257	1.0291	0.0413769	0.794028	1
dd_Smed_v6_10126_0_1	17.6279	18.206	17.0498	0.936496	-0.0946558	0.823638	1
dd_Smed_v6_10127_0_1	80.2702	83.3296	77.2109	0.926572	-0.110025	0.553189	0.971877
dd_Smed_v6_10128_0_1	157.735	150.549	164.921	1.09547	0.131545	0.383745	0.922709
dd_Smed_v6_10129_0_1	196.677	213.631	179.723	0.841276	-0.249349	0.0337785	0.379886
dd_Smed_v6_1012_0_1	2145.36	2109.06	2181.65	1.03442	0.0488176	0.463609	0.952845
dd_Smed_v6_10130_0_1	412.315	402.086	422.543	1.05088	0.071594	0.429972	0.937521
dd_Smed_v6_10131_0_1	367.576	363.228	371.923	1.02394	0.0341275	0.723527	0.997283
dd_Smed_v6_10132_0_1	192.045	197.715	186.376	0.942652	-0.0852028	0.481477	0.960343
dd_Smed_v6_10133_0_1	223.343	224.641	222.046	0.988447	-0.0167648	0.893067	1
dd_Smed_v6_10134_0_1	164.396	157.972	170.819	1.08132	0.112799	0.363919	0.917956
dd_Smed_v6_10135_0_1	434.599	425.502	443.696	1.04276	0.0604065	0.499271	0.963231
dd_Smed_v6_10136_0_1	152.887	169.986	135.788	0.798823	-0.324051	0.0225283	0.30036
dd_Smed_v6_10138_0_10	313.399	307.594	319.204	1.03774	0.0534514	0.676515	0.990631
dd_Smed_v6_10139_0_1	174.503	181.992	167.015	0.917707	-0.123895	0.302898	0.885326
dd_Smed_v6_1013_0_1	1755.07	1583.44	1926.7	1.21679	0.283077	0.0186048	0.269013
dd_Smed_v6_10140_0_1	592.13	616.65	567.611	0.920475	-0.119549	0.151222	0.738756
dd_Smed_v6_10141_0_1	218.159	221.229	215.089	0.972247	-0.0406052	0.724395	0.997283
dd_Smed_v6_10142_0_1	402.911	425.312	380.509	0.894658	-0.160592	0.0995864	0.638205
dd_Smed_v6_10143_0_1	356.045	364.309	347.781	0.954632	-0.0669828	0.491463	0.9616
dd_Smed_v6_10144_0_1	610.353	642.709	577.997	0.899315	-0.153102	0.0613429	0.524289
dd_Smed_v6_10145_0_1	110.352	101.239	119.464	1.18002	0.238805	0.249561	0.848404
dd_Smed_v6_10146_0_1	43.7583	46.0678	41.4488	0.899734	-0.15243	0.62498	0.984656
dd_Smed_v6_10147_0_1	934.332	949.945	918.719	0.967128	-0.0482206	0.529813	0.967727
dd_Smed_v6_10148_0_1	447.2	404.485	489.915	1.21121	0.276448	0.00194148	0.0543981
dd_Smed_v6_10149_0_1	235.854	251.396	220.311	0.876351	-0.19042	0.0822748	0.59196
dd_Smed_v6_1014_0_1	52.6712	75.3016	30.0407	0.398939	-1.32576	0.248269	0.847161
dd_Smed_v6_10150_0_1	147.233	139.932	154.535	1.10436	0.143211	0.293638	0.878602
dd_Smed_v6_10151_0_1	280.834	276.674	284.994	1.03007	0.0427457	0.712571	0.997062
dd_Smed_v6_10152_0_1	412.333	426.988	397.679	0.93136	-0.10259	0.263212	0.856045
dd_Smed_v6_10153_0_1	52.0214	50.69	53.3528	1.05253	0.0738609	0.744117	0.997739
dd_Smed_v6_10155_0_1	234.977	215.065	254.889	1.18517	0.245095	0.0342659	0.383828
dd_Smed_v6_10156_0_1	1363.57	1460.63	1266.51	0.867096	-0.205736	0.0107823	0.189863
dd_Smed_v6_10157_0_1	55.5392	55.375	55.7034	1.00593	0.00853021	0.988319	1
dd_Smed_v6_10158_0_1	44.466	47.5253	41.4067	0.871255	-0.198833	0.377799	0.922188
dd_Smed_v6_10159_0_1	176.675	170.343	183.006	1.07434	0.103446	0.408079	0.93212
dd_Smed_v6_1015_0_1	373.589	393.568	353.611	0.898477	-0.154447	0.212334	0.81706
dd_Smed_v6_10160_0_1	72.9504	78.4622	67.4387	0.859505	-0.218422	0.17923	0.777772
dd_Smed_v6_10161_0_1	125.608	127.085	124.13	0.976742	-0.0339509	0.836461	1
dd_Smed_v6_10162_0_1	122.767	123.921	121.612	0.98137	-0.0271313	0.871651	1
dd_Smed_v6_10163_0_1	187.073	180.693	193.453	1.07062	0.0984436	0.422018	0.935737
dd_Smed_v6_10164_0_1	295.914	288.537	303.291	1.05113	0.0719476	0.484706	0.960825
dd_Smed_v6_10165_0_1	384.069	378.004	390.134	1.03209	0.0455695	0.643937	0.985699
dd_Smed_v6_10166_0_10	338.73	331.075	346.385	1.04624	0.0652188	0.521274	0.965535
dd_Smed_v6_10167_0_1	270.214	273.969	266.458	0.972581	-0.0401091	0.69288	0.993162
dd_Smed_v6_10168_0_1	58.4307	56.7761	60.0853	1.05829	0.0817303	0.710508	0.996132
dd_Smed_v6_10169_0_1	229.787	238.095	221.479	0.930211	-0.104371	0.341278	0.908738
dd_Smed_v6_1016_0_1	391.549	396.277	386.822	0.97614	-0.0348402	0.701773	0.994063
dd_Smed_v6_10170_0_1	228.085	226.651	229.52	1.01266	0.018151	0.893617	1
dd_Smed_v6_10171_0_1	402.002	403.193	400.811	0.994092	-0.00854855	0.924259	1
dd_Smed_v6_10173_0_1	141.325	136.569	146.082	1.06966	0.0971474	0.48492	0.960825
dd_Smed_v6_10174_0_1	167.012	165.673	168.351	1.01616	0.0231335	0.87806	1
dd_Smed_v6_10175_0_1	184.15	197.394	170.906	0.865812	-0.207875	0.0870884	0.605137
dd_Smed_v6_10176_0_1	1165.24	1218.61	1111.87	0.91241	-0.132245	0.0695127	0.555416
dd_Smed_v6_10178_0_1	32.2637	33.3806	31.1468	0.933079	-0.0999289	0.725583	0.997283
dd_Smed_v6_10179_0_1	237.823	225.231	250.414	1.11181	0.152909	0.165637	0.758909
dd_Smed_v6_1017_0_1	791.589	838.156	745.022	0.888882	-0.169937	0.0445712	0.445945
dd_Smed_v6_10180_0_1	281.42	277.372	285.469	1.02919	0.0415098	0.703584	0.994294
dd_Smed_v6_10181_0_1	11.1889	10.7586	11.6193	1.08	0.111028	0.887322	1
dd_Smed_v6_10182_0_1	109.13	103.51	114.75	1.10859	0.14873	0.322816	0.896307
dd_Smed_v6_10183_0_1	234.193	233.964	234.422	1.00196	0.00282349	0.986883	1
dd_Smed_v6_10184_0_1	398.637	411.054	386.219	0.939583	-0.0899077	0.330971	0.902466
dd_Smed_v6_10185_0_1	321.457	326.298	316.616	0.970328	-0.0434549	0.661087	0.987046
dd_Smed_v6_10186_0_1	414.64	420.004	409.276	0.974457	-0.0373292	0.693956	0.993162
dd_Smed_v6_10187_0_1	186.232	209.178	163.287	0.78061	-0.357326	0.00939518	0.172485
dd_Smed_v6_10188_0_1	152.69	157.506	147.874	0.938844	-0.0910429	0.492846	0.961962
dd_Smed_v6_10189_0_1	393.573	384.332	402.814	1.04809	0.0677603	0.48343	0.960343
dd_Smed_v6_1018_0_1	811.532	841.107	781.957	0.929676	-0.1052	0.172247	0.766682
dd_Smed_v6_10190_0_1	255.301	249.571	261.031	1.04592	0.064769	0.652176	0.985699
dd_Smed_v6_10191_0_1	87.3357	94.847	79.8244	0.841612	-0.248772	0.129421	0.70006
dd_Smed_v6_10192_0_1	595.763	621.168	570.358	0.918203	-0.123115	0.147178	0.73287
dd_Smed_v6_10193_0_1	132.999	136.208	129.79	0.952881	-0.0696328	0.630493	0.984656
dd_Smed_v6_10194_0_1	225.894	242.4	209.388	0.863815	-0.211206	0.146644	0.731834
dd_Smed_v6_10195_0_1	48.0263	51.6519	44.4007	0.859615	-0.218237	0.349892	0.912123
dd_Smed_v6_10196_0_1	12.2834	12.4119	12.1549	0.979295	-0.0301848	1	1
dd_Smed_v6_10198_0_1	528.393	540.351	516.434	0.955738	-0.065313	0.433932	0.938586
dd_Smed_v6_10199_0_1	296.312	281.63	310.993	1.10426	0.143082	0.165995	0.759329
dd_Smed_v6_1019_0_1	1740.82	1911.9	1569.73	0.821029	-0.284495	0.0308615	0.359961
dd_Smed_v6_101_0_1	2329.36	2125.7	2533.02	1.19161	0.252915	0.0589178	0.513191
dd_Smed_v6_10200_0_1	221.897	232.474	211.32	0.909005	-0.13764	0.302611	0.884642
dd_Smed_v6_10201_0_1	516.617	527.33	505.904	0.95937	-0.0598407	0.476687	0.958209
dd_Smed_v6_10203_0_1	322.63	315.999	329.26	1.04197	0.0593078	0.54099	0.968135
dd_Smed_v6_10205_0_1	468.157	468.561	467.753	0.998276	-0.00248995	0.991079	1
dd_Smed_v6_10206_0_1	119.117	119.401	118.833	0.995247	-0.00687415	0.986873	1
dd_Smed_v6_10207_0_1	194.235	196.26	192.21	0.979367	-0.0300789	0.797874	1
dd_Smed_v6_10208_0_1	350.611	349.568	351.654	1.00597	0.00858079	0.921289	1
dd_Smed_v6_10209_0_1	118.209	118.031	118.388	1.00302	0.00435074	1	1
dd_Smed_v6_1020_0_1	953.454	953.565	953.343	0.999768	-0.000334657	1	1
dd_Smed_v6_10210_0_1	484.545	485.223	483.867	0.997205	-0.00403783	0.959023	1
dd_Smed_v6_10211_0_1	120.022	112.483	127.562	1.13406	0.181491	0.198513	0.801192
dd_Smed_v6_10212_0_1	79.463	75.1798	83.7462	1.11395	0.155678	0.370552	0.919609
dd_Smed_v6_10214_0_1	1029.99	1053.97	1006.02	0.95451	-0.067168	0.419641	0.935106
dd_Smed_v6_331_0_1	30.2467	16.2006	44.2927	2.73402	1.45102	0.00056379	0.0208119
dd_Smed_v6_10216_0_1	132.32	134.319	130.322	0.970247	-0.0435755	0.782176	0.999871
dd_Smed_v6_10217_0_1	204.495	207.312	201.679	0.972826	-0.0397457	0.742513	0.997676
dd_Smed_v6_10218_0_1	247.977	250.523	245.431	0.979676	-0.0296236	0.804495	1
dd_Smed_v6_10219_0_1	219.771	204.514	235.028	1.1492	0.200628	0.0801867	0.585488
dd_Smed_v6_1021_0_1	3955.34	3782.06	4128.62	1.09163	0.126488	0.175138	0.77099
dd_Smed_v6_10220_0_1	178.248	192.496	164	0.851966	-0.231132	0.0549382	0.497416
dd_Smed_v6_10221_0_1	230.912	230.36	231.464	1.00479	0.00689729	0.970235	1
dd_Smed_v6_10222_0_1	141.677	145.645	137.708	0.945508	-0.0808386	0.551275	0.971066
dd_Smed_v6_10223_0_1	130.911	129.816	132.006	1.01687	0.024138	0.883083	1
dd_Smed_v6_10224_0_1	9.83334	11.1254	8.54129	0.767729	-0.381331	0.482487	0.960343
dd_Smed_v6_10225_0_1	350.13	327.793	372.467	1.13629	0.184326	0.0555447	0.498976
dd_Smed_v6_10226_0_1	86.2265	84.7363	87.7168	1.03517	0.0498728	0.766049	0.999625
dd_Smed_v6_10227_0_1	19.0595	23.7995	14.3194	0.601667	-0.732962	0.037538	0.405778
dd_Smed_v6_10227_1_1	17.8646	16.2839	19.4452	1.19414	0.255969	0.478953	0.959409
dd_Smed_v6_10228_0_1	312.148	328.406	295.891	0.900989	-0.150419	0.160743	0.751114
dd_Smed_v6_10229_0_1	367.37	366.194	368.546	1.00642	0.00923468	0.911366	1
dd_Smed_v6_1022_0_1	672.233	649.697	694.769	1.06937	0.0967674	0.214378	0.819382
dd_Smed_v6_10231_0_1	87.4413	92.7518	82.1308	0.88549	-0.175452	0.323873	0.896894
dd_Smed_v6_10232_0_1	94.0397	89.7643	98.3151	1.09526	0.131271	0.587775	0.981703
dd_Smed_v6_10233_0_1	471.299	448.272	494.326	1.10274	0.141088	0.11147	0.664693
dd_Smed_v6_10235_0_1	244.41	241.19	247.63	1.0267	0.038013	0.725558	0.997283
dd_Smed_v6_10236_0_1	272.946	296.146	249.746	0.84332	-0.245849	0.0463303	0.455407
dd_Smed_v6_10237_0_1	223.474	235.065	211.884	0.901385	-0.149785	0.17813	0.776129
dd_Smed_v6_10238_0_1	128.377	121.75	135.004	1.10886	0.149082	0.283034	0.871912
dd_Smed_v6_10239_0_1	73.2892	84.9331	61.6453	0.725811	-0.462335	0.00966289	0.17603
dd_Smed_v6_1023_0_1	1867.46	1924.22	1810.71	0.941007	-0.087723	0.194735	0.795131
dd_Smed_v6_1491_0_1	685.272	381.498	989.045	2.59253	1.37436	6.05579e-36	2.6099e-32
dd_Smed_v6_10241_0_1	34.6514	32.8454	36.4574	1.10997	0.150523	0.650666	0.985699
dd_Smed_v6_10242_0_1	339.143	333.355	344.931	1.03472	0.0492456	0.620972	0.984324
dd_Smed_v6_10243_0_1	228.342	220.086	236.598	1.07503	0.104373	0.350312	0.912123
dd_Smed_v6_10244_0_1	718.844	732.584	705.104	0.962489	-0.0551574	0.493476	0.962552
dd_Smed_v6_10245_0_1	219.142	230.2	208.083	0.903923	-0.145729	0.192523	0.793234
dd_Smed_v6_8029_0_1	127.79	72.9626	182.617	2.50288	1.32359	1.13116e-21	1.62501e-18
dd_Smed_v6_10247_0_1	55.0059	50.6233	59.3885	1.17314	0.230381	0.257632	0.852992
dd_Smed_v6_10248_0_1	462.178	513.593	410.763	0.799783	-0.32232	0.0125298	0.210323
dd_Smed_v6_10249_0_1	1524.14	1525.5	1522.77	0.998209	-0.00258659	0.956522	1
dd_Smed_v6_6604_0_1	143.498	84.7733	202.223	2.38546	1.25426	4.54683e-20	4.61075e-17
dd_Smed_v6_10250_0_1	622.903	604.785	641.02	1.05991	0.0839469	0.354913	0.914862
dd_Smed_v6_10251_0_1	116.501	112.906	120.097	1.06369	0.0890807	0.557764	0.97191
dd_Smed_v6_10252_0_1	119.369	124.117	114.62	0.92348	-0.114848	0.43395	0.938586
dd_Smed_v6_10253_0_1	101.867	106.444	97.2891	0.913991	-0.129747	0.41751	0.935067
dd_Smed_v6_10255_0_1	247.488	239.902	255.075	1.06325	0.0884758	0.427006	0.936138
dd_Smed_v6_10256_0_1	93.149	88.2525	98.0455	1.11097	0.151815	0.348178	0.911273
dd_Smed_v6_19949_0_1	22.6671	13.6098	31.7244	2.331	1.22095	0.000361822	0.0144385
dd_Smed_v6_10258_0_1	158.329	155.722	160.935	1.03348	0.0475052	0.781851	0.999871
dd_Smed_v6_10259_0_1	625.935	672.046	579.824	0.862774	-0.212946	0.0091518	0.169097
dd_Smed_v6_1025_0_1	6178.33	6084.57	6272.08	1.03082	0.0437884	0.480501	0.960343
dd_Smed_v6_10260_0_1	504.57	473.861	535.279	1.12961	0.175828	0.0432902	0.439908
dd_Smed_v6_10261_0_1	90.3017	83.1456	97.4578	1.17213	0.229137	0.151334	0.738779
dd_Smed_v6_21906_0_1	40.1197	24.1076	56.1318	2.32839	1.21933	2.24114e-05	0.00141676
dd_Smed_v6_10263_0_1	139.434	138.117	140.75	1.01906	0.0272435	0.857387	1
dd_Smed_v6_10264_0_1	47.3765	46.2701	48.4829	1.04782	0.0673954	0.800917	1
dd_Smed_v6_10265_0_1	302.839	280.823	324.855	1.15679	0.210132	0.0385494	0.412254
dd_Smed_v6_10266_0_1	103.31	101.299	105.322	1.03972	0.0561951	0.727745	0.997283
dd_Smed_v6_10267_0_1	77.7704	74.9767	80.564	1.07452	0.103693	0.584226	0.981372
dd_Smed_v6_10268_0_1	63.2356	60.9558	65.5153	1.0748	0.104067	0.577478	0.980979
dd_Smed_v6_10269_0_1	125.434	128.406	122.461	0.953703	-0.0683875	0.65612	0.985699
dd_Smed_v6_34919_0_1	44.5684	28.169	60.9677	2.16435	1.11394	3.27485e-06	0.000271419
dd_Smed_v6_10270_0_1	60.4056	61.3269	59.4843	0.969955	-0.0440107	0.846368	1
dd_Smed_v6_10271_0_1	648.391	700.816	595.966	0.850388	-0.233806	0.00383228	0.0890054
dd_Smed_v6_10272_0_1	168.294	164.924	171.665	1.04087	0.0577948	0.653964	0.985699
dd_Smed_v6_10273_0_1	381.659	385.883	377.434	0.978103	-0.0319413	0.725095	0.997283
dd_Smed_v6_10275_0_1	38.6292	35.5578	41.7006	1.17275	0.2299	0.341786	0.90892
dd_Smed_v6_10276_0_1	319.929	315.75	324.109	1.02647	0.0376968	0.716283	0.997283
dd_Smed_v6_10277_0_1	114.757	109.431	120.083	1.09734	0.134016	0.381019	0.922188
dd_Smed_v6_10278_0_1	121.596	119.699	123.493	1.03169	0.0450139	0.765026	0.9996
dd_Smed_v6_10279_0_1	187.086	190.683	183.489	0.962273	-0.0554814	0.641902	0.985699
dd_Smed_v6_1027_0_1	7886.26	7574.28	8198.24	1.08238	0.114206	0.061928	0.525641
dd_Smed_v6_10280_0_1	238.042	215.683	260.401	1.20733	0.271825	0.0119603	0.203236
dd_Smed_v6_10281_0_1	115.784	124.884	106.685	0.854274	-0.227229	0.1163	0.676186
dd_Smed_v6_10282_0_1	1099	1071.28	1126.72	1.05175	0.0727944	0.353279	0.913426
dd_Smed_v6_10284_0_1	97.6091	91.6658	103.552	1.12967	0.175905	0.27055	0.861026
dd_Smed_v6_10285_0_1	46.6864	51.0828	42.2899	0.827869	-0.272525	0.232102	0.832206
dd_Smed_v6_3259_0_1	410.366	267.288	553.444	2.07059	1.05004	5.21488e-05	0.00289065
dd_Smed_v6_10287_0_1	114.814	106.471	123.157	1.15672	0.210035	0.149106	0.736092
dd_Smed_v6_10288_0_1	338.399	326.362	350.436	1.07377	0.10268	0.274397	0.865715
dd_Smed_v6_10289_0_1	179.027	170.69	187.364	1.09768	0.134464	0.282678	0.871896
dd_Smed_v6_10290_0_1	322.664	330.077	315.251	0.955084	-0.0663012	0.506096	0.963741
dd_Smed_v6_10291_0_1	215.861	213.979	217.743	1.01759	0.0251593	0.827464	1
dd_Smed_v6_10292_0_1	269.116	281.329	256.904	0.913182	-0.131025	0.317646	0.892423
dd_Smed_v6_10293_0_1	80.9842	74.155	87.8134	1.18419	0.243897	0.148548	0.735232
dd_Smed_v6_10294_0_1	410.723	437.308	384.137	0.878412	-0.18703	0.0790607	0.584607
dd_Smed_v6_10295_0_1	52.6342	54.9493	50.3192	0.915738	-0.126994	0.536573	0.967727
dd_Smed_v6_10296_0_1	23.706	22.9601	24.4518	1.06497	0.0908108	0.79949	1
dd_Smed_v6_10299_0_1	11.6729	12.9877	10.3582	0.79754	-0.326371	0.489945	0.961257
dd_Smed_v6_1029_0_1	1470.18	1454.63	1485.74	1.02139	0.0305295	0.665983	0.987773
dd_Smed_v6_1029_1_1	867.231	845.154	889.309	1.05225	0.0734707	0.375552	0.922188
dd_Smed_v6_102_0_1	710.124	759.071	661.178	0.871036	-0.199196	0.0427933	0.437812
dd_Smed_v6_10301_0_1	58.9907	57.0294	60.9519	1.06878	0.0959672	0.623385	0.984391
dd_Smed_v6_10302_0_1	521.159	545.438	496.88	0.910974	-0.134519	0.115668	0.673421
dd_Smed_v6_10304_0_1	821.226	848.664	793.789	0.93534	-0.0964378	0.214164	0.819228
dd_Smed_v6_10305_0_1	79.2149	84.004	74.4258	0.885979	-0.174655	0.325686	0.899101
dd_Smed_v6_10306_0_1	1106.8	1114.21	1099.38	0.986685	-0.0193392	0.780149	0.999871
dd_Smed_v6_10308_0_1	407.186	413.101	401.271	0.971363	-0.0419182	0.692146	0.993162
dd_Smed_v6_10309_0_1	48.8053	50.7429	46.8677	0.923631	-0.114612	0.736505	0.997283
dd_Smed_v6_1030_0_1	271.949	264.494	279.405	1.05638	0.0791262	0.609011	0.983864
dd_Smed_v6_10310_0_1	258.432	257.248	259.617	1.00921	0.0132263	0.910668	1
dd_Smed_v6_10311_0_1	690.788	707.084	674.491	0.953905	-0.0680821	0.386217	0.922925
dd_Smed_v6_10312_0_1	79.9504	80.2507	79.65	0.992514	-0.0108409	0.952645	1
dd_Smed_v6_10313_0_1	98.826	97.8098	99.8423	1.02078	0.0296721	0.850193	1
dd_Smed_v6_10314_0_1	425.957	434.51	417.404	0.960632	-0.0579445	0.52882	0.967727
dd_Smed_v6_10315_0_1	737.753	756.608	718.899	0.95016	-0.0737572	0.352852	0.913426
dd_Smed_v6_10316_0_1	82.4605	85.9572	78.9639	0.918643	-0.122424	0.4712	0.956549
dd_Smed_v6_10318_0_1	262.94	266.658	259.222	0.972114	-0.0408022	0.761309	0.9996
dd_Smed_v6_10319_0_1	500.568	510.137	490.999	0.962483	-0.0551663	0.525893	0.966699
dd_Smed_v6_1031_0_1	3124.88	3315.72	2934.05	0.88489	-0.17643	0.00572587	0.121115
dd_Smed_v6_10320_0_1	127.997	126.123	129.872	1.02973	0.0422639	0.815323	1
dd_Smed_v6_10322_0_1	470.386	495.609	445.163	0.898213	-0.15487	0.0778008	0.583413
dd_Smed_v6_10323_0_1	166.002	172.33	159.674	0.926563	-0.110039	0.381752	0.922228
dd_Smed_v6_10324_0_1	102.732	106.933	98.5308	0.921428	-0.118057	0.498435	0.963231
dd_Smed_v6_10325_0_1	166.349	153.756	178.942	1.16381	0.21885	0.169551	0.763281
dd_Smed_v6_10326_0_1	50.1751	47.8799	52.4702	1.09587	0.132079	0.557859	0.97191
dd_Smed_v6_10327_0_1	87.7886	96.8863	78.6909	0.812198	-0.300097	0.0734059	0.572081
dd_Smed_v6_10328_0_1	15.0205	15.4898	14.5511	0.939404	-0.0901826	0.89474	1
dd_Smed_v6_10329_0_1	105.604	100.589	110.619	1.09971	0.137121	0.366928	0.919609
dd_Smed_v6_1032_0_1	6153.39	6243.96	6062.81	0.970987	-0.0424758	0.526443	0.966699
dd_Smed_v6_10330_0_1	470.882	474.395	467.368	0.985187	-0.0215308	0.8095	1
dd_Smed_v6_10331_0_1	110.326	112.533	108.118	0.960771	-0.0577354	0.713646	0.997283
dd_Smed_v6_10333_0_1	39.0408	41.5042	36.5774	0.881294	-0.182305	0.562744	0.974489
dd_Smed_v6_10334_0_1	531.425	554.487	508.363	0.916816	-0.125295	0.14639	0.731834
dd_Smed_v6_10335_0_1	211.597	211.222	211.971	1.00355	0.00510931	0.969802	1
dd_Smed_v6_10336_0_1	261.494	252.178	270.811	1.07389	0.102842	0.342158	0.90892
dd_Smed_v6_10337_0_1	326.254	314.58	337.928	1.07422	0.10329	0.377377	0.922188
dd_Smed_v6_10338_0_1	283.581	287.211	279.951	0.974723	-0.0369359	0.727395	0.997283
dd_Smed_v6_10339_0_1	364.674	366.028	363.321	0.992603	-0.0107109	0.916328	1
dd_Smed_v6_1033_0_1	1308.94	1151.26	1466.63	1.27393	0.349283	0.207525	0.810591
dd_Smed_v6_10340_0_1	480.978	480.855	481.101	1.00051	0.000735881	1	1
dd_Smed_v6_10341_0_1	85.5444	82.964	88.1248	1.0622	0.0870614	0.606156	0.983864
dd_Smed_v6_10342_0_1	177.68	161.583	193.778	1.19925	0.262133	0.032954	0.374349
dd_Smed_v6_10343_0_1	294.899	284.19	305.607	1.07536	0.104823	0.301923	0.884056
dd_Smed_v6_10346_0_1	251.743	234.112	269.374	1.15062	0.202412	0.0646395	0.538319
dd_Smed_v6_10347_0_1	333.637	343.401	323.874	0.943135	-0.0844636	0.443307	0.943349
dd_Smed_v6_10348_0_1	178.145	173.015	183.276	1.05931	0.0831183	0.522665	0.96583
dd_Smed_v6_10349_0_1	100.195	101.967	98.4234	0.965246	-0.0510316	0.749912	0.998545
dd_Smed_v6_1034_0_1	2892.9	2838	2947.8	1.03869	0.0547649	0.391153	0.924515
dd_Smed_v6_10350_0_1	80.3326	91.7589	68.9062	0.750948	-0.413215	0.0600256	0.518235
dd_Smed_v6_10351_0_1	69.7571	74.8521	64.6621	0.863864	-0.211123	0.239458	0.838522
dd_Smed_v6_10352_0_1	291.14	295.26	287.02	0.972092	-0.0408353	0.713968	0.997283
dd_Smed_v6_10354_0_1	220.422	220.358	220.486	1.00058	0.000837017	1	1
dd_Smed_v6_10355_0_1	202.444	207.458	197.431	0.951671	-0.0714659	0.535362	0.967727
dd_Smed_v6_10356_0_1	153.008	153.994	152.023	0.9872	-0.0185856	0.91129	1
dd_Smed_v6_10357_0_1	261.488	268.864	254.113	0.945135	-0.0814078	0.462597	0.952318
dd_Smed_v6_9212_0_1	22.3628	14.566	30.1595	2.07055	1.05001	0.0010458	0.0336353
dd_Smed_v6_1035_1_1	3401.24	3463.56	3338.92	0.964013	-0.0528752	0.418093	0.935067
dd_Smed_v6_10360_0_1	150.483	146.6	154.366	1.05298	0.0744715	0.56673	0.975131
dd_Smed_v6_10361_0_1	180.472	187.184	173.759	0.92828	-0.107368	0.419653	0.935106
dd_Smed_v6_10362_1_1	167.365	156.747	177.983	1.13548	0.183305	0.135654	0.714929
dd_Smed_v6_10363_0_1	29.8609	32.2836	27.4383	0.849915	-0.23461	0.39539	0.925625
dd_Smed_v6_10364_0_1	43.0901	35.7693	50.4108	1.40933	0.495011	0.133741	0.70996
dd_Smed_v6_10365_0_1	149.476	154.548	144.405	0.934372	-0.0979309	0.453985	0.950721
dd_Smed_v6_5102_0_1	350.944	234.873	467.015	1.98837	0.991586	4.97922e-19	4.08747e-16
dd_Smed_v6_10368_0_1	23.4816	24.4325	22.5308	0.922167	-0.1169	0.737938	0.997283
dd_Smed_v6_10369_0_1	1298.54	1287.6	1309.48	1.01699	0.0243041	0.746806	0.998541
dd_Smed_v6_1036_0_1	948.998	933.833	964.163	1.03248	0.046113	0.5454	0.969282
dd_Smed_v6_10370_0_1	90.2289	85.0049	95.4529	1.12291	0.167244	0.294196	0.87907
dd_Smed_v6_10370_1_1	13.5152	14.2332	12.7973	0.899118	-0.153418	0.751324	0.998545
dd_Smed_v6_10371_0_1	54.2545	60.0336	48.4754	0.807471	-0.308517	0.125253	0.695684
dd_Smed_v6_10372_0_1	194.494	195.653	193.336	0.988157	-0.0171872	0.917928	1
dd_Smed_v6_10373_0_1	380.22	384.01	376.43	0.980261	-0.0287623	0.770548	0.999625
dd_Smed_v6_10374_0_1	534.324	508.362	560.286	1.10214	0.140308	0.0949331	0.621082
dd_Smed_v6_10375_0_1	288.269	276.742	299.797	1.08331	0.115445	0.280288	0.86967
dd_Smed_v6_10376_0_1	297.663	296.934	298.391	1.0049	0.00705888	0.941604	1
dd_Smed_v6_10377_0_1	494.069	503.707	484.431	0.961733	-0.0562918	0.514662	0.965535
dd_Smed_v6_10378_0_1	252.797	262.689	242.905	0.924688	-0.112961	0.288915	0.875899
dd_Smed_v6_10379_0_1	195.418	193.133	197.704	1.02367	0.0337462	0.862251	1
dd_Smed_v6_1037_0_1	1690.56	1768.64	1612.48	0.911707	-0.133358	0.051863	0.483802
dd_Smed_v6_10380_0_1	1198.21	1216.42	1180.01	0.97007	-0.0438392	0.532652	0.967727
dd_Smed_v6_10381_0_1	5.53958	3.72846	7.35071	1.97152	0.979306	0.184417	0.785447
dd_Smed_v6_10382_0_1	200.042	193.084	207.001	1.07208	0.100413	0.371707	0.919609
dd_Smed_v6_10386_0_1	98.4125	94.1752	102.65	1.08999	0.124311	0.441642	0.943206
dd_Smed_v6_10387_0_1	311.519	306.504	316.535	1.03273	0.0464574	0.652227	0.985699
dd_Smed_v6_10388_0_1	160.392	167.218	153.566	0.918359	-0.122869	0.32638	0.899101
dd_Smed_v6_10389_0_1	38.1559	43.7991	32.5127	0.742314	-0.429899	0.444371	0.943877
dd_Smed_v6_1038_0_1	1660.28	1611.41	1709.15	1.06066	0.0849606	0.211432	0.815775
dd_Smed_v6_10390_0_1	241.116	237.811	244.421	1.02779	0.0395522	0.770233	0.999625
dd_Smed_v6_10391_0_1	546.417	557.061	535.773	0.961786	-0.0562114	0.508886	0.963917
dd_Smed_v6_10392_0_1	326.507	316.151	336.863	1.06551	0.091549	0.368508	0.919609
dd_Smed_v6_10393_0_1	218.474	228.818	208.131	0.909593	-0.136706	0.239277	0.838522
dd_Smed_v6_10394_0_1	416.06	409.274	422.847	1.03316	0.0470684	0.686605	0.992153
dd_Smed_v6_10395_0_1	41.8637	36.8129	46.9146	1.27441	0.349827	0.117919	0.680548
dd_Smed_v6_10396_0_1	218.83	225.424	212.237	0.941502	-0.0869639	0.43591	0.938746
dd_Smed_v6_10397_0_1	74.5403	77.244	71.8365	0.929995	-0.104705	0.562486	0.974489
dd_Smed_v6_10398_0_1	591.893	598.736	585.05	0.977142	-0.0333601	0.683282	0.991441
dd_Smed_v6_10399_0_1	139.673	132.518	146.828	1.10799	0.147946	0.321218	0.895743
dd_Smed_v6_1039_0_1	10771.1	10507.1	11035.2	1.05026	0.0707527	0.606331	0.983864
dd_Smed_v6_103_0_1	168.236	162.39	174.082	1.07199	0.100298	0.442419	0.943206
dd_Smed_v6_10400_0_1	139.99	137.774	142.205	1.03216	0.0456716	0.732874	0.997283
dd_Smed_v6_10402_0_1	316.968	310.304	323.633	1.04296	0.0606781	0.536597	0.967727
dd_Smed_v6_10403_0_1	68.4719	66.2534	70.6905	1.06697	0.0935211	0.606619	0.983864
dd_Smed_v6_10404_0_1	122.828	113.915	131.74	1.15648	0.209742	0.127132	0.696226
dd_Smed_v6_10405_0_1	229.69	240.733	218.647	0.908254	-0.138833	0.209994	0.813814
dd_Smed_v6_10406_0_1	547.439	591.519	503.359	0.850959	-0.232838	0.0060502	0.125813
dd_Smed_v6_10407_0_1	1709.24	1666.66	1751.82	1.05109	0.0718927	0.373599	0.920461
dd_Smed_v6_10408_0_1	304.508	302.28	306.736	1.01474	0.021111	0.841644	1
dd_Smed_v6_10409_0_1	539.805	500.645	578.964	1.15644	0.209686	0.0132235	0.21752
dd_Smed_v6_1040_0_1	611.444	620.784	602.104	0.969908	-0.0440797	0.596533	0.982513
dd_Smed_v6_10410_0_1	27.88	26.2781	29.4818	1.12192	0.165964	0.558569	0.972342
dd_Smed_v6_10411_0_1	178.954	180.402	177.506	0.983947	-0.0233479	0.861251	1
dd_Smed_v6_10412_0_1	98.6363	97.023	100.25	1.03326	0.0471978	0.778807	0.999769
dd_Smed_v6_10413_0_1	18.5462	15.7992	21.2932	1.34774	0.43054	0.203825	0.805528
dd_Smed_v6_10414_0_1	170.897	174.581	167.213	0.957799	-0.0622056	0.625931	0.984656
dd_Smed_v6_10415_0_1	296.294	284.348	308.24	1.08402	0.116394	0.244769	0.845546
dd_Smed_v6_10417_0_1	360.742	355.848	365.636	1.02751	0.0391473	0.687222	0.992545
dd_Smed_v6_10418_0_1	156.61	158.565	154.655	0.975339	-0.0360237	0.78461	0.999871
dd_Smed_v6_10419_0_1	358.055	361.758	354.353	0.979529	-0.0298404	0.752669	0.998545
dd_Smed_v6_1041_0_1	1063.66	1100.78	1026.54	0.932556	-0.100738	0.296863	0.880526
dd_Smed_v6_10420_0_1	233.61	233.272	233.948	1.0029	0.00417444	0.97245	1
dd_Smed_v6_10421_0_1	79.6976	78.3406	81.0546	1.03464	0.0491332	0.785577	0.999985
dd_Smed_v6_10422_0_1	232.573	239.919	225.227	0.938761	-0.0911695	0.398402	0.926955
dd_Smed_v6_10424_0_1	173.581	170.552	176.61	1.03552	0.0503544	0.738843	0.997283
dd_Smed_v6_10425_0_1	982.101	1035.51	928.697	0.896853	-0.157056	0.040807	0.426401
dd_Smed_v6_10426_0_1	573.694	589.973	557.414	0.944812	-0.0819014	0.326399	0.899101
dd_Smed_v6_10427_0_1	377.016	370.519	383.513	1.03507	0.0497284	0.582383	0.980979
dd_Smed_v6_10428_0_1	82.0005	86.9684	77.0327	0.885756	-0.175019	0.312304	0.890667
dd_Smed_v6_10429_0_1	294.835	282.851	306.819	1.08474	0.117348	0.39097	0.924515
dd_Smed_v6_10431_0_1	565.27	553.336	577.203	1.04313	0.0609209	0.477111	0.958325
dd_Smed_v6_10434_0_1	370.89	372.77	369.011	0.989917	-0.0146205	0.883345	1
dd_Smed_v6_10435_0_1	401.755	406.111	397.399	0.978548	-0.0312854	0.735353	0.997283
dd_Smed_v6_10436_0_1	197.343	192.188	202.498	1.05365	0.0753898	0.635371	0.984735
dd_Smed_v6_10437_0_1	244.047	267.831	220.263	0.822396	-0.282095	0.00966995	0.17603
dd_Smed_v6_10438_0_1	240.327	245.253	235.4	0.959827	-0.0591534	0.602979	0.983532
dd_Smed_v6_10439_0_1	22.8845	23.2358	22.5333	0.969766	-0.0442911	0.942466	1
dd_Smed_v6_1043_0_1	455.033	591.393	318.674	0.538853	-0.892037	0.417753	0.935067
dd_Smed_v6_10440_0_1	98.6133	90.4279	106.799	1.18104	0.240052	0.213625	0.818305
dd_Smed_v6_10441_0_1	91.3067	90.9093	91.7041	1.00874	0.0125579	0.957513	1
dd_Smed_v6_10442_0_1	96.6736	97.1118	96.2354	0.990976	-0.0130785	0.962628	1
dd_Smed_v6_10443_0_1	144.683	141.86	147.506	1.0398	0.0563019	0.688174	0.993051
dd_Smed_v6_10444_0_1	357.128	360.418	353.837	0.981739	-0.0265891	0.77337	0.999625
dd_Smed_v6_10445_0_1	365.076	337.556	392.595	1.16305	0.217915	0.0204166	0.283382
dd_Smed_v6_10446_0_1	126.664	138.153	115.175	0.833672	-0.262448	0.0788458	0.584607
dd_Smed_v6_10447_0_1	129.304	119.707	138.902	1.16035	0.214561	0.119394	0.683797
dd_Smed_v6_10448_0_1	530.435	535.397	525.472	0.981464	-0.0269935	0.76918	0.999625
dd_Smed_v6_10449_0_1	251.735	251.235	252.234	1.00398	0.00572338	0.971816	1
dd_Smed_v6_1044_0_1	3879.9	3747.83	4011.98	1.07048	0.0982599	0.116741	0.677838
dd_Smed_v6_10450_0_1	30.4559	27.5972	33.3147	1.20718	0.271638	0.474881	0.957282
dd_Smed_v6_10452_0_1	420.718	535.033	306.404	0.572682	-0.804193	0.162225	0.7538
dd_Smed_v6_10453_0_1	241.411	235.371	247.452	1.05133	0.0722156	0.518967	0.965535
dd_Smed_v6_10454_0_1	436.275	460.432	412.118	0.895069	-0.15993	0.0727517	0.568347
dd_Smed_v6_10456_0_1	63.321	61.6507	64.9913	1.05418	0.0761277	0.733449	0.997283
dd_Smed_v6_10458_0_1	299.055	314.16	283.95	0.90384	-0.145861	0.155665	0.745214
dd_Smed_v6_10459_1_1	603.023	606.182	599.865	0.989579	-0.0151127	0.861237	1
dd_Smed_v6_1045_0_1	730.756	721.324	740.187	1.02615	0.0372416	0.633092	0.984735
dd_Smed_v6_10460_0_1	1188.05	1276.95	1099.14	0.860754	-0.216328	0.0306834	0.358854
dd_Smed_v6_10462_0_1	161.145	157.602	164.687	1.04496	0.0634448	0.637552	0.985209
dd_Smed_v6_10464_0_1	212.257	223.311	201.202	0.900992	-0.150414	0.185376	0.786374
dd_Smed_v6_10465_0_2	103.436	94.2263	112.645	1.19548	0.257587	0.0931744	0.617115
dd_Smed_v6_10466_0_1	47.9876	49.6123	46.3629	0.934505	-0.0977251	0.677886	0.990631
dd_Smed_v6_10467_0_1	315.805	318.21	313.4	0.984882	-0.0219778	0.845062	1
dd_Smed_v6_10468_0_1	513.489	528.661	498.317	0.942602	-0.0852798	0.385702	0.922925
dd_Smed_v6_4280_0_1	1058.98	709.162	1408.8	1.98657	0.990278	8.70286e-42	5.00096e-38
dd_Smed_v6_1046_0_1	1231.58	1198.01	1265.14	1.05604	0.0786617	0.271329	0.862042
dd_Smed_v6_10471_0_1	90.0429	90.2425	89.8434	0.995578	-0.006394	0.993738	1
dd_Smed_v6_10472_0_1	313.403	316.586	310.221	0.979894	-0.029302	0.777322	0.999625
dd_Smed_v6_10473_0_1	177.32	155.85	198.789	1.27552	0.351085	0.0105513	0.187308
dd_Smed_v6_10474_0_1	433.958	437.453	430.463	0.98402	-0.0232405	0.81399	1
dd_Smed_v6_10476_1_1	71.5096	77.7661	65.2532	0.839095	-0.253094	0.17956	0.778312
dd_Smed_v6_10477_0_1	34.399	33.4365	35.3615	1.05757	0.0807568	0.775771	0.999625
dd_Smed_v6_10478_0_1	246.086	233.004	259.168	1.11229	0.153532	0.150817	0.738198
dd_Smed_v6_10479_0_1	275.311	289.323	261.299	0.903138	-0.146982	0.152061	0.739816
dd_Smed_v6_1047_0_1	1621.32	1594.68	1647.96	1.03341	0.0474071	0.48764	0.960825
dd_Smed_v6_10480_0_1	136.075	151.394	120.757	0.797631	-0.326206	0.01636	0.247612
dd_Smed_v6_10481_0_1	218.885	218.241	219.528	1.00589	0.00847795	0.962027	1
dd_Smed_v6_10482_0_1	236.966	222.511	251.421	1.12993	0.17623	0.110901	0.662372
dd_Smed_v6_10483_0_1	107.835	107.228	108.442	1.01133	0.0162535	0.935482	1
dd_Smed_v6_10484_0_1	28.906	29.7146	28.0974	0.945574	-0.0807371	0.790332	1
dd_Smed_v6_10485_0_1	141.111	140.655	141.567	1.00648	0.00932259	0.961385	1
dd_Smed_v6_10486_0_10	312.855	287.464	338.247	1.17666	0.234696	0.030202	0.355861
dd_Smed_v6_10487_0_2	60.4445	64.6524	56.2366	0.869831	-0.201193	0.324337	0.896896
dd_Smed_v6_10489_0_1	123.688	127.034	120.342	0.947321	-0.078074	0.585033	0.981393
dd_Smed_v6_1048_0_1	1455.62	1560.48	1350.76	0.865608	-0.208214	0.00287543	0.0727894
dd_Smed_v6_10490_0_1	146.381	149.555	143.207	0.957557	-0.0625697	0.63759	0.985209
dd_Smed_v6_10491_0_1	23.4442	21.9481	24.9404	1.13634	0.184394	0.565125	0.974803
dd_Smed_v6_10491_1_1	145.316	151.773	138.86	0.914916	-0.128289	0.332456	0.904033
dd_Smed_v6_10493_0_1	336.53	362.484	310.576	0.856801	-0.222968	0.188375	0.790123
dd_Smed_v6_10495_0_1	137.084	146.087	128.08	0.876734	-0.189789	0.21584	0.820609
dd_Smed_v6_10497_0_1	204.463	188.355	220.572	1.17104	0.22779	0.0438515	0.442856
dd_Smed_v6_10498_0_1	347.211	345.116	349.305	1.01214	0.0174061	0.853985	1
dd_Smed_v6_10499_0_1	557.582	547.314	567.849	1.03752	0.0531395	0.609472	0.983864
dd_Smed_v6_1049_0_1	983.257	1033.29	933.222	0.903155	-0.146954	0.0654922	0.541348
dd_Smed_v6_104_0_1	2634.61	2661.55	2607.67	0.979755	-0.0295063	0.648566	0.985699
dd_Smed_v6_10500_0_1	82.3798	88.9561	75.8036	0.852145	-0.230829	0.163601	0.755048
dd_Smed_v6_10501_0_1	35.1625	35.5839	34.7412	0.976318	-0.034577	0.930403	1
dd_Smed_v6_10502_0_1	9.35069	5.57835	13.123	2.35249	1.23419	0.0185788	0.269013
dd_Smed_v6_10504_0_1	769.869	781.795	757.944	0.969492	-0.0446994	0.557151	0.97191
dd_Smed_v6_10506_0_1	192.994	174.772	211.216	1.20853	0.273248	0.0206309	0.284525
dd_Smed_v6_10507_0_1	73.2874	73.8593	72.7155	0.984513	-0.0225177	0.932521	1
dd_Smed_v6_10508_0_1	167.045	158.682	175.407	1.10541	0.144575	0.236576	0.835609
dd_Smed_v6_26944_0_1	27.8616	18.7899	36.9333	1.9656	0.974966	0.000719046	0.0250924
dd_Smed_v6_1050_0_1	1572.15	1575.62	1568.69	0.995601	-0.0063597	0.933809	1
dd_Smed_v6_10510_0_1	313.655	324.634	302.677	0.932364	-0.101035	0.346518	0.909569
dd_Smed_v6_10511_0_1	135.837	139.035	132.639	0.953995	-0.0679461	0.641752	0.985699
dd_Smed_v6_10513_0_1	46.5362	43.6422	49.4301	1.13262	0.179667	0.435638	0.938746
dd_Smed_v6_10514_0_1	90.008	95.7952	84.2208	0.879176	-0.185777	0.243122	0.843013
dd_Smed_v6_10515_0_1	246.344	251.493	241.195	0.959051	-0.0603202	0.599807	0.982972
dd_Smed_v6_10516_0_1	101.511	94.1238	108.898	1.15697	0.210347	0.225337	0.828725
dd_Smed_v6_10517_0_1	225.591	224.383	226.8	1.01077	0.0154604	0.882033	1
dd_Smed_v6_10518_0_1	276.987	279.219	274.754	0.98401	-0.0232553	0.84102	1
dd_Smed_v6_10519_0_1	32.1528	34.0774	30.2283	0.887048	-0.172916	0.515345	0.965535
dd_Smed_v6_1051_0_1	463.54	453.373	473.707	1.04485	0.0632967	0.495316	0.963157
dd_Smed_v6_10520_0_1	22.5621	21.611	23.5131	1.08802	0.121703	0.748335	0.998545
dd_Smed_v6_10521_0_1	269.164	274.198	264.13	0.963283	-0.0539681	0.603341	0.983653
dd_Smed_v6_10522_0_1	489.612	491.47	487.754	0.992438	-0.0109509	0.883804	1
dd_Smed_v6_10523_0_1	430.287	447.134	413.44	0.924645	-0.113029	0.195538	0.796332
dd_Smed_v6_10524_0_1	42.4096	45.5073	39.3118	0.863858	-0.211134	0.353214	0.913426
dd_Smed_v6_10525_0_1	143.146	143.057	143.235	1.00124	0.00178785	0.995833	1
dd_Smed_v6_10526_0_1	359.554	372.995	346.113	0.92793	-0.107911	0.256203	0.852194
dd_Smed_v6_10527_0_1	127.238	132.251	122.224	0.924182	-0.113751	0.579691	0.980979
dd_Smed_v6_10529_0_1	127.844	111.041	144.646	1.30263	0.381429	0.00352697	0.0840773
dd_Smed_v6_1052_0_1	1597.41	1706.18	1488.63	0.872494	-0.196783	0.00389143	0.0895688
dd_Smed_v6_10530_0_1	374.973	390.414	359.533	0.920901	-0.118881	0.227106	0.829554
dd_Smed_v6_10531_0_1	24.1491	25.4063	22.8918	0.901028	-0.150356	0.639635	0.985372
dd_Smed_v6_10532_0_1	778.894	790.933	766.855	0.969557	-0.044602	0.568281	0.975562
dd_Smed_v6_10533_0_1	18.8871	15.1594	22.6147	1.49179	0.577047	0.117606	0.679881
dd_Smed_v6_10534_0_1	154.874	149.35	160.399	1.07398	0.102966	0.439246	0.940844
dd_Smed_v6_10535_0_1	29.1252	25.955	32.2953	1.24428	0.315311	0.276869	0.867516
dd_Smed_v6_10536_0_1	93.7715	91.1541	96.389	1.05743	0.0805613	0.636211	0.984735
dd_Smed_v6_10539_0_1	65.5875	66.2056	64.9694	0.981328	-0.0271929	0.91467	1
dd_Smed_v6_1053_0_1	2003.01	2031.17	1974.86	0.972278	-0.0405586	0.581363	0.980979
dd_Smed_v6_10540_0_1	639.078	657.668	620.487	0.943465	-0.083959	0.307688	0.888929
dd_Smed_v6_10541_0_1	46.0382	42.0368	50.0396	1.19037	0.251416	0.253843	0.850165
dd_Smed_v6_10542_0_1	186.273	182.349	190.198	1.04305	0.0608036	0.628275	0.984656
dd_Smed_v6_10543_0_1	161.254	158.727	163.781	1.03184	0.0452137	0.738723	0.997283
dd_Smed_v6_10544_0_1	414.708	439.729	389.688	0.886199	-0.174297	0.0741969	0.574351
dd_Smed_v6_10546_0_1	171.12	168.387	173.853	1.03246	0.0460899	0.721487	0.997283
dd_Smed_v6_10547_0_1	179.545	181.941	177.149	0.973662	-0.0385074	0.751376	0.998545
dd_Smed_v6_1054_0_1	10139.6	9750.19	10528.9	1.07987	0.110854	0.142195	0.725023
dd_Smed_v6_10551_0_1	178.164	187.991	168.336	0.895446	-0.159322	0.33324	0.904538
dd_Smed_v6_10553_0_10	186.057	180.898	191.216	1.05704	0.0800322	0.517304	0.965535
dd_Smed_v6_10554_0_1	10.0174	11.4842	8.55055	0.744548	-0.425564	0.375777	0.922188
dd_Smed_v6_10555_0_1	396.353	404.857	387.848	0.957988	-0.0619208	0.488241	0.960825
dd_Smed_v6_10556_0_1	24.9131	23.8563	25.9698	1.08859	0.122463	0.788554	1
dd_Smed_v6_10557_0_1	134.538	127.301	141.775	1.1137	0.155358	0.268702	0.860289
dd_Smed_v6_10558_1_1	98.636	90.4196	106.852	1.18174	0.240911	0.270404	0.861026
dd_Smed_v6_1055_0_1	444.565	430.856	458.275	1.06364	0.0890085	0.427815	0.936138
dd_Smed_v6_10560_0_1	97.9478	95.1853	100.71	1.05805	0.0814022	0.626399	0.984656
dd_Smed_v6_10561_0_1	165.496	157.161	173.83	1.10606	0.145433	0.248203	0.847115
dd_Smed_v6_10562_0_1	303.709	316.052	291.365	0.921889	-0.117335	0.238729	0.838179
dd_Smed_v6_10564_0_1	145.275	144.08	146.47	1.01659	0.0237344	0.865312	1
dd_Smed_v6_10565_0_1	531.021	523.31	538.733	1.02947	0.0419034	0.627796	0.984656
dd_Smed_v6_10566_0_1	252.773	266.479	239.066	0.897128	-0.156614	0.151231	0.738756
dd_Smed_v6_10567_0_1	397.319	404.398	390.241	0.964993	-0.0514098	0.60039	0.982972
dd_Smed_v6_10568_0_1	400.147	401.466	398.828	0.993427	-0.00951386	0.924557	1
dd_Smed_v6_10569_0_1	100.878	111.476	90.2792	0.809853	-0.304268	0.0601713	0.519166
dd_Smed_v6_1056_0_1	272.857	281.602	264.112	0.937892	-0.092506	0.382166	0.922618
dd_Smed_v6_10570_0_1	123.589	123.23	123.948	1.00583	0.00838318	0.955443	1
dd_Smed_v6_10571_0_1	88.1681	85.8512	90.4849	1.05397	0.0758389	0.666161	0.987851
dd_Smed_v6_10573_0_1	34.4047	33.3654	35.4439	1.0623	0.0871857	0.815475	1
dd_Smed_v6_10574_0_1	70.3266	68.5018	72.1513	1.05328	0.0748843	0.703439	0.994294
dd_Smed_v6_10575_0_1	230.334	228.335	232.334	1.01751	0.0250486	0.829661	1
dd_Smed_v6_10576_0_1	74.3898	82.5826	66.1969	0.801584	-0.319074	0.110984	0.662481
dd_Smed_v6_10577_0_1	260.817	245.731	275.904	1.12279	0.167088	0.116258	0.676186
dd_Smed_v6_24180_0_1	25.2895	17.3533	33.2257	1.91466	0.937089	0.00127743	0.0392542
dd_Smed_v6_10579_0_1	46.0786	45.7883	46.3689	1.01268	0.018178	0.969272	1
dd_Smed_v6_1057_0_1	138.211	181.145	95.276	0.525965	-0.926961	0.191141	0.792047
dd_Smed_v6_10581_0_1	150.57	143.708	157.431	1.09549	0.131573	0.357777	0.915955
dd_Smed_v6_10582_0_1	240.629	241.415	239.844	0.993492	-0.00941969	0.93989	1
dd_Smed_v6_10583_0_1	110.514	102.183	118.844	1.16305	0.217918	0.144592	0.728695
dd_Smed_v6_10585_0_1	870.533	876.225	864.842	0.987009	-0.0188647	0.802213	1
dd_Smed_v6_10586_0_1	98.8524	113.803	83.9015	0.73725	-0.439775	0.0120243	0.204023
dd_Smed_v6_10587_0_1	237.487	243.677	231.297	0.949194	-0.0752251	0.549729	0.970835
dd_Smed_v6_10589_0_1	41.9258	40.4936	43.3581	1.07074	0.0986076	0.763905	0.9996
dd_Smed_v6_1058_0_1	1297.04	1389.28	1204.79	0.867205	-0.205555	0.00367597	0.0865664
dd_Smed_v6_10590_2_1	300.199	277.78	322.619	1.16142	0.21589	0.0333271	0.377326
dd_Smed_v6_10591_0_1	149.567	146.756	152.377	1.0383	0.0542271	0.688876	0.993087
dd_Smed_v6_10592_0_1	158.984	161.267	156.702	0.971696	-0.0414232	0.742196	0.997653
dd_Smed_v6_10593_0_1	414.346	436.934	391.758	0.896608	-0.157451	0.0816527	0.589699
dd_Smed_v6_10595_0_1	347.547	321.647	373.447	1.16105	0.215429	0.0294636	0.351681
dd_Smed_v6_10596_0_1	11.3766	12.6738	10.0795	0.795299	-0.330431	0.548617	0.970686
dd_Smed_v6_10598_0_1	143.39	144.286	142.494	0.98758	-0.0180301	0.910513	1
dd_Smed_v6_10599_0_1	110.09	108.961	111.219	1.02073	0.029596	0.882634	1
dd_Smed_v6_1059_0_1	786.273	774.897	797.649	1.02936	0.0417497	0.579657	0.980979
dd_Smed_v6_105_0_1	4145.53	4125.23	4165.83	1.00984	0.0141317	0.821842	1
dd_Smed_v6_10601_0_1	245.432	254.043	236.82	0.932203	-0.101284	0.325772	0.899101
dd_Smed_v6_15810_0_1	72.9816	50.2375	95.7257	1.90547	0.930143	1.85275e-07	2.29782e-05
dd_Smed_v6_10604_0_1	74.3999	72.656	76.1438	1.048	0.0676453	0.715609	0.997283
dd_Smed_v6_10605_0_1	36.1788	44.3409	28.0168	0.631849	-0.662347	0.007755	0.15133
dd_Smed_v6_10607_0_1	41.9071	47.8756	35.9385	0.750664	-0.413762	0.075978	0.576639
dd_Smed_v6_10608_0_1	67.4413	77.3027	57.5799	0.744862	-0.424954	0.0216978	0.293601
dd_Smed_v6_10609_0_1	96.1248	102.465	89.7848	0.876249	-0.190587	0.227628	0.830141
dd_Smed_v6_1060_0_1	4651.43	4614.19	4688.67	1.01614	0.0231018	0.740003	0.997283
dd_Smed_v6_10610_0_1	512.889	527.515	498.264	0.944549	-0.0823028	0.329763	0.901136
dd_Smed_v6_10611_0_1	176.504	175.278	177.731	1.01399	0.0200486	0.888423	1
dd_Smed_v6_10612_0_1	119.407	115.87	122.943	1.06104	0.0854816	0.574141	0.979355
dd_Smed_v6_10613_0_1	149.847	163.697	135.998	0.83079	-0.267444	0.0362212	0.396707
dd_Smed_v6_10614_0_1	155.55	152.528	158.572	1.03962	0.0560619	0.677853	0.990631
dd_Smed_v6_10615_0_1	201.371	214.252	188.491	0.879762	-0.184814	0.181608	0.779415
dd_Smed_v6_10617_0_1	173.306	163.999	182.613	1.1135	0.155104	0.214411	0.819382
dd_Smed_v6_10618_0_1	181.945	179.543	184.348	1.02676	0.0380963	0.781188	0.999871
dd_Smed_v6_10619_0_1	134.527	132.784	136.269	1.02625	0.0373798	0.80802	1
dd_Smed_v6_1061_0_1	4151.84	4130.08	4173.61	1.01054	0.0151273	0.830271	1
dd_Smed_v6_10620_0_1	137.734	145.377	130.091	0.894851	-0.16028	0.397432	0.926738
dd_Smed_v6_10621_0_1	30.264	26.592	33.9359	1.27617	0.351821	0.200096	0.802084
dd_Smed_v6_10622_0_1	136.009	128.934	143.085	1.10975	0.150238	0.314247	0.890667
dd_Smed_v6_10623_0_1	148.294	146.631	149.956	1.02267	0.0323439	0.8176	1
dd_Smed_v6_10624_0_1	993.074	1020.22	965.932	0.946791	-0.0788828	0.348511	0.911273
dd_Smed_v6_25498_0_1	50.404	34.9018	65.9063	1.88834	0.917116	1.6403e-05	0.00108758
dd_Smed_v6_10626_0_1	91.0308	84.4828	97.5787	1.15501	0.207909	0.199751	0.801737
dd_Smed_v6_10627_0_1	462.965	460.598	465.332	1.01028	0.0147539	0.896985	1
dd_Smed_v6_10628_0_1	398.662	398.539	398.786	1.00062	0.000892007	1	1
dd_Smed_v6_10629_0_1	177.829	174.031	181.627	1.04365	0.0616359	0.627463	0.984656
dd_Smed_v6_380_0_1	3418.22	2372.68	4463.77	1.88132	0.911743	3.32737e-32	8.19435e-29
dd_Smed_v6_10630_0_2	44.7366	51.068	38.4052	0.752042	-0.411115	0.0651726	0.540181
dd_Smed_v6_10631_0_1	232.551	225.65	239.451	1.06116	0.0856426	0.471367	0.956663
dd_Smed_v6_10632_0_1	720.312	707.276	733.347	1.03686	0.0522228	0.536407	0.967727
dd_Smed_v6_10633_0_1	2116.89	2138.34	2095.44	0.97994	-0.029235	0.847119	1
dd_Smed_v6_10635_0_1	368.073	387.855	348.29	0.89799	-0.155229	0.154251	0.743311
dd_Smed_v6_10636_0_1	37.8555	34.8676	40.8434	1.17138	0.228214	0.370151	0.919609
dd_Smed_v6_10637_0_1	354.213	359.633	348.794	0.969862	-0.0441486	0.645347	0.985699
dd_Smed_v6_10638_0_1	843.294	887.4	799.188	0.900595	-0.15105	0.0485224	0.468029
dd_Smed_v6_10639_0_10	263.673	266.725	260.62	0.977111	-0.0334057	0.769797	0.999625
dd_Smed_v6_1063_0_1	3257.42	3223.73	3291.12	1.02091	0.0298487	0.639514	0.985372
dd_Smed_v6_10640_0_1	568.315	593.95	542.68	0.91368	-0.130239	0.116889	0.677898
dd_Smed_v6_10642_0_1	45.1697	44.2427	46.0968	1.04191	0.0592255	0.82026	1
dd_Smed_v6_10644_0_1	35.4018	31.5102	39.2935	1.24701	0.31847	0.192136	0.793159
dd_Smed_v6_10645_0_1	116.564	121.096	112.031	0.925138	-0.112259	0.42763	0.936138
dd_Smed_v6_10646_0_1	108.969	97.0506	120.887	1.24561	0.316848	0.0345924	0.386731
dd_Smed_v6_10647_0_1	308.91	326.118	291.703	0.894472	-0.160891	0.172312	0.766774
dd_Smed_v6_10650_0_1	55.3442	56.1543	54.5341	0.971147	-0.0422382	0.874943	1
dd_Smed_v6_10651_0_1	80.6344	79.6996	81.5692	1.02346	0.0334531	0.864213	1
dd_Smed_v6_8541_1_1	262.394	183.065	341.724	1.86668	0.900472	1.99759e-08	2.91835e-06
dd_Smed_v6_10654_1_1	135.491	124.291	146.691	1.18022	0.23905	0.0797859	0.585213
dd_Smed_v6_10655_0_1	186.309	188.103	184.515	0.980921	-0.0277907	0.829136	1
dd_Smed_v6_10656_0_1	104.006	103.87	104.142	1.00262	0.00377008	0.997767	1
dd_Smed_v6_10657_0_1	101.427	102.618	100.236	0.976793	-0.0338752	0.843448	1
dd_Smed_v6_10658_0_1	49.013	48.8387	49.1874	1.00714	0.0102628	0.976433	1
dd_Smed_v6_1065_0_1	4726.06	4750.14	4701.98	0.989861	-0.0147015	0.869271	1
dd_Smed_v6_10660_0_1	620.489	618.135	622.843	1.00762	0.0109463	0.898539	1
dd_Smed_v6_10661_0_1	188.003	168.6	207.406	1.23017	0.298854	0.0113362	0.19621
dd_Smed_v6_10662_0_1	271.072	253.79	288.354	1.13619	0.184204	0.0798671	0.585213
dd_Smed_v6_10663_0_1	25.2005	24.1893	26.2116	1.0836	0.115836	0.824033	1
dd_Smed_v6_10664_0_1	60.6767	60.6887	60.6647	0.999604	-0.000570832	1	1
dd_Smed_v6_10665_0_1	97.8473	100.947	94.7476	0.938586	-0.0914394	0.560871	0.973525
dd_Smed_v6_10666_0_1	228.296	224.382	232.209	1.03488	0.0494657	0.66333	0.987408
dd_Smed_v6_10667_0_1	316.745	303.162	330.328	1.08961	0.12381	0.215858	0.820609
dd_Smed_v6_10669_0_1	284.266	285.152	283.381	0.99379	-0.00898689	0.949014	1
dd_Smed_v6_1066_0_1	718.975	711.388	726.562	1.02133	0.0304501	0.800444	1
dd_Smed_v6_10670_0_1	527.37	510.794	543.946	1.0649	0.0907211	0.287898	0.875334
dd_Smed_v6_10671_0_1	233.133	220.801	245.465	1.1117	0.15277	0.160596	0.751114
dd_Smed_v6_10672_0_1	172.164	179.282	165.046	0.920596	-0.11936	0.336179	0.90723
dd_Smed_v6_10673_0_1	156.383	153.324	159.441	1.03989	0.0564327	0.681395	0.991102
dd_Smed_v6_10674_0_1	227.516	230.957	224.074	0.9702	-0.0436464	0.712009	0.996778
dd_Smed_v6_10675_0_1	125.577	129.954	121.2	0.932638	-0.100611	0.467668	0.954325
dd_Smed_v6_10676_0_1	247.513	243.79	251.235	1.03054	0.043399	0.731223	0.997283
dd_Smed_v6_10677_0_1	588.739	600.763	576.714	0.959969	-0.0589405	0.550635	0.970835
dd_Smed_v6_10678_0_1	44.7268	50.7815	38.6721	0.761539	-0.393009	0.0888462	0.608386
dd_Smed_v6_10679_0_1	50.0251	55.3027	44.7475	0.809138	-0.305542	0.1489	0.73563
dd_Smed_v6_1067_0_1	279.544	287.035	272.052	0.947802	-0.0773428	0.587496	0.981703
dd_Smed_v6_10681_0_1	402.835	402.085	403.586	1.00373	0.00537374	0.961628	1
dd_Smed_v6_9787_0_1	84.1591	59.9765	108.342	1.8064	0.853119	8.7636e-07	8.58385e-05
dd_Smed_v6_10683_0_1	441.483	437.955	445.011	1.01611	0.0230559	0.81459	1
dd_Smed_v6_10684_0_1	183.501	184.929	182.074	0.984564	-0.0224438	0.859819	1
dd_Smed_v6_10685_0_1	40.6833	38.0362	43.3304	1.13919	0.188006	0.714693	0.997283
dd_Smed_v6_10687_0_1	173.629	170.027	177.231	1.04237	0.059869	0.634707	0.984735
dd_Smed_v6_10688_0_1	333.207	341.548	324.866	0.951159	-0.0722412	0.456747	0.951281
dd_Smed_v6_10689_0_1	379.909	399.238	360.579	0.903169	-0.146933	0.120702	0.687283
dd_Smed_v6_1330_0_1	754.425	538.034	970.817	1.80438	0.851504	2.15018e-22	3.7067e-19
dd_Smed_v6_10690_0_1	24.6027	21.7269	27.4786	1.26473	0.338831	0.329236	0.900782
dd_Smed_v6_10691_0_1	156.94	168.211	145.67	0.865995	-0.20757	0.103288	0.644901
dd_Smed_v6_10693_0_1	386.146	385.377	386.915	1.00399	0.00574841	0.962694	1
dd_Smed_v6_10696_0_1	1270.43	1225.77	1315.09	1.07287	0.101474	0.521319	0.965535
dd_Smed_v6_10698_0_1	103.839	110.948	96.7299	0.871852	-0.197846	0.174832	0.770748
dd_Smed_v6_10699_0_1	152.635	138.73	166.54	1.20046	0.263585	0.084914	0.600324
dd_Smed_v6_1069_0_1	1959.29	1975.96	1942.62	0.983126	-0.0245522	0.718794	0.997283
dd_Smed_v6_106_0_1	3585.04	3554.55	3615.52	1.01715	0.0245342	0.702522	0.994193
dd_Smed_v6_10700_0_1	437.411	436.531	438.291	1.00403	0.00580607	0.960189	1
dd_Smed_v6_10703_0_1	109.609	120.488	98.7291	0.819408	-0.287346	0.0559235	0.500553
dd_Smed_v6_10704_0_1	459.371	460.932	457.809	0.993225	-0.00980798	0.906928	1
dd_Smed_v6_10707_0_1	153.318	158.618	148.018	0.933174	-0.0997816	0.474945	0.957282
dd_Smed_v6_10708_0_1	200.493	201.154	199.831	0.993421	-0.00952352	0.961857	1
dd_Smed_v6_10709_0_1	29.2053	31.2644	27.1461	0.868276	-0.203775	0.462252	0.952256
dd_Smed_v6_1070_0_1	15334.1	14408.5	16259.6	1.12847	0.174365	0.0216753	0.293528
dd_Smed_v6_10710_0_1	70.1209	67.3188	72.9231	1.08325	0.115367	0.602968	0.983532
dd_Smed_v6_10711_0_1	36.384	35.8523	36.9157	1.02966	0.0421714	0.903104	1
dd_Smed_v6_10712_0_1	90.7799	92.488	89.0719	0.963064	-0.0542961	0.749699	0.998545
dd_Smed_v6_10713_0_1	7.54004	6.18278	8.8973	1.43905	0.525112	0.344019	0.909508
dd_Smed_v6_10714_0_1	225.755	236.087	215.423	0.912472	-0.132148	0.245586	0.845546
dd_Smed_v6_10715_0_1	60.3846	61.8483	58.9209	0.952667	-0.0699561	0.737643	0.997283
dd_Smed_v6_10716_0_1	240.7	249.148	232.251	0.932179	-0.10132	0.363222	0.917956
dd_Smed_v6_10717_0_1	416.267	417.76	414.774	0.992852	-0.0103494	0.909964	1
dd_Smed_v6_10718_0_1	106.013	112.215	99.811	0.889462	-0.168995	0.58353	0.981279
dd_Smed_v6_10719_0_1	465.995	469.872	462.119	0.983502	-0.0240007	0.885509	1
dd_Smed_v6_1071_0_1	35.421	33.4528	37.3891	1.11767	0.160493	0.710358	0.996058
dd_Smed_v6_10722_0_1	158.657	156.417	160.897	1.02865	0.0407463	0.761349	0.9996
dd_Smed_v6_10724_0_1	320.346	293.196	347.496	1.1852	0.24513	0.044938	0.446991
dd_Smed_v6_10725_0_1	45.2957	41.7937	48.7977	1.16759	0.223529	0.399162	0.927505
dd_Smed_v6_10727_0_1	476.723	469.789	483.658	1.02952	0.0419738	0.630492	0.984656
dd_Smed_v6_10729_0_1	43.3968	48.7478	38.0458	0.780461	-0.357601	0.11927	0.683603
dd_Smed_v6_1072_0_1	448.907	433.206	464.608	1.07249	0.10096	0.265391	0.858252
dd_Smed_v6_10730_0_1	546.914	508.7	585.129	1.15024	0.201941	0.0180756	0.264102
dd_Smed_v6_10731_0_1	151.526	165.084	137.968	0.835742	-0.25887	0.0426732	0.437363
dd_Smed_v6_10732_0_1	692.309	653.522	731.096	1.1187	0.161824	0.0768549	0.580334
dd_Smed_v6_10733_0_1	115.761	120.523	110.999	0.920973	-0.118769	0.411333	0.933036
dd_Smed_v6_10733_1_1	16.6798	12.9698	20.3898	1.5721	0.652691	0.0670981	0.548201
dd_Smed_v6_10734_0_1	758.088	799.193	716.984	0.897136	-0.156602	0.0447396	0.446769
dd_Smed_v6_10735_0_1	135.942	139.607	132.277	0.947495	-0.0778101	0.669339	0.989939
dd_Smed_v6_10737_0_1	531.515	542.974	520.055	0.95779	-0.0622183	0.467089	0.954325
dd_Smed_v6_10738_0_1	150.142	148.688	151.597	1.01957	0.0279588	0.873849	1
dd_Smed_v6_10739_0_1	19.499	15.1608	23.8372	1.57229	0.652867	0.0820582	0.591141
dd_Smed_v6_1073_0_1	3189.74	3046.97	3332.51	1.09371	0.129235	0.0915853	0.614463
dd_Smed_v6_10741_0_1	182.613	186.698	178.527	0.956235	-0.0645633	0.6139	0.984324
dd_Smed_v6_10742_0_1	1071.55	1067.85	1075.25	1.00693	0.00995655	0.943842	1
dd_Smed_v6_10744_0_1	286.659	278.629	294.689	1.05764	0.0808462	0.439497	0.941062
dd_Smed_v6_10745_0_1	131.655	133.001	130.308	0.979753	-0.0295107	0.855411	1
dd_Smed_v6_10746_0_1	40.4629	55.8235	25.1023	0.449672	-1.15306	0.0926191	0.616709
dd_Smed_v6_10748_0_1	279.614	281.043	278.184	0.989828	-0.0147499	0.934702	1
dd_Smed_v6_10749_0_1	265.565	268.675	262.454	0.976845	-0.0337988	0.752297	0.998545
dd_Smed_v6_8729_0_1	97.9472	70.4895	125.405	1.77906	0.831113	1.21173e-07	1.59458e-05
dd_Smed_v6_10750_0_1	32.8082	34.0054	31.6111	0.92959	-0.105334	0.736647	0.997283
dd_Smed_v6_10750_1_1	108.945	111.328	106.561	0.957174	-0.063147	0.699489	0.994037
dd_Smed_v6_10751_0_1	512.959	514.561	511.357	0.993774	-0.00901102	0.910442	1
dd_Smed_v6_10752_0_1	196.004	194.243	197.765	1.01813	0.0259248	0.832136	1
dd_Smed_v6_10753_0_1	12.8999	9.34767	16.4521	1.76002	0.815592	0.0472688	0.460117
dd_Smed_v6_10754_0_1	97.7782	104.495	91.0616	0.871447	-0.198515	0.212221	0.816808
dd_Smed_v6_10755_0_1	215.386	218.642	212.13	0.970216	-0.0436216	0.686276	0.992093
dd_Smed_v6_10757_0_1	133.18	144.082	122.278	0.848671	-0.236722	0.0772283	0.581363
dd_Smed_v6_10758_0_1	96.7091	89.7129	103.705	1.15597	0.209105	0.162435	0.754275
dd_Smed_v6_10759_0_1	139.804	146.825	132.783	0.904361	-0.14503	0.274172	0.865334
dd_Smed_v6_1075_0_1	906.066	911.66	900.472	0.987728	-0.0178143	0.831347	1
dd_Smed_v6_10760_0_1	271.164	288.105	254.223	0.882396	-0.180502	0.0879582	0.606625
dd_Smed_v6_10761_0_1	35.1928	30.82	39.5655	1.28376	0.360379	0.152042	0.739816
dd_Smed_v6_10762_0_1	215.605	215.121	216.09	1.0045	0.0064827	0.973295	1
dd_Smed_v6_10763_0_1	45.819	44.0366	47.6013	1.08095	0.1123	0.616976	0.984324
dd_Smed_v6_10764_0_1	368.016	361.289	374.743	1.03724	0.0527488	0.597534	0.982513
dd_Smed_v6_10765_0_1	178.447	184.678	172.216	0.93252	-0.100794	0.418758	0.935106
dd_Smed_v6_10766_0_1	267.586	271.768	263.404	0.969227	-0.0450933	0.73749	0.997283
dd_Smed_v6_10768_0_1	84.921	88.2476	81.5944	0.924607	-0.113087	0.619915	0.984324
dd_Smed_v6_10769_0_1	188.185	184.511	191.86	1.03983	0.0563435	0.642739	0.985699
dd_Smed_v6_1076_0_1	762.405	760.952	763.858	1.00382	0.0054989	0.945886	1
dd_Smed_v6_10770_0_1	66.3854	69.4488	63.3221	0.911781	-0.133241	0.48594	0.960825
dd_Smed_v6_10771_0_1	86.5007	83.1647	89.8366	1.08023	0.111332	0.499149	0.963231
dd_Smed_v6_10774_0_1	122.633	126.278	118.987	0.942261	-0.085802	0.562156	0.974363
dd_Smed_v6_10776_0_1	214.18	232.313	196.047	0.843889	-0.244875	0.0297731	0.353318
dd_Smed_v6_10777_0_1	375.66	381.525	369.794	0.969251	-0.0450573	0.627943	0.984656
dd_Smed_v6_10778_0_1	208.795	219.574	198.015	0.901814	-0.149098	0.216674	0.821378
dd_Smed_v6_1077_0_1	1005.87	994.362	1017.38	1.02315	0.0330201	0.655573	0.985699
dd_Smed_v6_10780_0_1	89.6107	104.484	74.7373	0.715298	-0.483384	0.00276449	0.0701872
dd_Smed_v6_10781_0_1	103.819	101.55	106.089	1.0447	0.0630851	0.708467	0.99497
dd_Smed_v6_10782_0_1	63.7391	59.1907	68.2876	1.15369	0.206253	0.263126	0.856045
dd_Smed_v6_10783_0_1	35.5899	36.5101	34.6697	0.949591	-0.0746216	0.808168	1
dd_Smed_v6_10784_0_1	68.7965	65.1403	72.4526	1.11226	0.153488	0.39831	0.926955
dd_Smed_v6_10785_0_1	757.753	765.391	750.115	0.980041	-0.0290857	0.723271	0.997283
dd_Smed_v6_10786_0_1	333.669	321.759	345.579	1.07403	0.103035	0.300034	0.882719
dd_Smed_v6_10787_0_1	376.395	395.573	357.217	0.903035	-0.147145	0.114296	0.668822
dd_Smed_v6_10789_0_1	97.2937	97.0757	97.5117	1.00449	0.00646525	0.992222	1
dd_Smed_v6_1078_1_1	627.529	625.088	629.971	1.00781	0.0112265	0.906799	1
dd_Smed_v6_10790_0_1	80.1594	78.2727	82.0462	1.04821	0.0679272	0.71438	0.997283
dd_Smed_v6_15647_0_1	63.7535	45.8948	81.6121	1.77824	0.830451	4.04419e-05	0.0023474
dd_Smed_v6_10792_0_1	128.063	128.441	127.685	0.99411	-0.0085233	0.978769	1
dd_Smed_v6_10793_0_1	38.8541	36.514	41.1943	1.12818	0.173993	0.482197	0.960343
dd_Smed_v6_10794_0_1	312.979	297.165	328.794	1.10644	0.145921	0.184271	0.785325
dd_Smed_v6_10796_0_1	135.071	132.805	137.336	1.03412	0.0484005	0.713742	0.997283
dd_Smed_v6_10797_0_1	43.2955	40.4732	46.1178	1.13946	0.188355	0.423467	0.935737
dd_Smed_v6_10798_0_1	109.625	106.821	112.43	1.0525	0.073827	0.663235	0.987408
dd_Smed_v6_1079_0_1	930.933	956.195	905.671	0.947161	-0.0783189	0.298401	0.881147
dd_Smed_v6_14661_0_1	53.9828	38.8988	69.0667	1.77555	0.828264	5.25473e-05	0.0029034
dd_Smed_v6_10801_0_1	117.461	122.726	112.196	0.914201	-0.129417	0.369564	0.919609
dd_Smed_v6_10802_0_1	625.791	641.733	609.848	0.950313	-0.0735247	0.366127	0.919609
dd_Smed_v6_10803_0_1	70.5624	75.1823	65.9425	0.877102	-0.189184	0.275262	0.86592
dd_Smed_v6_10804_0_1	598.058	608.877	587.238	0.964462	-0.0522036	0.530872	0.967727
dd_Smed_v6_10805_0_1	333.862	347.258	320.467	0.922848	-0.115835	0.234011	0.83385
dd_Smed_v6_10806_0_1	195.904	215.714	176.093	0.816326	-0.292783	0.0214358	0.291918
dd_Smed_v6_10808_0_1	479.315	457.263	501.367	1.09645	0.132843	0.127358	0.696226
dd_Smed_v6_10811_0_1	139.338	137.148	141.528	1.03193	0.045347	0.79602	1
dd_Smed_v6_10812_0_1	89.23	83.8399	94.62	1.12858	0.174509	0.300954	0.883036
dd_Smed_v6_10813_0_1	259.61	280.733	238.487	0.849515	-0.235288	0.022101	0.297191
dd_Smed_v6_10815_0_1	252.001	274.241	229.762	0.837811	-0.255304	0.0160748	0.245668
dd_Smed_v6_10816_0_1	123.513	119.528	127.499	1.06669	0.0931389	0.505043	0.963418
dd_Smed_v6_10817_0_1	59.0317	49.728	68.3354	1.37418	0.458575	0.0939645	0.619093
dd_Smed_v6_1081_0_1	5880.02	5767.57	5992.46	1.03899	0.0551853	0.372096	0.919609
dd_Smed_v6_10820_0_1	176.699	175.937	177.462	1.00867	0.0124503	0.923868	1
dd_Smed_v6_10822_0_1	397.175	361.143	433.207	1.19954	0.262487	0.0583019	0.510964
dd_Smed_v6_10823_0_1	463.163	467.188	459.138	0.982769	-0.0250758	0.772252	0.999625
dd_Smed_v6_10824_0_1	316.362	315.982	316.743	1.00241	0.00347213	0.987757	1
dd_Smed_v6_10825_0_1	85.3837	86.6888	84.0787	0.969891	-0.0441054	0.827435	1
dd_Smed_v6_10826_0_1	226.226	221.62	230.832	1.04157	0.0587603	0.593191	0.982513
dd_Smed_v6_10827_0_1	104.752	94.627	114.877	1.214	0.279771	0.102148	0.643486
dd_Smed_v6_10828_0_1	658.138	684.506	631.77	0.922959	-0.115662	0.149295	0.736395
dd_Smed_v6_10829_0_1	152.262	150.658	153.865	1.02129	0.0303859	0.867013	1
dd_Smed_v6_10829_1_1	42.5634	46.0693	39.0576	0.847801	-0.238203	0.295846	0.880486
dd_Smed_v6_1082_0_1	94.0836	96.1091	92.0582	0.957852	-0.062126	0.742199	0.997653
dd_Smed_v6_10830_0_2	18.568	17.91	19.2261	1.07348	0.102302	0.822698	1
dd_Smed_v6_10831_0_1	324.901	322.042	327.76	1.01776	0.0253911	0.837559	1
dd_Smed_v6_10832_0_1	364.561	383.356	345.766	0.901945	-0.148889	0.215355	0.819898
dd_Smed_v6_10833_0_1	599.625	643.522	555.727	0.863571	-0.211614	0.0110748	0.19326
dd_Smed_v6_10834_0_1	265.054	278.49	251.618	0.903509	-0.146389	0.161068	0.751114
dd_Smed_v6_10835_0_1	1057.85	1071.19	1044.5	0.975084	-0.0364021	0.819721	1
dd_Smed_v6_10837_0_1	346.362	368.33	324.394	0.880715	-0.183252	0.0584013	0.511056
dd_Smed_v6_1083_0_1	428.828	419.921	437.734	1.04242	0.0599394	0.546012	0.969382
dd_Smed_v6_10841_0_1	309.041	316.293	301.79	0.954148	-0.0677144	0.577668	0.980979
dd_Smed_v6_10842_0_1	77.8265	82.6654	72.9876	0.882928	-0.179632	0.319847	0.893943
dd_Smed_v6_10845_0_2	21.6043	23.6861	19.5225	0.824215	-0.278907	0.49646	0.963231
dd_Smed_v6_10846_0_1	1216.42	1335.93	1096.9	0.821073	-0.284418	0.00385339	0.0890464
dd_Smed_v6_10848_0_1	261.67	253.792	269.548	1.06208	0.0868955	0.414485	0.934465
dd_Smed_v6_10849_0_1	356.725	359.677	353.774	0.983587	-0.0238748	0.833004	1
dd_Smed_v6_10850_0_1	442.92	452.103	433.737	0.959377	-0.0598299	0.510302	0.964293
dd_Smed_v6_10851_0_1	206.412	206.999	205.824	0.99432	-0.00821721	0.9588	1
dd_Smed_v6_10852_0_1	496.12	469.566	522.674	1.1131	0.154582	0.0733777	0.572081
dd_Smed_v6_10853_0_1	38.2223	37.105	39.3396	1.06022	0.0843693	0.758908	0.9996
dd_Smed_v6_10854_0_1	368.573	348.909	388.237	1.11272	0.154088	0.100829	0.641638
dd_Smed_v6_10855_0_1	114.312	106.729	121.895	1.1421	0.191689	0.209134	0.813075
dd_Smed_v6_10857_0_1	440.594	453.045	428.143	0.945036	-0.0815592	0.36851	0.919609
dd_Smed_v6_10858_0_1	230.206	225.631	234.78	1.04055	0.0573415	0.649881	0.985699
dd_Smed_v6_10859_0_1	162.385	160.024	164.747	1.02952	0.041967	0.740914	0.997559
dd_Smed_v6_1085_0_1	18.2817	13.9847	22.5786	1.61452	0.691108	0.126039	0.696226
dd_Smed_v6_10861_0_1	262.247	258.326	266.168	1.03036	0.0431419	0.706208	0.994945
dd_Smed_v6_10863_0_1	148.057	150.671	145.444	0.965306	-0.0509417	0.708032	0.99497
dd_Smed_v6_10864_0_1	246.733	256.569	236.898	0.923332	-0.115079	0.285957	0.874186
dd_Smed_v6_4411_0_1	54.2703	39.169	69.3716	1.77108	0.824632	0.0010184	0.0330002
dd_Smed_v6_10868_0_1	78.2667	79.7896	76.7439	0.961828	-0.0561491	0.778588	0.999769
dd_Smed_v6_10869_0_1	131.534	133.264	129.804	0.974038	-0.0379496	0.799181	1
dd_Smed_v6_1086_0_1	1158.45	1215.5	1101.39	0.906119	-0.142228	0.154922	0.744041
dd_Smed_v6_10870_0_1	324.659	315.218	334.099	1.0599	0.0839287	0.40329	0.929897
dd_Smed_v6_10872_0_1	222.447	255.283	189.611	0.742749	-0.429053	0.00786906	0.152421
dd_Smed_v6_10873_0_1	162.895	158.677	167.114	1.05318	0.0747478	0.643154	0.985699
dd_Smed_v6_10875_0_1	15.8336	17.2864	14.3808	0.831912	-0.265497	0.493291	0.9623
dd_Smed_v6_10876_0_1	67.4687	72.3927	62.5447	0.863965	-0.210955	0.246119	0.845546
dd_Smed_v6_5240_0_1	299.492	216.465	382.519	1.76712	0.821398	1.50469e-08	2.29552e-06
dd_Smed_v6_10878_0_1	93.982	95.6	92.364	0.966151	-0.0496793	0.775549	0.999625
dd_Smed_v6_10879_0_1	102.989	104.147	101.83	0.977756	-0.0324542	0.865231	1
dd_Smed_v6_1087_0_1	4233.32	4337.05	4129.59	0.952167	-0.070714	0.355452	0.914862
dd_Smed_v6_10880_0_1	111.841	120.903	102.778	0.850088	-0.234315	0.111147	0.663161
dd_Smed_v6_10881_0_1	84.5852	81.132	88.0384	1.08512	0.117861	0.466415	0.954223
dd_Smed_v6_10882_0_1	188.02	177.983	198.057	1.11278	0.154171	0.205443	0.808153
dd_Smed_v6_10883_0_1	171.901	179.208	164.594	0.918451	-0.122726	0.315521	0.890713
dd_Smed_v6_10885_0_1	97.0778	93.6255	100.53	1.07375	0.102654	0.501885	0.963231
dd_Smed_v6_10888_0_1	382.744	380.064	385.424	1.0141	0.0202047	0.851583	1
dd_Smed_v6_10889_0_1	833.346	884.13	782.561	0.88512	-0.176056	0.019926	0.279955
dd_Smed_v6_10039_0_1	81.6964	59.2987	104.094	1.75542	0.811817	2.23359e-06	0.000190618
dd_Smed_v6_10890_0_1	49.9205	49.6521	50.1889	1.01081	0.0155139	0.977721	1
dd_Smed_v6_10891_0_1	297.842	305.387	290.297	0.950586	-0.0731108	0.563448	0.974641
dd_Smed_v6_10892_0_1	250.366	227.694	273.039	1.19915	0.262014	0.0136437	0.221357
dd_Smed_v6_10893_0_1	507.619	527.111	488.128	0.926044	-0.110848	0.194557	0.795131
dd_Smed_v6_10894_0_1	166.334	165.023	167.646	1.01589	0.0227441	0.885694	1
dd_Smed_v6_10897_0_1	28.7945	24.0696	33.5195	1.39261	0.47779	0.0785589	0.584607
dd_Smed_v6_10898_0_1	132.092	127.32	136.864	1.07496	0.10428	0.461415	0.952256
dd_Smed_v6_10899_0_1	231.881	239.502	224.26	0.936361	-0.0948634	0.388394	0.923266
dd_Smed_v6_1089_0_1	1479.36	1468.95	1489.77	1.01417	0.0203033	0.769117	0.999625
dd_Smed_v6_108_0_1	18060.6	17946.9	18174.3	1.01267	0.0181608	0.760684	0.9996
dd_Smed_v6_10900_0_1	282.56	281.212	283.908	1.00959	0.0137624	0.906622	1
dd_Smed_v6_10901_0_1	110.773	105.47	116.076	1.10056	0.138239	0.38531	0.922925
dd_Smed_v6_10902_0_1	193.712	189.571	197.853	1.04369	0.0616935	0.598895	0.982899
dd_Smed_v6_10903_0_1	96.6035	91.3734	101.834	1.11448	0.156368	0.309371	0.89021
dd_Smed_v6_10905_0_1	97.4223	104.707	90.1375	0.860853	-0.216162	0.183513	0.78384
dd_Smed_v6_10906_0_1	20.075	17.8854	22.2646	1.24485	0.315975	0.363605	0.917956
dd_Smed_v6_10908_0_1	127.193	127.035	127.351	1.00249	0.00358273	0.99999	1
dd_Smed_v6_1090_0_1	214.141	209.922	218.359	1.04019	0.0568523	0.757704	0.9996
dd_Smed_v6_10910_0_1	149.268	146.818	151.719	1.03338	0.0473744	0.698903	0.994037
dd_Smed_v6_10911_0_1	1113.28	1127.66	1098.9	0.974499	-0.037268	0.590736	0.981988
dd_Smed_v6_10912_0_1	56.7618	50.9891	62.5346	1.22643	0.294467	0.149269	0.736395
dd_Smed_v6_10914_0_1	104.544	106.439	102.649	0.964394	-0.0523047	0.755062	0.998659
dd_Smed_v6_10915_0_1	78.4728	78.1209	78.8247	1.00901	0.0129389	0.971092	1
dd_Smed_v6_10916_0_1	85.3267	83.7568	86.8966	1.03749	0.0530937	0.800023	1
dd_Smed_v6_10917_0_1	218.765	195.914	241.616	1.23327	0.302493	0.00558668	0.1189
dd_Smed_v6_10918_0_1	16.7851	16.4406	17.1296	1.04191	0.0592239	0.929489	1
dd_Smed_v6_10919_0_1	70.2568	72.6972	67.8164	0.932862	-0.100265	0.625775	0.984656
dd_Smed_v6_1091_0_1	208.375	303.49	113.261	0.373196	-1.42199	0.563291	0.974489
dd_Smed_v6_10921_0_1	377.759	373.191	382.327	1.02448	0.0348947	0.783508	0.999871
dd_Smed_v6_10923_0_1	35.5846	41.0559	30.1133	0.73347	-0.447191	0.0489904	0.471287
dd_Smed_v6_10924_0_1	433.956	446.971	420.942	0.941766	-0.08656	0.339601	0.908078
dd_Smed_v6_10925_0_1	145.478	139.703	151.253	1.08267	0.114595	0.385884	0.922925
dd_Smed_v6_10926_0_1	372.583	382.735	362.431	0.94695	-0.0786397	0.423657	0.935737
dd_Smed_v6_10927_0_1	191.398	181.958	200.837	1.10375	0.142412	0.22958	0.832004
dd_Smed_v6_9801_0_1	121.997	89.1568	154.836	1.73667	0.796326	7.44624e-07	7.59561e-05
dd_Smed_v6_10929_0_2	155.27	150.721	159.819	1.06036	0.0845551	0.532859	0.967727
dd_Smed_v6_1092_0_1	1149.09	1207.84	1090.33	0.902709	-0.147667	0.0412344	0.428718
dd_Smed_v6_10930_0_1	42.0364	39.0407	45.032	1.15346	0.205973	0.363161	0.917956
dd_Smed_v6_10933_0_1	57.632	53.7244	61.5397	1.14547	0.195941	0.32864	0.900651
dd_Smed_v6_10934_0_1	267.621	263.136	272.106	1.03409	0.0483644	0.643061	0.985699
dd_Smed_v6_10935_0_1	308.712	305.872	311.551	1.01857	0.0265392	0.808648	1
dd_Smed_v6_10936_0_1	166.299	151.351	181.247	1.19753	0.260062	0.188579	0.790593
dd_Smed_v6_10939_0_1	198.949	221.699	176.198	0.794763	-0.331404	0.00432741	0.0972624
dd_Smed_v6_1093_0_1	117.323	110.047	124.598	1.13222	0.179158	0.205586	0.808232
dd_Smed_v6_10941_0_1	260.105	258.211	261.999	1.01467	0.0210133	0.848253	1
dd_Smed_v6_10942_0_1	69.7678	70.9861	68.5495	0.965674	-0.050392	0.812586	1
dd_Smed_v6_10943_0_1	129.43	123.343	135.517	1.0987	0.135798	0.32127	0.895743
dd_Smed_v6_10945_0_1	372.831	384.954	360.709	0.937016	-0.0938544	0.325762	0.899101
dd_Smed_v6_10946_0_1	662.455	680.57	644.34	0.946765	-0.0789221	0.362609	0.917956
dd_Smed_v6_10947_0_1	122.79	116.811	128.768	1.10236	0.140596	0.331471	0.902466
dd_Smed_v6_10948_0_1	43.0804	38.9439	47.2168	1.21243	0.277903	0.225995	0.828934
dd_Smed_v6_10949_0_1	142.776	141.055	144.497	1.0244	0.0347856	0.804022	1
dd_Smed_v6_1094_0_1	1202.17	1175.69	1228.65	1.04505	0.0635685	0.48037	0.960343
dd_Smed_v6_10951_0_1	161.237	154.923	167.551	1.08152	0.113054	0.403044	0.929897
dd_Smed_v6_10952_0_1	42.7949	40.127	45.4628	1.13297	0.180116	0.446364	0.945087
dd_Smed_v6_10953_0_1	45.6408	41.7323	49.5492	1.18731	0.247697	0.278524	0.867516
dd_Smed_v6_10954_0_1	697.204	740.175	654.232	0.883888	-0.178064	0.0244114	0.314286
dd_Smed_v6_10955_0_1	179.606	193.727	165.486	0.854224	-0.227314	0.0570991	0.505045
dd_Smed_v6_10956_0_1	31.9292	31.4858	32.3726	1.02816	0.0400717	0.937253	1
dd_Smed_v6_10957_0_1	76.6014	79.435	73.7677	0.928655	-0.106785	0.547021	0.969657
dd_Smed_v6_10958_0_1	332.521	358.265	306.778	0.856286	-0.223835	0.0204047	0.283382
dd_Smed_v6_10959_0_1	161.882	158.564	165.2	1.04185	0.0591428	0.661606	0.987371
dd_Smed_v6_1095_0_1	1845.24	1823.86	1866.62	1.02344	0.0334335	0.61918	0.984324
dd_Smed_v6_4314_0_1	486.901	357.095	616.708	1.72701	0.78828	1.49963e-07	1.92926e-05
dd_Smed_v6_10965_0_1	97.4426	84.6318	110.253	1.30274	0.381551	0.0138279	0.222576
dd_Smed_v6_10966_0_1	318.561	334.585	302.538	0.904219	-0.145256	0.135771	0.714929
dd_Smed_v6_10967_0_1	288.689	299.426	277.952	0.928282	-0.107365	0.297201	0.88075
dd_Smed_v6_10968_0_1	24.0055	23.2577	24.7532	1.0643	0.0899054	0.803389	1
dd_Smed_v6_10969_0_1	721.553	756.287	686.819	0.908146	-0.139004	0.0741274	0.574329
dd_Smed_v6_1096_0_1	1311.95	1307.58	1316.32	1.00669	0.00961317	0.89183	1
dd_Smed_v6_10970_0_1	80.9929	79.8834	82.1025	1.02778	0.0395311	0.805718	1
dd_Smed_v6_10972_0_1	353.495	351.172	355.819	1.01324	0.0189692	0.861806	1
dd_Smed_v6_10973_0_1	21.277	21.2633	21.2907	1.00129	0.00185897	1	1
dd_Smed_v6_10974_0_1	229.332	242.691	215.974	0.88991	-0.168268	0.127025	0.696226
dd_Smed_v6_10976_0_1	74.8517	67.7554	81.9479	1.20947	0.27437	0.141481	0.722652
dd_Smed_v6_10977_0_1	350.976	343.342	358.61	1.04447	0.0627703	0.515321	0.965535
dd_Smed_v6_10979_0_1	141.596	146.312	136.88	0.935531	-0.0961425	0.461672	0.952256
dd_Smed_v6_1097_0_1	1120.97	1164.91	1077.03	0.924561	-0.113159	0.120582	0.687283
dd_Smed_v6_10980_0_1	187.65	178.683	196.617	1.10037	0.137988	0.248193	0.847115
dd_Smed_v6_10981_0_1	124.806	133.511	116.101	0.869601	-0.201574	0.221824	0.825863
dd_Smed_v6_10983_0_1	425.241	413.263	437.219	1.05797	0.0812942	0.499804	0.963231
dd_Smed_v6_10984_0_1	237.536	234.316	240.756	1.02749	0.0391183	0.729757	0.997283
dd_Smed_v6_10985_0_1	248.193	242.808	253.579	1.04436	0.0626174	0.567489	0.975464
dd_Smed_v6_10986_0_1	472.534	453.9	491.169	1.08211	0.113845	0.196529	0.796839
dd_Smed_v6_10987_0_1	508.342	519.261	497.424	0.957946	-0.0619841	0.469567	0.955824
dd_Smed_v6_10988_0_1	237.066	234.517	239.616	1.02174	0.0310277	0.797466	1
dd_Smed_v6_10989_0_1	375.275	383.718	366.832	0.955992	-0.0649288	0.503182	0.963231
dd_Smed_v6_1098_0_1	9391.44	9079.38	9703.5	1.06874	0.0959114	0.116853	0.677898
dd_Smed_v6_12003_0_1	78.6088	57.7365	99.4812	1.72302	0.784941	4.39339e-05	0.00250787
dd_Smed_v6_10991_0_1	66.092	62.7161	69.4679	1.10766	0.147513	0.452902	0.950341
dd_Smed_v6_10994_0_1	248.389	241.295	255.482	1.05879	0.0824183	0.517532	0.965535
dd_Smed_v6_10996_0_1	303.182	311.912	294.452	0.944021	-0.0831084	0.416252	0.934465
dd_Smed_v6_10997_0_1	458.764	446.958	470.569	1.05283	0.0742671	0.408302	0.93212
dd_Smed_v6_10998_0_1	186.073	171.899	200.246	1.1649	0.220211	0.0746348	0.574652
dd_Smed_v6_10999_0_1	6.75612	5.30002	8.21222	1.54947	0.631774	0.339514	0.908078
dd_Smed_v6_1099_0_1	3195.14	3097.72	3292.55	1.0629	0.0879993	0.16799	0.761995
dd_Smed_v6_10_0_1	19103.3	19007.7	19198.8	1.01005	0.0144286	0.8009	1
dd_Smed_v6_9151_0_1	43.4591	32.1079	54.8102	1.70706	0.771516	0.000546259	0.0202515
dd_Smed_v6_11000_0_1	52.7234	56.601	48.8457	0.862982	-0.212597	0.446011	0.945055
dd_Smed_v6_11002_0_1	301.709	297.376	306.042	1.02914	0.0414383	0.668743	0.989763
dd_Smed_v6_11003_0_1	10.9018	10.2331	11.5706	1.13071	0.177224	0.723802	0.997283
dd_Smed_v6_11004_0_1	793.229	789.121	797.336	1.01041	0.014941	0.851239	1
dd_Smed_v6_11005_0_1	157.173	164.76	149.585	0.907901	-0.139393	0.279079	0.868321
dd_Smed_v6_11006_0_1	265.274	254.405	276.143	1.08545	0.118288	0.385853	0.922925
dd_Smed_v6_11007_0_1	659	639.702	678.298	1.06033	0.0845196	0.311989	0.890667
dd_Smed_v6_11008_0_1	144.49	139.723	149.257	1.06824	0.0952295	0.483375	0.960343
dd_Smed_v6_1100_0_1	2886.5	2869.67	2903.33	1.01173	0.0168262	0.795255	1
dd_Smed_v6_11010_0_1	363.698	380.771	346.626	0.910328	-0.135542	0.153605	0.741734
dd_Smed_v6_11011_0_1	120.979	119.315	122.643	1.02789	0.0396825	0.826567	1
dd_Smed_v6_11012_0_1	163.634	172.435	154.833	0.897921	-0.15534	0.214276	0.819228
dd_Smed_v6_11013_0_1	52.5292	55.8963	49.1622	0.879525	-0.185204	0.352878	0.913426
dd_Smed_v6_11014_0_1	56.3583	61.8837	50.833	0.821427	-0.283795	0.167904	0.761995
dd_Smed_v6_11015_0_1	14.1557	13.3042	15.0071	1.128	0.173762	0.724604	0.997283
dd_Smed_v6_11017_0_1	215.621	221.523	209.719	0.946712	-0.0790027	0.486742	0.960825
dd_Smed_v6_11018_0_1	87.4889	79.2789	95.6989	1.20712	0.271565	0.121144	0.687661
dd_Smed_v6_11019_0_1	436.307	448.966	423.648	0.943607	-0.0837414	0.3511	0.912123
dd_Smed_v6_1101_0_1	1113.07	1081.39	1144.76	1.0586	0.0821623	0.258134	0.85362
dd_Smed_v6_11021_0_1	32.8222	34.2374	31.4071	0.917334	-0.124481	0.637427	0.985209
dd_Smed_v6_11022_0_1	129.169	131	127.338	0.972047	-0.0409025	0.781708	0.999871
dd_Smed_v6_11023_0_1	377.096	391.518	362.675	0.92633	-0.110402	0.290044	0.876672
dd_Smed_v6_11023_1_1	130.097	122.99	137.204	1.11557	0.15778	0.261077	0.855217
dd_Smed_v6_11024_0_1	434.149	428.796	439.503	1.02497	0.0355821	0.69186	0.993162
dd_Smed_v6_11025_0_1	37.0249	32.3493	41.7006	1.28907	0.366335	0.126958	0.696226
dd_Smed_v6_11026_0_1	74.3628	73.4198	75.3058	1.02569	0.0365921	0.850221	1
dd_Smed_v6_11027_0_1	149.749	166.821	132.677	0.795325	-0.330384	0.0397974	0.419476
dd_Smed_v6_1102_0_1	8996.22	8850.76	9141.69	1.03287	0.0466596	0.491472	0.9616
dd_Smed_v6_11031_0_1	37.2405	39.97	34.5111	0.863425	-0.211857	0.4441	0.943418
dd_Smed_v6_11032_0_1	66.1958	57.7936	74.598	1.29077	0.368228	0.059882	0.518235
dd_Smed_v6_11034_0_1	497.017	514.973	479.06	0.930261	-0.104292	0.240607	0.840322
dd_Smed_v6_11037_0_1	63.4687	62.0561	64.8812	1.04553	0.0642284	0.768665	0.999625
dd_Smed_v6_11039_0_1	94.531	96.4228	92.6393	0.960762	-0.0577492	0.731835	0.997283
dd_Smed_v6_1103_0_1	484.867	528.732	441.001	0.834073	-0.261755	0.00242294	0.0634787
dd_Smed_v6_11040_0_1	336.007	339.551	332.462	0.979123	-0.0304385	0.784572	0.999871
dd_Smed_v6_11041_0_1	259.648	261.147	258.15	0.988522	-0.0166544	0.893109	1
dd_Smed_v6_11042_1_1	244.681	236.752	252.61	1.06698	0.0935329	0.396673	0.925963
dd_Smed_v6_11045_0_1	17.6413	19.1514	16.1313	0.842308	-0.247581	0.505906	0.963681
dd_Smed_v6_11046_0_1	104.922	102.578	107.265	1.0457	0.0644638	0.683389	0.991441
dd_Smed_v6_11047_0_1	175.376	179.92	170.833	0.949493	-0.07477	0.603594	0.983713
dd_Smed_v6_11048_0_1	208.921	220.331	197.511	0.89643	-0.157737	0.169244	0.762976
dd_Smed_v6_11049_0_1	78.2039	86.2631	70.1446	0.813147	-0.298411	0.0828386	0.594717
dd_Smed_v6_1104_0_1	4244.93	4446.86	4043	0.909181	-0.13736	0.0277236	0.339678
dd_Smed_v6_11050_0_1	27.8526	27.2578	28.4474	1.04364	0.0616298	0.872876	1
dd_Smed_v6_11051_0_1	268.046	281.993	254.098	0.901079	-0.150275	0.331394	0.902466
dd_Smed_v6_11053_0_1	56.4861	50.8254	62.1467	1.22275	0.290127	0.163804	0.755233
dd_Smed_v6_11054_0_1	27.7989	26.9043	28.6934	1.0665	0.0928842	0.784093	0.999871
dd_Smed_v6_11057_0_1	38.3106	35.5074	41.1138	1.15789	0.211502	0.403141	0.929897
dd_Smed_v6_11059_0_1	24.6046	27.8799	21.3293	0.765042	-0.38639	0.192341	0.793234
dd_Smed_v6_11060_0_1	38.0265	36.1911	39.8619	1.10143	0.139373	0.573055	0.978883
dd_Smed_v6_11061_0_1	121.056	132.136	109.975	0.832292	-0.264839	0.0610272	0.522508
dd_Smed_v6_11062_0_1	124.326	120.33	128.323	1.06642	0.0927781	0.518248	0.965535
dd_Smed_v6_11063_0_1	95.7057	94.3952	97.0162	1.02777	0.0395119	0.796869	1
dd_Smed_v6_11066_0_1	229.441	236.855	222.028	0.937403	-0.0932592	0.407936	0.93212
dd_Smed_v6_11067_0_1	660.03	668.437	651.623	0.974847	-0.0367526	0.65738	0.985699
dd_Smed_v6_11068_0_1	322.722	333.262	312.181	0.936745	-0.0942719	0.338056	0.908031
dd_Smed_v6_1106_0_1	5762.02	5521.78	6002.27	1.08702	0.120374	0.0508214	0.480587
dd_Smed_v6_11070_0_1	295.105	312.763	277.448	0.887085	-0.172856	0.0948548	0.620806
dd_Smed_v6_11071_0_1	50.5653	49.8971	51.2335	1.02678	0.0381302	0.874129	1
dd_Smed_v6_11072_0_1	245.065	260.013	230.116	0.885016	-0.176225	0.103164	0.644901
dd_Smed_v6_11073_0_1	134.935	130.145	139.725	1.07361	0.102467	0.453374	0.950632
dd_Smed_v6_11074_0_1	308.313	302.605	314.02	1.03772	0.0534231	0.595356	0.982513
dd_Smed_v6_11075_0_1	40.3389	36.2208	44.457	1.22739	0.295591	0.189547	0.790787
dd_Smed_v6_11076_0_1	119.909	124.574	115.245	0.925115	-0.112296	0.42921	0.936721
dd_Smed_v6_11077_0_1	271.055	276.537	265.573	0.960352	-0.0583641	0.598839	0.982899
dd_Smed_v6_11078_0_1	105.207	92.8958	117.517	1.26505	0.339189	0.139815	0.72094
dd_Smed_v6_11079_0_1	45.6579	50.135	41.1809	0.8214	-0.283843	0.186022	0.786374
dd_Smed_v6_9118_0_1	294.478	217.932	371.024	1.70248	0.767634	0.00139409	0.0423871
dd_Smed_v6_11081_0_1	176.658	190.178	163.137	0.857808	-0.221273	0.0677599	0.549665
dd_Smed_v6_11083_0_1	62.908	58.7869	67.029	1.1402	0.18929	0.315057	0.890667
dd_Smed_v6_11084_0_1	65.9404	68.185	63.6958	0.934161	-0.0982574	0.619533	0.984324
dd_Smed_v6_11085_0_1	432.871	417.262	448.479	1.07481	0.104085	0.327723	0.899547
dd_Smed_v6_11087_0_1	156.628	158.203	155.054	0.980097	-0.0290035	0.832493	1
dd_Smed_v6_11088_0_2	141.603	142.808	140.398	0.98312	-0.0245599	0.875782	1
dd_Smed_v6_11089_0_1	255.736	261.567	249.906	0.955419	-0.065795	0.539894	0.96789
dd_Smed_v6_11090_0_1	71.213	66.2371	76.1889	1.15024	0.201941	0.264841	0.857349
dd_Smed_v6_11091_0_1	103.505	106.035	100.975	0.952276	-0.0705483	0.673238	0.990631
dd_Smed_v6_11092_0_1	371.878	370.208	373.548	1.00902	0.0129563	0.893918	1
dd_Smed_v6_11093_0_1	195.862	199.709	192.016	0.961479	-0.0566725	0.709816	0.995908
dd_Smed_v6_11096_0_1	75.5637	69.4408	81.6866	1.17635	0.234315	0.189617	0.790787
dd_Smed_v6_11097_0_1	272.902	289.397	256.408	0.886007	-0.17461	0.0951596	0.622323
dd_Smed_v6_11098_0_1	36.17	35.4857	36.8544	1.03857	0.0545989	0.866084	1
dd_Smed_v6_11099_0_1	72.8816	68.2879	77.4753	1.13454	0.182106	0.313988	0.890667
dd_Smed_v6_1109_0_1	5769.01	5972.83	5565.18	0.931749	-0.101987	0.0982185	0.632968
dd_Smed_v6_110_0_1	4440.51	4398.32	4482.69	1.01918	0.0274112	0.661706	0.987371
dd_Smed_v6_11100_0_1	90.4457	89.0446	91.8469	1.03147	0.0447033	0.802519	1
dd_Smed_v6_11101_0_1	24.6676	22.8213	26.5139	1.16181	0.216369	0.475228	0.957282
dd_Smed_v6_11103_1_1	182.187	173.155	191.219	1.10432	0.143164	0.236592	0.835609
dd_Smed_v6_11104_0_1	42.6674	36.8794	48.4554	1.31389	0.393842	0.270859	0.861344
dd_Smed_v6_11106_0_1	52.3928	52.349	52.4367	1.00167	0.00241381	1	1
dd_Smed_v6_11107_0_1	220.848	221.599	220.096	0.993219	-0.0098165	0.94951	1
dd_Smed_v6_11109_0_1	166.028	151.762	180.295	1.18801	0.248553	0.0897445	0.611221
dd_Smed_v6_1110_0_1	3955.27	3984.85	3925.68	0.985151	-0.0215826	0.727042	0.997283
dd_Smed_v6_11111_2_1	214.577	212.336	216.819	1.02111	0.0301417	0.865393	1
dd_Smed_v6_11112_0_1	106.493	110.534	102.453	0.926885	-0.109538	0.483275	0.960343
dd_Smed_v6_11113_0_1	165.619	173.648	157.591	0.907531	-0.139981	0.269555	0.861026
dd_Smed_v6_11115_0_1	396.371	400.334	392.408	0.980202	-0.0288487	0.754456	0.998556
dd_Smed_v6_11117_0_1	236.48	221.54	251.42	1.13488	0.182535	0.0972146	0.629321
dd_Smed_v6_11118_0_1	534.629	554.556	514.703	0.928134	-0.107594	0.208232	0.811259
dd_Smed_v6_1111_0_1	8260.7	8407.13	8114.27	0.965165	-0.051152	0.390694	0.924515
dd_Smed_v6_11120_0_1	148.102	150.795	145.41	0.964293	-0.0524559	0.724072	0.997283
dd_Smed_v6_11121_0_1	224.016	225.048	222.984	0.990829	-0.0132914	0.922243	1
dd_Smed_v6_11122_0_1	64.5771	63.671	65.4832	1.02846	0.0404892	0.850626	1
dd_Smed_v6_11123_0_1	419.602	438.16	401.044	0.915292	-0.127697	0.214272	0.819228
dd_Smed_v6_11124_0_1	76.6998	77.4457	75.954	0.980739	-0.0280594	0.900344	1
dd_Smed_v6_11125_0_1	57.1168	60.0121	54.2215	0.90351	-0.146387	0.46757	0.954325
dd_Smed_v6_11125_1_1	22.5806	25.9032	19.258	0.74346	-0.427672	0.167709	0.761995
dd_Smed_v6_11127_0_1	476.559	520.355	432.764	0.831669	-0.265918	0.00236238	0.0627505
dd_Smed_v6_11128_0_1	456.805	476.782	436.828	0.916201	-0.126263	0.155075	0.744177
dd_Smed_v6_11130_0_1	408.896	409.916	407.877	0.995027	-0.00719243	0.940427	1
dd_Smed_v6_11131_0_1	50.4433	56.9712	43.9154	0.770836	-0.375505	0.0921282	0.614627
dd_Smed_v6_11132_0_1	50.9278	51.1292	50.7264	0.992122	-0.0114105	1	1
dd_Smed_v6_11133_0_1	163.218	166.185	160.252	0.964297	-0.0524505	0.678758	0.990992
dd_Smed_v6_11134_0_1	289.931	306.184	273.677	0.893833	-0.161923	0.107208	0.652898
dd_Smed_v6_11135_0_1	194.64	183.003	206.276	1.12717	0.172703	0.152531	0.741118
dd_Smed_v6_11136_0_1	11.3538	12.9917	9.71584	0.747847	-0.419185	0.366513	0.919609
dd_Smed_v6_11137_0_1	137.293	141.722	132.864	0.937498	-0.093112	0.518523	0.965535
dd_Smed_v6_1113_0_1	2239.99	2277.29	2202.7	0.967243	-0.0480495	0.477389	0.958325
dd_Smed_v6_11140_0_1	561.169	566.879	555.46	0.979856	-0.0293584	0.72984	0.997283
dd_Smed_v6_11141_0_1	494.45	482.759	506.141	1.04844	0.0682376	0.473626	0.957282
dd_Smed_v6_11142_0_1	49.6736	52.3696	46.9776	0.89704	-0.156755	0.446022	0.945055
dd_Smed_v6_11144_0_1	111.218	127.734	94.7013	0.741395	-0.431687	0.0061962	0.127924
dd_Smed_v6_11145_0_1	352.246	337.064	367.427	1.09008	0.124434	0.191708	0.792304
dd_Smed_v6_11146_0_1	83.8416	87.9174	79.7657	0.907279	-0.140381	0.389069	0.92348
dd_Smed_v6_11148_0_1	555.787	580.363	531.211	0.915308	-0.127671	0.124139	0.693252
dd_Smed_v6_11149_0_1	989.095	1006.27	971.919	0.965862	-0.0501111	0.486523	0.960825
dd_Smed_v6_950_0_1	2581.63	1943.04	3220.21	1.6573	0.728837	1.63633e-15	1.00745e-12
dd_Smed_v6_11150_0_1	274.354	273.15	275.558	1.00882	0.0126619	0.937359	1
dd_Smed_v6_11151_0_1	23.2273	26.9262	19.5283	0.725252	-0.463445	0.131824	0.705967
dd_Smed_v6_11152_0_1	276.332	291.315	261.35	0.897139	-0.156596	0.126742	0.696226
dd_Smed_v6_11153_0_1	248.205	248.721	247.689	0.99585	-0.00599911	0.963701	1
dd_Smed_v6_11154_0_1	1046.17	1069.21	1023.13	0.956908	-0.0635485	0.366924	0.919609
dd_Smed_v6_11155_0_1	1141.8	1165.12	1118.47	0.959962	-0.0589504	0.62149	0.984324
dd_Smed_v6_11156_0_1	17.9766	16.7229	19.2303	1.14994	0.201563	0.678934	0.990992
dd_Smed_v6_11157_0_1	395.975	419.676	372.275	0.887054	-0.172907	0.113507	0.667896
dd_Smed_v6_11158_0_1	124.118	127.326	120.909	0.949601	-0.0746066	0.60907	0.983864
dd_Smed_v6_1115_0_1	374.386	366.818	381.954	1.04126	0.0583349	0.534424	0.967727
dd_Smed_v6_11160_0_1	548.772	558.723	538.822	0.964382	-0.0523233	0.533297	0.967727
dd_Smed_v6_11161_0_1	33.3336	29.7801	36.8871	1.23865	0.308771	0.216022	0.820806
dd_Smed_v6_11162_0_1	144.803	157.308	132.297	0.841004	-0.249815	0.245882	0.845546
dd_Smed_v6_11163_0_1	358.055	351.818	364.291	1.03545	0.050264	0.60771	0.983864
dd_Smed_v6_11164_0_1	75.5453	78.9914	72.0992	0.912748	-0.131712	0.486042	0.960825
dd_Smed_v6_11165_0_1	48.0651	44.2779	51.8522	1.17106	0.227818	0.296381	0.880486
dd_Smed_v6_11168_0_1	203.511	203.657	203.365	0.998563	-0.00207464	0.991192	1
dd_Smed_v6_11169_0_1	127.889	127.444	128.334	1.00699	0.0100469	0.987235	1
dd_Smed_v6_11170_0_1	69.6356	70.814	68.4572	0.966719	-0.0488317	0.839311	1
dd_Smed_v6_11171_0_4	12.4202	10.8131	14.0273	1.29725	0.375453	0.431175	0.938079
dd_Smed_v6_11171_1_1	35.1525	28.1526	42.1524	1.49728	0.582347	0.0405548	0.424742
dd_Smed_v6_11172_0_1	98.8137	89.8527	107.775	1.19946	0.262386	0.0904344	0.612854
dd_Smed_v6_11175_0_1	57.336	54.4648	60.2072	1.10543	0.14461	0.515074	0.965535
dd_Smed_v6_11176_0_1	70.4391	74.4951	66.3832	0.891109	-0.166327	0.371746	0.919609
dd_Smed_v6_11177_0_1	614.372	622.643	606.101	0.973431	-0.0388489	0.642718	0.985699
dd_Smed_v6_11178_0_1	12.429	11.4679	13.39	1.1676	0.22355	0.630432	0.984656
dd_Smed_v6_11179_0_1	275.098	273.667	276.53	1.01046	0.0150107	0.899405	1
dd_Smed_v6_1117_0_1	289.266	303.464	275.067	0.906422	-0.141745	0.171116	0.764635
dd_Smed_v6_11181_0_1	126.959	127.85	126.068	0.986063	-0.0202482	0.90032	1
dd_Smed_v6_11182_0_1	231.484	236.758	226.21	0.955446	-0.0657531	0.647308	0.985699
dd_Smed_v6_11184_0_1	651.644	672.93	630.359	0.936737	-0.0942839	0.245125	0.845546
dd_Smed_v6_11185_0_1	108.675	99.7609	117.588	1.1787	0.237197	0.117367	0.67941
dd_Smed_v6_11186_0_1	85.8367	85.5359	86.1375	1.00703	0.010112	0.975577	1
dd_Smed_v6_11187_0_1	253.763	261.342	246.184	0.942002	-0.0861985	0.421047	0.935106
dd_Smed_v6_11189_0_1	577.704	598.941	556.468	0.929086	-0.106116	0.372288	0.919609
dd_Smed_v6_1118_0_1	2527.6	2552.27	2502.94	0.980671	-0.0281588	0.677228	0.990631
dd_Smed_v6_11190_0_1	81.0693	76.7988	85.3399	1.11121	0.152137	0.4256	0.936138
dd_Smed_v6_11191_0_5	222.057	218.856	225.258	1.02925	0.0415989	0.726809	0.997283
dd_Smed_v6_11192_0_1	229.215	242.166	216.264	0.893039	-0.163204	0.202652	0.804119
dd_Smed_v6_11193_0_1	136.307	135.124	137.491	1.01752	0.0250562	0.908336	1
dd_Smed_v6_11194_0_1	206.035	198.113	213.957	1.07997	0.110997	0.351108	0.912123
dd_Smed_v6_14865_0_1	99.2765	74.9306	123.623	1.64983	0.722315	0.000115635	0.00558012
dd_Smed_v6_11197_0_1	81.3468	74.5805	88.113	1.18145	0.240557	0.146635	0.731834
dd_Smed_v6_2582_1_1	640.156	485.262	795.049	1.63839	0.712281	4.0563e-11	1.10994e-08
dd_Smed_v6_11199_0_1	373.79	381.715	365.865	0.958478	-0.0611828	0.555225	0.971902
dd_Smed_v6_1119_0_1	2551.86	3332.02	1771.71	0.531721	-0.911258	0.0900627	0.611497
dd_Smed_v6_111_0_1	5046.6	5032.83	5060.38	1.00547	0.00787589	0.905596	1
dd_Smed_v6_11200_0_1	139.696	136.492	142.9	1.04695	0.06619	0.615943	0.984324
dd_Smed_v6_11201_0_1	179.273	181.034	177.513	0.980555	-0.0283295	0.828644	1
dd_Smed_v6_11203_0_1	54.8218	53.2792	56.3644	1.05791	0.081213	0.719805	0.997283
dd_Smed_v6_11206_0_1	121.85	118.32	125.379	1.05966	0.0836012	0.548219	0.970104
dd_Smed_v6_11207_0_1	88.1033	100.612	75.5945	0.751345	-0.412452	0.0106812	0.189191
dd_Smed_v6_11208_0_1	248.239	242.104	254.373	1.05068	0.071317	0.512654	0.965189
dd_Smed_v6_1120_0_1	2746.65	2607.57	2885.73	1.10667	0.146226	0.0236163	0.309042
dd_Smed_v6_20964_0_1	47.9087	36.4146	59.4027	1.63129	0.706012	0.00164491	0.0480621
dd_Smed_v6_11211_0_1	325.627	354.588	296.666	0.836648	-0.257307	0.0173571	0.258778
dd_Smed_v6_11212_1_1	326.779	324.609	328.948	1.01337	0.0191602	0.849024	1
dd_Smed_v6_10791_0_1	349.843	266.095	433.591	1.62946	0.704394	3.19341e-05	0.0019115
dd_Smed_v6_11214_0_1	52.8573	54.7623	50.9523	0.930426	-0.104036	0.62048	0.984324
dd_Smed_v6_1412_0_1	666.941	507.867	826.015	1.62644	0.701718	3.69794e-06	0.000300702
dd_Smed_v6_1121_0_1	1618.36	1614.54	1622.18	1.00473	0.00681462	0.921359	1
dd_Smed_v6_11220_0_1	94.7372	99.1959	90.2785	0.910103	-0.135898	0.401437	0.928908
dd_Smed_v6_11221_0_1	41.5349	38.6001	44.4696	1.15206	0.204212	0.379867	0.922188
dd_Smed_v6_11223_0_1	594.851	616.62	573.081	0.929391	-0.105642	0.19983	0.801737
dd_Smed_v6_11225_0_1	134.964	141.249	128.679	0.911008	-0.134464	0.333172	0.904538
dd_Smed_v6_11226_0_1	120.169	117.203	123.135	1.05061	0.071229	0.614341	0.984324
dd_Smed_v6_11227_0_1	72.7883	69.746	75.8306	1.08724	0.120669	0.555988	0.971902
dd_Smed_v6_11228_0_1	246.223	231.325	261.122	1.12881	0.174803	0.13513	0.713477
dd_Smed_v6_11229_0_1	162.486	172.455	152.516	0.884383	-0.177257	0.164556	0.756746
dd_Smed_v6_1122_0_1	17584	18074.6	17093.3	0.945708	-0.080534	0.16998	0.763692
dd_Smed_v6_11230_0_1	15.516	18.5689	12.4631	0.671183	-0.575223	0.172641	0.76726
dd_Smed_v6_11231_0_1	241.871	254.054	229.688	0.904089	-0.145463	0.191545	0.792047
dd_Smed_v6_11232_0_1	310.935	305.497	316.372	1.0356	0.0504619	0.628995	0.984656
dd_Smed_v6_11234_0_1	121.201	114.528	127.873	1.11652	0.159014	0.260692	0.855217
dd_Smed_v6_11236_0_1	84.1566	91.5223	76.791	0.839042	-0.253185	0.118658	0.682819
dd_Smed_v6_11237_0_1	267.742	276.45	259.034	0.937004	-0.0938727	0.38003	0.922188
dd_Smed_v6_11238_0_1	239.938	251.354	228.523	0.909168	-0.137382	0.273646	0.864863
dd_Smed_v6_11239_0_1	97.6792	96.0751	99.2832	1.03339	0.0473875	0.782006	0.999871
dd_Smed_v6_1123_0_1	2717.84	2668.08	2767.6	1.0373	0.0528347	0.410077	0.933036
dd_Smed_v6_11240_0_1	171.815	172.829	170.8	0.988259	-0.0170393	0.896264	1
dd_Smed_v6_11241_0_1	75.2239	67.7133	82.7345	1.22183	0.289049	0.0885811	0.607836
dd_Smed_v6_11243_0_1	304.533	284.479	324.588	1.14099	0.190283	0.0592864	0.514441
dd_Smed_v6_11244_0_1	44.2836	45.4251	43.142	0.949739	-0.0743975	0.928603	1
dd_Smed_v6_11245_0_1	464.125	456.134	472.115	1.03503	0.049679	0.584203	0.981372
dd_Smed_v6_11246_0_1	116.091	127.075	105.107	0.82713	-0.273814	0.0589398	0.513191
dd_Smed_v6_11247_0_1	80.402	80.3953	80.4088	1.00017	0.000242674	1	1
dd_Smed_v6_11248_0_1	269.325	279.753	258.896	0.925445	-0.111781	0.31939	0.893864
dd_Smed_v6_11249_0_1	51.274	55.3354	47.2126	0.853207	-0.229032	0.282906	0.871896
dd_Smed_v6_1124_0_1	423.261	422.521	424.001	1.0035	0.00504511	0.960721	1
dd_Smed_v6_11251_0_1	176.671	158.125	195.217	1.23457	0.304011	0.0107623	0.189788
dd_Smed_v6_11252_0_1	456.913	463.021	450.804	0.973615	-0.038577	0.667027	0.98864
dd_Smed_v6_11253_0_1	410.464	418.951	401.978	0.959486	-0.0596664	0.639817	0.985372
dd_Smed_v6_11254_0_1	77.5384	73.4052	81.6717	1.11261	0.153954	0.413766	0.934465
dd_Smed_v6_11255_0_1	34.2895	37.1131	31.4659	0.847836	-0.238143	0.355422	0.914862
dd_Smed_v6_11256_0_1	25.7222	26.8608	24.5836	0.915223	-0.127805	0.728177	0.997283
dd_Smed_v6_11258_0_1	20.2595	20.0914	20.4276	1.01673	0.0239363	0.997609	1
dd_Smed_v6_11259_0_1	1017.88	1051.41	984.361	0.93623	-0.0950654	0.198101	0.80053
dd_Smed_v6_1125_0_1	5949.02	5976.21	5921.83	0.9909	-0.0131888	0.861084	1
dd_Smed_v6_11261_0_1	234.629	235.614	233.645	0.991643	-0.0121072	0.91624	1
dd_Smed_v6_11262_0_1	223.986	213.042	234.93	1.10274	0.141089	0.252926	0.850165
dd_Smed_v6_11263_0_1	118.957	117.679	120.236	1.02173	0.0310208	0.840484	1
dd_Smed_v6_11264_0_1	120.797	103.901	137.693	1.32524	0.406249	0.0421686	0.433738
dd_Smed_v6_11265_0_1	83.1486	85.016	81.2812	0.956069	-0.0648129	0.719574	0.997283
dd_Smed_v6_11266_0_1	263.059	271.936	254.182	0.934713	-0.0974054	0.371194	0.919609
dd_Smed_v6_11267_0_1	313.374	315.813	310.936	0.984555	-0.0224562	0.818914	1
dd_Smed_v6_11268_0_1	333.953	326.628	341.279	1.04486	0.0633044	0.511303	0.965109
dd_Smed_v6_11269_0_1	266.83	282.596	251.065	0.888424	-0.17068	0.31083	0.890436
dd_Smed_v6_1126_0_1	576.962	608.991	544.933	0.894813	-0.160341	0.0538274	0.491749
dd_Smed_v6_11270_0_1	32.7138	34.0666	31.3609	0.920577	-0.11939	0.678798	0.990992
dd_Smed_v6_11271_0_1	349.217	355.932	342.503	0.962272	-0.0554831	0.610486	0.984055
dd_Smed_v6_11272_0_1	148.246	161.309	135.183	0.838039	-0.254912	0.101025	0.641847
dd_Smed_v6_11273_0_1	131.838	132.911	130.765	0.983853	-0.0234852	0.874715	1
dd_Smed_v6_11274_0_1	104.169	98.9739	109.364	1.10497	0.144012	0.346906	0.909968
dd_Smed_v6_11277_0_1	120.478	128.095	112.86	0.881066	-0.182678	0.219607	0.824201
dd_Smed_v6_11279_0_1	147.741	147.666	147.816	1.00102	0.0014653	1	1
dd_Smed_v6_1127_0_1	1060.04	1012.63	1107.45	1.09364	0.129137	0.40232	0.929842
dd_Smed_v6_11280_0_1	305.686	312.075	299.298	0.959057	-0.0603116	0.552234	0.971441
dd_Smed_v6_11281_1_1	246.535	255.832	237.238	0.92732	-0.10886	0.325335	0.898934
dd_Smed_v6_11282_0_1	135.198	125.223	145.173	1.15932	0.213277	0.106469	0.650625
dd_Smed_v6_11283_0_1	87.7541	89.0238	86.4843	0.971474	-0.0417531	0.855929	1
dd_Smed_v6_11285_0_1	52.9677	42.9399	62.9955	1.46706	0.552928	0.00738718	0.146209
dd_Smed_v6_11286_0_1	17.2116	14.9274	19.4957	1.30603	0.385186	0.39182	0.924951
dd_Smed_v6_11287_0_1	83.0664	85.6518	80.481	0.93963	-0.0898356	0.609074	0.983864
dd_Smed_v6_11288_0_1	11.4655	10.7735	12.1575	1.12847	0.174367	0.785021	0.999871
dd_Smed_v6_11289_0_1	407.603	399.107	416.098	1.04257	0.0601452	0.508869	0.963917
dd_Smed_v6_1128_0_1	1172	1154.52	1189.47	1.03027	0.0430173	0.722526	0.997283
dd_Smed_v6_11291_0_1	314.274	332.266	296.282	0.891701	-0.165368	0.104912	0.647774
dd_Smed_v6_11292_0_1	190.332	185.945	194.718	1.04718	0.0665129	0.595982	0.982513
dd_Smed_v6_11293_0_1	140.254	138.336	142.173	1.02773	0.0394678	0.760924	0.9996
dd_Smed_v6_11294_0_1	53.7335	61.3558	46.1111	0.751537	-0.412084	0.0265282	0.330433
dd_Smed_v6_11295_1_1	213.245	221.466	205.024	0.925758	-0.111293	0.327748	0.899547
dd_Smed_v6_11296_0_1	1441.05	1416.29	1465.82	1.03497	0.0495892	0.481456	0.960343
dd_Smed_v6_11297_0_1	49.9487	49.8713	50.0262	1.00311	0.00447313	1	1
dd_Smed_v6_11298_0_1	153.559	152.51	154.607	1.01375	0.0197042	0.893027	1
dd_Smed_v6_11299_0_1	265.171	274.664	255.678	0.930878	-0.103336	0.339022	0.908078
dd_Smed_v6_1129_0_1	2041.32	2328.14	1754.51	0.753609	-0.408113	0.454266	0.950721
dd_Smed_v6_112_0_1	8592.95	8617.11	8568.8	0.994393	-0.00811166	0.904057	1
dd_Smed_v6_11300_0_1	641.699	641.414	641.984	1.00089	0.0012814	1	1
dd_Smed_v6_11302_0_1	22.1181	21.7256	22.5106	1.03613	0.0512086	0.905597	1
dd_Smed_v6_11303_0_1	40.0654	42.6777	37.453	0.877579	-0.188399	0.465042	0.95401
dd_Smed_v6_11304_0_1	186.049	193.779	178.32	0.920225	-0.119941	0.309942	0.890416
dd_Smed_v6_11305_0_1	60.8222	62.1256	59.5187	0.958038	-0.0618449	0.76069	0.9996
dd_Smed_v6_11306_0_1	232.336	217.152	247.521	1.13985	0.18885	0.0827658	0.5945
dd_Smed_v6_11307_0_1	446.944	481.492	412.395	0.856493	-0.223487	0.0131135	0.216536
dd_Smed_v6_11308_0_1	64.8239	68.6752	60.9727	0.887842	-0.171625	0.427771	0.936138
dd_Smed_v6_1130_0_1	2487.32	2612.23	2362.41	0.904367	-0.14502	0.0271131	0.334505
dd_Smed_v6_11310_0_1	646.778	625.755	667.801	1.06719	0.093821	0.257135	0.852533
dd_Smed_v6_11311_0_1	256.379	261.232	251.526	0.962844	-0.0546256	0.614305	0.984324
dd_Smed_v6_11312_0_1	84.9482	80.8414	89.0551	1.1016	0.139605	0.407093	0.931629
dd_Smed_v6_11313_0_1	94.419	97.966	90.872	0.927587	-0.108445	0.489436	0.961187
dd_Smed_v6_11314_0_1	85.9565	87.679	84.2341	0.96071	-0.0578274	0.725723	0.997283
dd_Smed_v6_11315_0_1	59.4908	57.3874	61.5942	1.07331	0.102061	0.638689	0.985209
dd_Smed_v6_11316_0_1	126.619	130.655	122.583	0.938219	-0.0920027	0.571044	0.977871
dd_Smed_v6_11317_0_1	446.133	442.622	449.645	1.01587	0.0227117	0.823986	1
dd_Smed_v6_11318_0_1	191.946	198.247	185.645	0.936434	-0.0947515	0.434629	0.938586
dd_Smed_v6_11319_0_1	164.319	164.796	163.842	0.994209	-0.00837849	0.969365	1
dd_Smed_v6_1131_0_1	3482.02	3717.95	3246.09	0.873087	-0.195802	0.00868559	0.162792
dd_Smed_v6_11320_0_1	170.503	190.861	150.145	0.786673	-0.346164	0.248581	0.847161
dd_Smed_v6_11322_0_1	86.2576	83.1798	89.3355	1.07401	0.103002	0.547839	0.970088
dd_Smed_v6_11323_0_1	63.3953	58.6711	68.1195	1.16104	0.215418	0.266942	0.859862
dd_Smed_v6_11324_0_1	251.985	258.238	245.733	0.951577	-0.0716084	0.537239	0.967727
dd_Smed_v6_11325_0_1	21.0572	19.5114	22.603	1.15845	0.212194	0.518773	0.965535
dd_Smed_v6_11326_0_1	39.2694	39.5116	39.0273	0.987743	-0.0177918	0.968298	1
dd_Smed_v6_11327_0_1	266.971	254.711	279.23	1.09626	0.132589	0.20592	0.808376
dd_Smed_v6_11328_0_10	330.324	337.502	323.146	0.957463	-0.062711	0.570015	0.977372
dd_Smed_v6_11329_0_1	266.42	266.204	266.635	1.00162	0.00233393	1	1
dd_Smed_v6_1132_0_1	5434.5	5304.48	5564.51	1.04902	0.0690422	0.263906	0.856613
dd_Smed_v6_11330_0_1	199.833	191.074	208.591	1.09168	0.126545	0.263149	0.856045
dd_Smed_v6_11331_0_1	29.1551	28.7721	29.5381	1.02662	0.0379078	0.926036	1
dd_Smed_v6_11332_0_1	178.394	178.876	177.913	0.994616	-0.00778898	0.960568	1
dd_Smed_v6_11334_0_1	205.409	184.079	226.74	1.23176	0.300717	0.00834993	0.158181
dd_Smed_v6_11335_0_1	237.149	244.671	229.627	0.938511	-0.091555	0.486527	0.960825
dd_Smed_v6_11336_0_1	619.416	620.005	618.827	0.9981	-0.00274312	0.97769	1
dd_Smed_v6_11337_0_1	543.562	535.532	551.592	1.02999	0.0426291	0.625245	0.984656
dd_Smed_v6_1133_0_1	140.936	146.256	135.615	0.927248	-0.108973	0.408015	0.93212
dd_Smed_v6_11341_0_1	355.811	364.355	347.267	0.9531	-0.0692998	0.554746	0.971877
dd_Smed_v6_11342_0_1	296.351	307.124	285.577	0.929845	-0.104938	0.383623	0.922709
dd_Smed_v6_11343_0_1	15.6735	16.083	15.264	0.949074	-0.0754068	0.887523	1
dd_Smed_v6_11344_0_1	439.372	458.147	420.596	0.918038	-0.123374	0.18027	0.778746
dd_Smed_v6_11345_0_1	360.748	374.643	346.854	0.925824	-0.11119	0.253509	0.850165
dd_Smed_v6_11346_0_1	161.575	157.63	165.52	1.05005	0.0704639	0.593465	0.982513
dd_Smed_v6_11349_0_1	275.566	285.595	265.537	0.929769	-0.105055	0.328901	0.900743
dd_Smed_v6_1134_0_1	1593.91	1581.46	1606.35	1.01574	0.0225247	0.782981	0.999871
dd_Smed_v6_11351_0_1	369.803	348.557	391.048	1.1219	0.165948	0.0981108	0.632737
dd_Smed_v6_11352_0_1	107.148	105.874	108.421	1.02405	0.0342839	0.821386	1
dd_Smed_v6_11353_0_1	117.64	108.389	126.89	1.17069	0.227357	0.100472	0.64102
dd_Smed_v6_11354_0_1	202.385	204.691	200.079	0.977469	-0.0328771	0.795416	1
dd_Smed_v6_11355_0_1	17.0678	17.6902	16.4453	0.929631	-0.10527	0.830497	1
dd_Smed_v6_11356_0_1	77.0571	75.6355	78.4787	1.03759	0.0532391	0.798833	1
dd_Smed_v6_11357_0_1	89.1027	99.3356	78.8698	0.793973	-0.332838	0.0564997	0.503618
dd_Smed_v6_11358_0_1	78.0517	89.847	66.2564	0.737436	-0.43941	0.0109118	0.191557
dd_Smed_v6_11359_0_1	143.537	144.119	142.954	0.991917	-0.0117091	0.966265	1
dd_Smed_v6_1135_0_1	2339.92	2322.47	2357.36	1.01502	0.0215092	0.731921	0.997283
dd_Smed_v6_11360_0_1	29.4766	32.1254	26.8279	0.835098	-0.259983	0.368668	0.919609
dd_Smed_v6_11363_0_1	304.145	303.921	304.37	1.00148	0.00213153	1	1
dd_Smed_v6_11365_0_1	305.675	305.005	306.344	1.00439	0.00632211	0.9583	1
dd_Smed_v6_11366_0_1	455.173	461.039	449.306	0.974551	-0.0371899	0.701136	0.994037
dd_Smed_v6_11367_0_1	276.389	256.173	296.605	1.15783	0.211428	0.043345	0.440062
dd_Smed_v6_11368_0_1	97.7995	93.1051	102.494	1.10084	0.138607	0.61962	0.984324
dd_Smed_v6_1136_0_1	401.295	385.773	416.816	1.08047	0.11166	0.22747	0.830141
dd_Smed_v6_11370_0_1	202.629	218.456	186.802	0.855102	-0.225832	0.0517267	0.483159
dd_Smed_v6_11371_0_1	97.0324	95.356	98.7088	1.03516	0.049854	0.780469	0.999871
dd_Smed_v6_11372_0_1	50.1506	41.7339	58.5673	1.40335	0.488876	0.0236363	0.309042
dd_Smed_v6_11374_0_1	404.984	425.482	384.487	0.903648	-0.146166	0.110511	0.661552
dd_Smed_v6_11375_0_1	54.7991	57.1269	52.4712	0.918502	-0.122645	0.550025	0.970835
dd_Smed_v6_11376_0_1	158.07	159.07	157.069	0.98742	-0.0182648	0.89921	1
dd_Smed_v6_11377_0_1	464.867	450.53	479.205	1.06365	0.0890198	0.321572	0.896169
dd_Smed_v6_11378_0_1	253.707	242.463	264.951	1.09275	0.127959	0.220275	0.824439
dd_Smed_v6_11379_0_1	38.879	39.577	38.181	0.964726	-0.051809	0.847565	1
dd_Smed_v6_1137_0_1	15873.2	16406.7	15339.6	0.934959	-0.0970249	0.101634	0.642151
dd_Smed_v6_11380_0_1	90.1543	93.8756	86.433	0.920719	-0.119167	0.455191	0.950965
dd_Smed_v6_11382_0_1	90.8903	95.5358	86.2448	0.902749	-0.147603	0.372624	0.919609
dd_Smed_v6_11385_0_1	169.967	177.173	162.761	0.918654	-0.122406	0.326788	0.899547
dd_Smed_v6_11386_0_1	28.5222	32.4869	24.5576	0.755924	-0.403688	0.153312	0.741734
dd_Smed_v6_8691_0_1	235.704	179.489	291.918	1.62638	0.701665	1.14315e-06	0.000108877
dd_Smed_v6_11388_0_1	195.431	197.136	193.725	0.982696	-0.0251824	0.846074	1
dd_Smed_v6_11389_0_1	16.3265	15.5292	17.1238	1.10268	0.141015	0.725321	0.997283
dd_Smed_v6_1138_0_1	263.766	268.2	259.332	0.966932	-0.0485136	0.690512	0.993162
dd_Smed_v6_11390_0_1	302.24	302.701	301.779	0.996956	-0.00439766	0.985403	1
dd_Smed_v6_11391_0_1	294.635	290.885	298.385	1.02579	0.0367288	0.728996	0.997283
dd_Smed_v6_11392_0_1	147.17	154.255	140.085	0.908142	-0.13901	0.291209	0.877226
dd_Smed_v6_11394_0_1	763.52	794.145	732.895	0.922873	-0.115796	0.144252	0.727972
dd_Smed_v6_11395_0_1	80.531	75.3897	85.6724	1.13639	0.184464	0.276893	0.867516
dd_Smed_v6_11396_0_1	303.424	319.479	287.369	0.899491	-0.152819	0.130196	0.70183
dd_Smed_v6_11397_0_1	239.309	258.711	219.907	0.850007	-0.234454	0.0306321	0.358854
dd_Smed_v6_11398_0_1	107.511	124.233	90.7897	0.730801	-0.452449	0.00245114	0.0638297
dd_Smed_v6_11399_0_1	88.3275	90.9559	85.6992	0.942207	-0.0858844	0.62655	0.984656
dd_Smed_v6_1139_0_1	3015.69	3122.76	2908.62	0.931425	-0.102488	0.107642	0.654087
dd_Smed_v6_113_0_1	4509.68	4435.99	4583.37	1.03322	0.0471508	0.450699	0.948813
dd_Smed_v6_11400_0_1	264.119	264.028	264.21	1.00069	0.000993458	1	1
dd_Smed_v6_11401_0_1	477.889	491.287	464.491	0.945458	-0.0809151	0.356125	0.914923
dd_Smed_v6_11402_0_1	72.7712	71.0763	74.4662	1.0477	0.0672189	0.741047	0.997559
dd_Smed_v6_11403_0_1	53.8459	50.9781	56.7136	1.11251	0.153818	0.473368	0.957282
dd_Smed_v6_11404_0_1	77.5938	71.6199	83.5676	1.16682	0.222583	0.277952	0.867516
dd_Smed_v6_11405_0_1	703.374	742.708	664.039	0.894078	-0.161528	0.040837	0.426401
dd_Smed_v6_11406_0_1	143.358	130.017	156.699	1.20522	0.269293	0.0424421	0.436031
dd_Smed_v6_11408_0_1	316.617	320.01	313.225	0.978799	-0.0309161	0.750083	0.998545
dd_Smed_v6_11409_0_1	559.946	565.099	554.792	0.981761	-0.0265568	0.754745	0.998556
dd_Smed_v6_1140_0_1	19358.7	20522.7	18194.8	0.886569	-0.173696	0.00381015	0.0886413
dd_Smed_v6_11410_0_1	91.6589	92.7447	90.5731	0.976585	-0.0341825	0.84525	1
dd_Smed_v6_11411_0_3	235.023	226.048	243.997	1.0794	0.110234	0.318548	0.893644
dd_Smed_v6_11412_0_1	131.688	132.714	130.663	0.984542	-0.0224759	0.908673	1
dd_Smed_v6_11413_0_1	237.533	234.598	240.467	1.02502	0.0356497	0.744359	0.997739
dd_Smed_v6_11417_0_1	112.696	108.091	117.3	1.0852	0.117961	0.423562	0.935737
dd_Smed_v6_11419_0_1	10.3277	8.9563	11.699	1.30624	0.385416	0.540711	0.968135
dd_Smed_v6_1141_0_1	396.008	515.25	276.766	0.53715	-0.896603	0.216929	0.821378
dd_Smed_v6_11420_0_1	126.251	111.196	141.305	1.27077	0.345708	0.0101872	0.182554
dd_Smed_v6_11422_0_1	58.8326	51.3272	66.338	1.29245	0.370112	0.0493345	0.473276
dd_Smed_v6_11423_0_1	10.7057	9.5579	11.8535	1.24018	0.310549	0.525268	0.966568
dd_Smed_v6_11424_0_2	137.954	134.26	141.647	1.05502	0.0772702	0.567485	0.975464
dd_Smed_v6_11425_0_1	570.628	602.417	538.839	0.89446	-0.16091	0.126255	0.696226
dd_Smed_v6_11428_0_1	334.376	365.305	303.446	0.830663	-0.267665	0.0142634	0.227672
dd_Smed_v6_11429_0_1	383.933	387.933	379.934	0.97938	-0.0300589	0.753723	0.998545
dd_Smed_v6_1142_0_1	1325.97	1333.8	1318.13	0.988254	-0.0170456	0.818694	1
dd_Smed_v6_11432_0_1	160.79	159.552	162.028	1.01552	0.0222124	0.886989	1
dd_Smed_v6_11434_0_1	220.316	211.738	228.894	1.08102	0.112395	0.31006	0.890416
dd_Smed_v6_11435_0_1	129.338	147.852	110.824	0.749559	-0.415886	0.00844312	0.159595
dd_Smed_v6_11436_0_1	227.358	204.777	249.939	1.22054	0.287523	0.00969855	0.176178
dd_Smed_v6_11439_0_1	98.3853	95.2767	101.494	1.06525	0.0911974	0.561633	0.974001
dd_Smed_v6_1143_0_1	1555.43	1660.59	1450.27	0.873344	-0.195378	0.00452983	0.101022
dd_Smed_v6_11440_0_1	235.706	218.552	252.86	1.15698	0.210361	0.0616732	0.524511
dd_Smed_v6_11441_0_1	42.9826	39.8877	46.0775	1.15518	0.208119	0.350141	0.912123
dd_Smed_v6_3340_0_1	4254.2	3244.9	5263.5	1.62209	0.69785	1.61732e-14	7.74471e-12
dd_Smed_v6_11443_0_1	25.6448	24.1486	27.141	1.12392	0.168533	0.585841	0.981393
dd_Smed_v6_11444_0_1	197.829	187.95	207.708	1.10512	0.144206	0.218467	0.823337
dd_Smed_v6_11446_0_1	398.396	399.193	397.599	0.996009	-0.00576998	0.94368	1
dd_Smed_v6_11447_0_1	487.922	502.42	473.424	0.942287	-0.0857611	0.331624	0.902709
dd_Smed_v6_11448_0_1	90.0812	92.982	87.1803	0.937604	-0.0929496	0.572701	0.978883
dd_Smed_v6_11449_0_1	371.465	363.334	379.597	1.04476	0.0631733	0.507282	0.963821
dd_Smed_v6_356_0_1	6509.63	4975.3	8043.96	1.61678	0.693123	1.37724e-05	0.000934731
dd_Smed_v6_11450_0_1	125.305	123.349	127.261	1.03172	0.0450464	0.754881	0.998649
dd_Smed_v6_11452_0_1	65.6779	73.0418	58.3139	0.798363	-0.324883	0.0840419	0.599589
dd_Smed_v6_11453_0_1	187.373	172.847	201.898	1.16808	0.224134	0.0634162	0.532246
dd_Smed_v6_11454_0_1	51.2836	51.6763	50.8909	0.984802	-0.0220948	0.950991	1
dd_Smed_v6_11455_0_1	118.315	109.096	127.533	1.169	0.225271	0.106811	0.65133
dd_Smed_v6_11456_0_1	161.699	154.393	169.004	1.09464	0.130451	0.497011	0.963231
dd_Smed_v6_11457_0_1	91.1669	80.5327	101.801	1.2641	0.338107	0.032077	0.368758
dd_Smed_v6_11458_0_1	120.07	118.545	121.594	1.02572	0.0366326	0.815359	1
dd_Smed_v6_11459_0_1	52.512	56.0146	49.0094	0.874939	-0.192745	0.378668	0.922188
dd_Smed_v6_1145_0_1	2054.06	2044.63	2063.49	1.00923	0.0132501	0.845781	1
dd_Smed_v6_11460_0_1	23.4609	23.1677	23.754	1.02531	0.0360571	0.953655	1
dd_Smed_v6_11461_0_1	128.775	130.236	127.314	0.977564	-0.0327363	0.819605	1
dd_Smed_v6_11462_0_1	525.133	538.693	511.572	0.949653	-0.0745269	0.3816	0.922188
dd_Smed_v6_11463_0_1	65.7098	61.8727	69.5469	1.12403	0.168682	0.360262	0.917481
dd_Smed_v6_11464_0_1	380.035	369.685	390.385	1.05599	0.0786009	0.411995	0.933295
dd_Smed_v6_11465_0_1	239.876	241.556	238.196	0.986093	-0.0202043	0.870831	1
dd_Smed_v6_11466_0_1	596.497	594.961	598.032	1.00516	0.00742684	0.921228	1
dd_Smed_v6_11467_0_1	14.4331	13.2756	15.5906	1.17438	0.231902	0.599327	0.982951
dd_Smed_v6_11468_0_1	21.935	18.2603	25.6096	1.40248	0.487977	0.112357	0.666263
dd_Smed_v6_11469_0_1	56.1752	49.9536	62.3968	1.24909	0.320882	0.112076	0.666005
dd_Smed_v6_1146_0_1	658.706	669.379	648.034	0.968112	-0.0467548	0.560256	0.97331
dd_Smed_v6_13583_0_1	92.5558	70.8212	114.29	1.61379	0.690451	6.71557e-05	0.00356214
dd_Smed_v6_11471_0_1	1613.13	1679.59	1546.67	0.920861	-0.118945	0.226459	0.829152
dd_Smed_v6_11474_0_1	34.2345	30.4333	38.0357	1.2498	0.321703	0.191321	0.792047
dd_Smed_v6_11475_0_1	431.323	446.046	416.6	0.933983	-0.0985312	0.27122	0.861961
dd_Smed_v6_11476_0_1	88.0849	81.3886	94.7811	1.16455	0.219774	0.17074	0.764611
dd_Smed_v6_11478_0_1	33.7656	29.7841	37.747	1.26735	0.341818	0.155133	0.744177
dd_Smed_v6_11479_0_1	184.745	176.121	193.37	1.09794	0.134802	0.264671	0.857328
dd_Smed_v6_1147_0_1	9003.5	8859.32	9147.68	1.03255	0.0462104	0.461339	0.952256
dd_Smed_v6_11480_0_1	484.887	496.064	473.71	0.954937	-0.0665219	0.440245	0.94161
dd_Smed_v6_11481_0_1	541.379	585.883	496.874	0.848078	-0.237732	0.0105612	0.187308
dd_Smed_v6_11484_0_1	94.3757	84.6328	104.119	1.23024	0.298938	0.0600162	0.518235
dd_Smed_v6_11486_0_1	235.353	242.827	227.879	0.938441	-0.0916617	0.397201	0.926738
dd_Smed_v6_11487_0_1	111.407	107.184	115.63	1.07881	0.109437	0.536761	0.967727
dd_Smed_v6_11488_0_1	49.2539	44.0923	54.4156	1.23413	0.303494	0.138881	0.719121
dd_Smed_v6_11489_0_1	134.892	124.867	144.917	1.16056	0.214824	0.113905	0.667896
dd_Smed_v6_1148_0_1	1822.02	1876.14	1767.9	0.94231	-0.0857267	0.201146	0.802084
dd_Smed_v6_11491_0_1	182.047	176.84	187.254	1.05889	0.0825579	0.502888	0.963231
dd_Smed_v6_11492_0_1	323.526	323.969	323.084	0.997266	-0.00394964	0.974469	1
dd_Smed_v6_11493_0_1	539.83	540.17	539.491	0.998742	-0.00181558	1	1
dd_Smed_v6_11494_0_1	85.2557	90.2058	80.3056	0.890249	-0.16772	0.311879	0.890667
dd_Smed_v6_11495_0_1	82.9725	85.7569	80.1881	0.935063	-0.0968639	0.642975	0.985699
dd_Smed_v6_11497_0_1	76.7877	82.7884	70.787	0.855035	-0.225945	0.191828	0.792304
dd_Smed_v6_11498_0_1	18.9608	20.0313	17.8903	0.893119	-0.163076	0.665907	0.987773
dd_Smed_v6_11499_0_1	67.4499	70.8522	64.0475	0.903959	-0.145671	0.434342	0.938586
dd_Smed_v6_1149_0_1	5614.21	5536.24	5692.19	1.02817	0.0400751	0.516296	0.965535
dd_Smed_v6_114_0_1	22964.1	23228.9	22699.3	0.977202	-0.0332708	0.573039	0.978883
dd_Smed_v6_11500_0_1	283.624	292.036	275.213	0.942394	-0.0855984	0.51399	0.965535
dd_Smed_v6_851_0_1	941.114	720.629	1161.6	1.61193	0.688786	0.000144696	0.00677828
dd_Smed_v6_11502_0_1	197.499	214.32	180.678	0.843031	-0.246343	0.0394381	0.417613
dd_Smed_v6_11503_0_1	114.342	117.615	111.069	0.94434	-0.0826212	0.579782	0.980979
dd_Smed_v6_11504_0_1	172.382	181.721	163.043	0.897216	-0.156473	0.202404	0.803837
dd_Smed_v6_11505_0_1	131.503	136.077	126.929	0.932771	-0.100405	0.480893	0.960343
dd_Smed_v6_11507_0_1	311.987	309.009	314.966	1.01928	0.0275442	0.780489	0.999871
dd_Smed_v6_11508_0_1	118.228	114.018	122.438	1.07385	0.10279	0.483157	0.960343
dd_Smed_v6_1150_0_1	466.961	466.491	467.43	1.00201	0.0029027	0.973916	1
dd_Smed_v6_11510_0_1	141.599	142.511	140.687	0.987202	-0.0185828	0.910792	1
dd_Smed_v6_11511_0_1	29.7386	30.8568	28.6204	0.927525	-0.108542	0.701913	0.994063
dd_Smed_v6_11512_0_1	137.073	139.642	134.503	0.963196	-0.0540985	0.68883	0.993087
dd_Smed_v6_11513_1_1	150.778	145.046	156.511	1.07905	0.109761	0.399276	0.92752
dd_Smed_v6_11514_0_1	342.245	344.302	340.188	0.98805	-0.0173443	0.84978	1
dd_Smed_v6_11519_0_1	661.483	674.262	648.705	0.962096	-0.0557466	0.491152	0.9616
dd_Smed_v6_1151_0_1	668.884	674.268	663.5	0.98403	-0.0232259	0.842453	1
dd_Smed_v6_11520_0_1	63.6295	62.1334	65.1256	1.04816	0.0678549	0.731498	0.997283
dd_Smed_v6_11521_0_1	276.813	297.072	256.553	0.863605	-0.211556	0.0549323	0.497416
dd_Smed_v6_11522_0_1	39.0791	38.0829	40.0752	1.05231	0.0735649	0.792683	1
dd_Smed_v6_11523_0_1	239.134	265.977	212.292	0.798161	-0.325249	0.0020663	0.0569934
dd_Smed_v6_11524_0_1	235.442	246.616	224.267	0.909379	-0.137046	0.211304	0.815508
dd_Smed_v6_11525_0_1	170.87	173.066	168.675	0.974628	-0.037077	0.761669	0.9996
dd_Smed_v6_11527_0_1	131.286	142.014	120.559	0.848928	-0.236286	0.119002	0.683053
dd_Smed_v6_11529_0_1	85.4178	80.1507	90.6848	1.13143	0.178146	0.283216	0.872149
dd_Smed_v6_1152_1_1	63.5005	65.7695	61.2314	0.931	-0.103147	0.605055	0.983864
dd_Smed_v6_1152_2_1	1105.27	1086.36	1124.19	1.03482	0.049378	0.499436	0.963231
dd_Smed_v6_11530_0_1	124.923	125.847	123.998	0.985309	-0.0213516	0.878667	1
dd_Smed_v6_10240_0_1	72.0849	55.5153	88.6545	1.59694	0.675308	0.000122265	0.00583859
dd_Smed_v6_11532_0_1	89.003	82.0569	95.9491	1.1693	0.225644	0.168122	0.761995
dd_Smed_v6_11533_0_1	174.323	168.929	179.717	1.06386	0.0893107	0.487828	0.960825
dd_Smed_v6_11534_0_1	268.286	282.392	254.179	0.900093	-0.151853	0.141331	0.722541
dd_Smed_v6_11535_0_1	107.336	118.171	96.5007	0.816617	-0.292269	0.0465789	0.456505
dd_Smed_v6_11539_0_1	214.454	230.474	198.434	0.86098	-0.215948	0.0574762	0.50682
dd_Smed_v6_1153_0_1	3980.74	3917.94	4043.54	1.03206	0.0455237	0.517775	0.965535
dd_Smed_v6_11540_0_1	270.215	266.002	274.429	1.03168	0.044991	0.679734	0.991102
dd_Smed_v6_11543_0_1	448.761	451.944	445.578	0.985915	-0.0204645	0.831467	1
dd_Smed_v6_11544_0_1	352.237	338.243	366.231	1.08274	0.114693	0.233851	0.833788
dd_Smed_v6_11546_0_1	377.747	366.905	388.589	1.0591	0.0828363	0.384087	0.922709
dd_Smed_v6_11547_0_1	451.524	463.737	439.312	0.94733	-0.0780614	0.384841	0.922709
dd_Smed_v6_1154_0_1	922.365	940.837	903.892	0.960732	-0.0577947	0.438162	0.93996
dd_Smed_v6_11550_0_1	135.148	155.219	115.077	0.741383	-0.431709	0.0742396	0.574424
dd_Smed_v6_11552_0_1	40.0041	40.4285	39.5798	0.979008	-0.0306077	0.926708	1
dd_Smed_v6_11553_0_1	108.591	113.756	103.426	0.90919	-0.137346	0.386406	0.922925
dd_Smed_v6_11554_0_1	125.449	125.684	125.213	0.996247	-0.00542486	1	1
dd_Smed_v6_11556_0_1	34.1974	29.3751	39.0197	1.32833	0.40961	0.150065	0.73787
dd_Smed_v6_11557_0_1	367.973	395.823	340.122	0.859278	-0.218803	0.0219576	0.295493
dd_Smed_v6_11558_0_1	76.0274	72.2319	79.8229	1.10509	0.144168	0.42513	0.936138
dd_Smed_v6_11559_0_1	65.914	67.285	64.5429	0.959247	-0.0600263	0.762935	0.9996
dd_Smed_v6_1155_0_1	705.36	974.077	436.643	0.448263	-1.15758	0.291688	0.877866
dd_Smed_v6_11560_0_1	403.513	403.722	403.305	0.998965	-0.00149338	0.990318	1
dd_Smed_v6_11561_0_1	222.23	246.09	198.37	0.806087	-0.310992	0.00580829	0.122258
dd_Smed_v6_11562_0_1	44.149	43.1827	45.1153	1.04475	0.0631617	0.824282	1
dd_Smed_v6_11564_0_1	23.4792	23.1337	23.8246	1.02987	0.0424569	0.958659	1
dd_Smed_v6_11565_0_1	137.431	142.745	132.116	0.925534	-0.111641	0.395765	0.925625
dd_Smed_v6_11566_0_1	94.5514	90.9388	98.164	1.07945	0.110298	0.522673	0.96583
dd_Smed_v6_1156_0_1	1077.87	1103.24	1052.49	0.954005	-0.0679319	0.368484	0.919609
dd_Smed_v6_11570_1_1	127.147	126.686	127.609	1.00728	0.010468	0.959874	1
dd_Smed_v6_11571_0_1	211.47	237.069	185.872	0.784039	-0.351002	0.00215248	0.0585277
dd_Smed_v6_11572_0_1	68.7583	63.8344	73.6822	1.15427	0.20698	0.268329	0.860289
dd_Smed_v6_11573_0_1	100.024	94.7105	105.338	1.11221	0.153436	0.314965	0.890667
dd_Smed_v6_11574_0_1	41.545	45.8578	37.2322	0.811906	-0.300615	0.191408	0.792047
dd_Smed_v6_11575_0_1	35.4683	31.5675	39.3691	1.24714	0.318622	0.190956	0.792047
dd_Smed_v6_11576_0_1	216.358	218.298	214.417	0.982222	-0.0258788	0.836513	1
dd_Smed_v6_11577_0_1	152.666	146.87	158.463	1.07893	0.109604	0.393178	0.925146
dd_Smed_v6_11578_0_1	111.132	120.999	101.265	0.836901	-0.256871	0.0853066	0.600606
dd_Smed_v6_11579_0_1	670.575	716.67	624.48	0.871363	-0.198654	0.0757579	0.576167
dd_Smed_v6_1157_0_1	1699.09	1680.66	1717.52	1.02193	0.0312952	0.649788	0.985699
dd_Smed_v6_11580_0_1	30.0922	30.8989	29.2855	0.947784	-0.0773697	0.796647	1
dd_Smed_v6_11582_0_1	80.1561	83.0982	77.2141	0.929191	-0.105953	0.530988	0.967727
dd_Smed_v6_11583_0_1	301.559	299.688	303.429	1.01248	0.0178973	0.885278	1
dd_Smed_v6_11585_0_1	27.0054	28.1459	25.8649	0.918958	-0.12193	0.70575	0.994922
dd_Smed_v6_11586_0_1	181.429	173.504	189.353	1.09135	0.126109	0.299012	0.881862
dd_Smed_v6_11587_0_1	185.972	188.038	183.906	0.978024	-0.0320575	0.851782	1
dd_Smed_v6_11589_0_1	39.5262	41.8571	37.1953	0.888626	-0.170352	0.500338	0.963231
dd_Smed_v6_1158_0_1	1725.54	1718.52	1732.55	1.00817	0.0117356	0.865942	1
dd_Smed_v6_11591_0_1	71.4354	70.732	72.1389	1.01989	0.0284126	0.916626	1
dd_Smed_v6_11592_1_10	44.2997	48.0885	40.5109	0.842424	-0.247382	0.296818	0.880526
dd_Smed_v6_11593_0_1	98.2163	100.775	95.6579	0.949224	-0.0751791	0.643522	0.985699
dd_Smed_v6_11594_0_1	126.602	133.567	119.637	0.895705	-0.158904	0.255261	0.851231
dd_Smed_v6_11595_0_1	294.424	320.819	268.03	0.835457	-0.259363	0.00994608	0.178977
dd_Smed_v6_11598_0_1	144.657	151.495	137.819	0.909731	-0.136488	0.293175	0.878091
dd_Smed_v6_11599_0_1	49.9987	53.0282	46.9691	0.885737	-0.17505	0.436747	0.939483
dd_Smed_v6_1159_0_1	1325.59	1272.05	1379.13	1.08418	0.116607	0.163633	0.755048
dd_Smed_v6_1159_1_1	79.5348	68.0338	91.0358	1.3381	0.420182	0.0160588	0.245641
dd_Smed_v6_115_0_1	2712.37	2411.54	3013.2	1.24949	0.321339	0.013279	0.218224
dd_Smed_v6_11600_0_1	22.7664	22.6669	22.8658	1.00877	0.0126027	1	1
dd_Smed_v6_11601_0_1	170.879	172.396	169.362	0.982403	-0.0256126	0.859568	1
dd_Smed_v6_11602_0_1	89.2369	84.6724	93.8013	1.10781	0.147716	0.361345	0.917954
dd_Smed_v6_11603_0_1	183.213	184.904	181.522	0.981714	-0.0266253	0.842784	1
dd_Smed_v6_11605_0_1	716.857	721.483	712.231	0.987176	-0.0186207	0.810938	1
dd_Smed_v6_11607_0_1	106.164	110.727	101.6	0.917576	-0.124101	0.434654	0.938586
dd_Smed_v6_11608_0_1	355.433	346.38	364.486	1.05227	0.0735086	0.52805	0.967275
dd_Smed_v6_11609_0_1	118.717	116.727	120.707	1.0341	0.0483745	0.762313	0.9996
dd_Smed_v6_11610_0_1	146.977	151.847	142.107	0.935859	-0.0956369	0.489565	0.961187
dd_Smed_v6_11611_0_1	15.1655	14.2224	16.1087	1.13263	0.179676	0.662249	0.987371
dd_Smed_v6_11615_0_3	11.0293	9.53756	12.521	1.31281	0.392661	0.408605	0.93212
dd_Smed_v6_11616_0_1	188.993	199.835	178.151	0.891491	-0.165708	0.299051	0.881862
dd_Smed_v6_11618_0_1	26.3763	23.1608	29.5919	1.27767	0.353515	0.222888	0.826137
dd_Smed_v6_11619_0_1	297.254	296.638	297.87	1.00415	0.00597795	0.976542	1
dd_Smed_v6_1161_0_1	5035.01	5209.7	4860.32	0.932935	-0.100151	0.106322	0.650625
dd_Smed_v6_1161_1_1	1596.27	1582.75	1609.78	1.01708	0.0244294	0.7299	0.997283
dd_Smed_v6_11620_0_1	55.4437	53.0396	57.8478	1.09065	0.125192	0.564962	0.974803
dd_Smed_v6_11622_0_1	101.676	109.859	93.4922	0.851017	-0.232741	0.222991	0.82634
dd_Smed_v6_11623_0_1	151.039	170.589	131.489	0.770793	-0.375584	0.00428742	0.0966154
dd_Smed_v6_11624_0_1	61.348	60.7171	61.9788	1.02078	0.029671	0.902538	1
dd_Smed_v6_11625_0_1	83.1045	91.9193	74.2897	0.808206	-0.307205	0.0761234	0.576831
dd_Smed_v6_11626_0_1	140.252	151.266	129.239	0.854387	-0.227039	0.0984756	0.633204
dd_Smed_v6_11627_0_1	160.674	168.934	152.414	0.902212	-0.148462	0.233631	0.833483
dd_Smed_v6_11628_0_1	141.366	146.219	136.513	0.933615	-0.0990997	0.514745	0.965535
dd_Smed_v6_11629_0_1	128.924	125.773	132.075	1.05011	0.0705362	0.619818	0.984324
dd_Smed_v6_1162_0_1	242.259	255.538	228.98	0.89607	-0.158316	0.262621	0.856045
dd_Smed_v6_11630_0_1	341.712	333.101	350.324	1.05171	0.0727332	0.477216	0.958325
dd_Smed_v6_11631_0_1	57.5801	56.9301	58.23	1.02283	0.0325695	0.892643	1
dd_Smed_v6_11632_0_1	11.8245	12.3656	11.2834	0.912489	-0.13212	0.814851	1
dd_Smed_v6_11633_0_1	363.908	359.715	368.101	1.02331	0.0332443	0.751814	0.998545
dd_Smed_v6_11634_0_1	32.6524	29.3328	35.972	1.22634	0.294359	0.275839	0.866354
dd_Smed_v6_11635_0_1	89.7061	89.7325	89.6797	0.999411	-0.000849695	1	1
dd_Smed_v6_11636_0_1	24.9301	17.899	31.9613	1.78565	0.836446	0.00352969	0.0840773
dd_Smed_v6_11638_0_1	324.213	336.186	312.24	0.928774	-0.106601	0.365891	0.919609
dd_Smed_v6_1163_0_1	1731.62	1743.4	1719.84	0.986481	-0.0196363	0.789318	1
dd_Smed_v6_11640_0_1	147.339	145.507	149.171	1.02518	0.0358732	0.816331	1
dd_Smed_v6_11641_0_1	142.002	142.06	141.944	0.999187	-0.00117315	1	1
dd_Smed_v6_11642_0_1	94.3267	97.678	90.9753	0.93138	-0.102558	0.533783	0.967727
dd_Smed_v6_11644_0_1	185.168	187.154	183.182	0.978777	-0.0309479	0.840426	1
dd_Smed_v6_11645_0_1	66.1435	66.1865	66.1004	0.998699	-0.00187808	1	1
dd_Smed_v6_11646_0_1	126.729	123.39	130.067	1.05412	0.0760347	0.58944	0.981703
dd_Smed_v6_11647_0_1	304.269	303.984	304.553	1.00187	0.00269793	0.981278	1
dd_Smed_v6_11649_0_1	18.5584	18.5498	18.567	1.00093	0.00133788	1	1
dd_Smed_v6_1164_0_1	73.9588	59.1477	88.7699	1.50082	0.585748	0.102616	0.643504
dd_Smed_v6_11650_0_1	1531.18	1446.83	1615.54	1.1166	0.159118	0.184754	0.786374
dd_Smed_v6_11651_0_1	205.381	196.788	213.974	1.08733	0.120795	0.297621	0.88075
dd_Smed_v6_11652_0_1	152.528	163.612	141.443	0.8645	-0.210062	0.106632	0.651159
dd_Smed_v6_11653_0_1	283.353	295.036	271.67	0.9208	-0.11904	0.24743	0.846488
dd_Smed_v6_11654_0_1	16.1167	15.1474	17.0859	1.12798	0.173736	0.679227	0.991092
dd_Smed_v6_11655_0_1	655.831	665.759	645.904	0.970178	-0.0436791	0.6041	0.983864
dd_Smed_v6_11656_0_1	37.476	39.9137	35.0383	0.877851	-0.187952	0.459101	0.951835
dd_Smed_v6_11657_0_1	125.883	122.246	129.52	1.0595	0.0833857	0.546975	0.969657
dd_Smed_v6_1165_0_1	2891.58	2971.32	2811.84	0.946326	-0.0795901	0.21878	0.823511
dd_Smed_v6_11660_0_1	119.966	123.943	115.989	0.935827	-0.0956865	0.501043	0.963231
dd_Smed_v6_11663_0_1	381.7	385	378.4	0.982857	-0.0249469	0.819166	1
dd_Smed_v6_11664_0_1	55.1156	56.2832	53.948	0.958509	-0.0611363	0.79909	1
dd_Smed_v6_11668_0_1	31.2843	29.678	32.8907	1.10825	0.148285	0.594748	0.982513
dd_Smed_v6_11669_0_1	776.99	750.552	803.429	1.07045	0.0982202	0.314696	0.890667
dd_Smed_v6_1166_0_1	812.457	824.196	800.717	0.971513	-0.0416951	0.593894	0.982513
dd_Smed_v6_11672_0_1	164.591	164.301	164.88	1.00352	0.00506892	0.995943	1
dd_Smed_v6_11673_0_1	464.28	447.142	481.418	1.07666	0.106557	0.227514	0.830141
dd_Smed_v6_11674_0_1	225.335	233.068	217.602	0.933643	-0.0990576	0.38483	0.922709
dd_Smed_v6_11675_0_2	53.5397	48.8863	58.1931	1.19038	0.251417	0.205926	0.808376
dd_Smed_v6_11676_0_1	135.121	133.035	137.207	1.03136	0.0445457	0.744928	0.997846
dd_Smed_v6_11678_0_1	125.495	129.009	121.981	0.945526	-0.0808112	0.588084	0.981703
dd_Smed_v6_11679_0_1	230.256	230.836	229.676	0.994976	-0.00726601	0.959011	1
dd_Smed_v6_1167_0_1	1596.74	1589.71	1603.77	1.00884	0.0127044	0.855425	1
dd_Smed_v6_11680_0_1	142.464	138.819	146.108	1.05251	0.0738276	0.663383	0.987408
dd_Smed_v6_11681_0_1	188.726	198.089	179.363	0.905464	-0.143271	0.268149	0.860289
dd_Smed_v6_11682_0_1	104.392	104.009	104.776	1.00737	0.0105937	0.952376	1
dd_Smed_v6_11683_0_1	330.342	320.744	339.939	1.05985	0.0838547	0.41355	0.934465
dd_Smed_v6_11684_0_1	18.9156	17.0762	20.7551	1.21544	0.281479	0.45761	0.951482
dd_Smed_v6_11685_0_1	9.03114	7.70658	10.3557	1.34375	0.426262	0.48967	0.961187
dd_Smed_v6_11686_0_1	164.426	164.88	163.973	0.994502	-0.00795319	0.957247	1
dd_Smed_v6_11688_0_1	149.416	144.752	154.08	1.06444	0.0900925	0.475582	0.957282
dd_Smed_v6_11689_0_1	139.133	131.525	146.741	1.11569	0.157932	0.232826	0.832933
dd_Smed_v6_1168_0_1	1820.37	1854.68	1786.07	0.963011	-0.0543758	0.432047	0.938079
dd_Smed_v6_11691_0_1	482.259	464.746	499.772	1.07537	0.104827	0.23345	0.833483
dd_Smed_v6_11692_0_1	249.857	241	258.715	1.07351	0.102332	0.347818	0.910976
dd_Smed_v6_11693_0_1	402.475	416.98	387.969	0.930426	-0.104037	0.264607	0.857328
dd_Smed_v6_11695_0_1	126.535	122.466	130.604	1.06645	0.0928192	0.518507	0.965535
dd_Smed_v6_11696_0_1	134.682	129.799	139.565	1.07524	0.104655	0.454206	0.950721
dd_Smed_v6_11697_0_1	199.142	199.206	199.078	0.999353	-0.000934058	1	1
dd_Smed_v6_11699_0_1	32.0373	36.5264	27.5482	0.754199	-0.406982	0.101416	0.642151
dd_Smed_v6_1169_0_1	942.833	921.514	964.153	1.04627	0.0652568	0.391384	0.924627
dd_Smed_v6_116_0_1	4764.13	5060.55	4467.71	0.882849	-0.179761	0.0548995	0.497416
dd_Smed_v6_11700_0_1	159.957	156.863	163.05	1.03944	0.0558062	0.683548	0.991441
dd_Smed_v6_11702_0_1	365.69	371.801	359.58	0.967132	-0.0482157	0.610553	0.984055
dd_Smed_v6_11704_0_1	37.7613	36.5071	39.0155	1.06871	0.095871	0.737572	0.997283
dd_Smed_v6_11705_0_1	45.9773	46.0148	45.9397	0.998369	-0.00235503	1	1
dd_Smed_v6_11706_0_1	60.5006	57.6313	63.3699	1.09957	0.136944	0.487984	0.960825
dd_Smed_v6_11707_0_1	127.65	129.956	125.345	0.964525	-0.0521101	0.764778	0.9996
dd_Smed_v6_11708_0_1	139.714	140.027	139.402	0.995538	-0.00645129	0.988385	1
dd_Smed_v6_66_0_1	3765.61	2904.71	4626.52	1.59277	0.671534	6.13014e-11	1.60117e-08
dd_Smed_v6_4570_0_1	106.867	82.5892	131.146	1.58793	0.667144	0.000880451	0.0295869
dd_Smed_v6_11711_0_1	189.601	185.073	194.129	1.04893	0.0689215	0.566498	0.974929
dd_Smed_v6_11713_0_1	8.27497	6.19092	10.359	1.67326	0.742663	0.130645	0.70315
dd_Smed_v6_11714_0_1	137.57	132.15	142.99	1.08203	0.11374	0.480394	0.960343
dd_Smed_v6_11715_0_1	135.73	139.217	132.244	0.949907	-0.0741419	0.609988	0.984055
dd_Smed_v6_11717_0_1	247.59	252.517	242.662	0.960975	-0.0574297	0.594207	0.982513
dd_Smed_v6_11718_0_1	315.924	311.519	320.329	1.02828	0.0402359	0.700005	0.994037
dd_Smed_v6_11719_0_1	116.095	106.364	125.826	1.18297	0.242419	0.0872294	0.605137
dd_Smed_v6_1171_0_1	1747.12	1899.19	1595.05	0.839857	-0.251784	0.019468	0.275767
dd_Smed_v6_11720_0_1	185.985	189.737	182.233	0.960451	-0.0582154	0.656844	0.985699
dd_Smed_v6_11721_0_1	29.9409	25.7023	34.1795	1.32982	0.411233	0.112457	0.666263
dd_Smed_v6_11722_0_1	9.18094	6.51418	11.8477	1.81875	0.86295	0.162581	0.754376
dd_Smed_v6_11723_0_1	31.644	32.1882	31.0997	0.966184	-0.0496298	0.89131	1
dd_Smed_v6_11724_0_1	166.948	161.477	172.419	1.06776	0.0945899	0.457132	0.951395
dd_Smed_v6_11725_0_1	734.958	788.254	681.661	0.864774	-0.209605	0.00829814	0.15772
dd_Smed_v6_11728_0_1	646.242	654.752	637.732	0.974005	-0.0379986	0.632903	0.984735
dd_Smed_v6_11729_0_1	254.635	256.16	253.11	0.988093	-0.0172809	0.894432	1
dd_Smed_v6_1172_0_1	878.365	837.418	919.312	1.09779	0.134606	0.0735964	0.572583
dd_Smed_v6_11730_0_1	221.666	217.242	226.089	1.04073	0.0575892	0.661118	0.987046
dd_Smed_v6_11731_0_1	100.431	113.497	87.3641	0.769745	-0.377547	0.0121767	0.205914
dd_Smed_v6_11734_0_1	334.758	336.647	332.869	0.988779	-0.0162794	0.882765	1
dd_Smed_v6_11735_0_1	109.167	110.806	107.528	0.970421	-0.0433169	0.798443	1
dd_Smed_v6_11736_0_1	120.377	122.346	118.408	0.967818	-0.047192	0.776992	0.999625
dd_Smed_v6_11737_0_1	71.1619	73.5359	68.7878	0.935432	-0.0962946	0.62178	0.984324
dd_Smed_v6_11738_0_2	54.6052	47.9084	61.302	1.27957	0.355657	0.266433	0.859335
dd_Smed_v6_11739_0_1	142.151	143.558	140.744	0.980396	-0.0285632	0.831448	1
dd_Smed_v6_1173_0_1	327.708	349.72	305.697	0.874122	-0.194094	0.0459058	0.45247
dd_Smed_v6_11741_0_1	95.7349	98.8003	92.6695	0.937948	-0.0924206	0.592114	0.982513
dd_Smed_v6_11742_0_1	194.972	196.905	193.039	0.980367	-0.0286061	0.809149	1
dd_Smed_v6_11743_0_1	580.088	618.148	542.029	0.876858	-0.189584	0.0516946	0.483159
dd_Smed_v6_11744_0_1	996.863	967.76	1025.97	1.06015	0.0842632	0.272498	0.864232
dd_Smed_v6_11746_0_1	159.723	163.885	155.561	0.949208	-0.0752042	0.555611	0.971902
dd_Smed_v6_11747_0_1	384.798	388.64	380.955	0.980226	-0.0288137	0.824254	1
dd_Smed_v6_11748_0_1	113.079	117.245	108.913	0.928928	-0.106361	0.467452	0.954325
dd_Smed_v6_1174_0_1	3648.38	3704.14	3592.63	0.969897	-0.0440966	0.49387	0.963151
dd_Smed_v6_11751_0_1	29.3219	25.67	32.9737	1.28453	0.361236	0.190471	0.791595
dd_Smed_v6_11753_0_1	88.2934	87.1554	89.4313	1.02611	0.03719	0.85737	1
dd_Smed_v6_11754_0_1	159.51	153.795	165.225	1.07432	0.103423	0.419691	0.935106
dd_Smed_v6_924_0_1	5957.96	4607.63	7308.29	1.58613	0.66551	2.87023e-09	5.20841e-07
dd_Smed_v6_11756_0_1	367.779	365.77	369.787	1.01098	0.0157609	0.870115	1
dd_Smed_v6_11757_0_1	145.908	144.983	146.832	1.01275	0.0182826	0.905011	1
dd_Smed_v6_11759_0_1	55.2784	58.6969	51.8599	0.883521	-0.178663	0.371289	0.919609
dd_Smed_v6_1175_0_1	391.366	396.038	386.693	0.976404	-0.0344492	0.864743	1
dd_Smed_v6_11761_0_1	126.624	126.605	126.642	1.00029	0.000412564	1	1
dd_Smed_v6_11762_0_1	50.0773	49.8497	50.3048	1.00913	0.0131102	0.978667	1
dd_Smed_v6_11763_0_1	197.25	186.873	207.627	1.11105	0.151929	0.240812	0.840868
dd_Smed_v6_11764_0_1	143.208	135.545	150.871	1.11307	0.154538	0.250236	0.848823
dd_Smed_v6_11442_0_1	47.9256	37.0981	58.753	1.58372	0.663318	0.00149599	0.0450076
dd_Smed_v6_11766_0_1	108.113	112.843	103.382	0.916157	-0.126333	0.388058	0.922925
dd_Smed_v6_11767_0_1	478.112	483.547	472.677	0.97752	-0.0328018	0.714966	0.997283
dd_Smed_v6_11768_0_1	22.9774	19.8129	26.1419	1.31944	0.399925	0.175368	0.771611
dd_Smed_v6_11769_0_1	153.222	157.755	148.69	0.942534	-0.0853831	0.520294	0.965535
dd_Smed_v6_1176_0_1	1993.78	1998.01	1989.54	0.995761	-0.0061285	0.930828	1
dd_Smed_v6_11770_0_1	310.055	314.016	306.094	0.974774	-0.0368605	0.724542	0.997283
dd_Smed_v6_11772_0_1	140.096	140.66	139.533	0.991984	-0.0116112	0.950113	1
dd_Smed_v6_11774_0_1	33.137	34.9534	31.3206	0.896066	-0.158323	0.559063	0.972424
dd_Smed_v6_11775_0_1	443.308	445.222	441.393	0.991399	-0.0124625	0.902632	1
dd_Smed_v6_11778_0_1	330.44	344.37	316.511	0.9191	-0.121706	0.205134	0.807373
dd_Smed_v6_1177_0_1	700.863	689.012	712.714	1.0344	0.0487936	0.533527	0.967727
dd_Smed_v6_11780_0_1	65.5062	68.9126	62.0997	0.901136	-0.150183	0.424817	0.936105
dd_Smed_v6_11785_0_1	239.182	240.694	237.669	0.987434	-0.0182443	0.886973	1
dd_Smed_v6_11786_0_1	87.9261	80.2164	95.6359	1.19222	0.253656	0.139881	0.72094
dd_Smed_v6_11787_0_1	205.247	222.064	188.43	0.848537	-0.236951	0.0394923	0.417673
dd_Smed_v6_11788_0_4	13.1862	11.4434	14.929	1.3046	0.383608	0.354117	0.914412
dd_Smed_v6_1178_0_1	332.532	351.19	313.875	0.893746	-0.162063	0.20035	0.802084
dd_Smed_v6_11790_0_1	32.3843	33.1306	31.638	0.954949	-0.0665051	0.853803	1
dd_Smed_v6_11791_0_1	18.2622	18.2674	18.2571	0.99944	-0.000808263	1	1
dd_Smed_v6_11792_0_1	52.1192	44.2263	60.0122	1.35694	0.440353	0.0336968	0.379741
dd_Smed_v6_11793_0_1	17.8116	17.6615	17.9617	1.01699	0.0243109	0.990296	1
dd_Smed_v6_11794_1_1	561.437	570.638	552.235	0.96775	-0.047293	0.580644	0.980979
dd_Smed_v6_11797_0_1	81.4193	83.4498	79.3888	0.951337	-0.0719722	0.791943	1
dd_Smed_v6_11799_0_1	469.177	470.834	467.519	0.992959	-0.0101935	0.904978	1
dd_Smed_v6_1179_0_1	14102.6	13655.2	14550.1	1.06553	0.0915773	0.132708	0.707866
dd_Smed_v6_117_0_1	6520.4	6454.8	6586.01	1.02033	0.0290318	0.634751	0.984735
dd_Smed_v6_11800_0_1	211.793	224.792	198.794	0.884345	-0.177319	0.121522	0.687758
dd_Smed_v6_11801_0_1	98.6721	100.478	96.8667	0.964064	-0.0527998	0.751605	0.998545
dd_Smed_v6_11802_0_1	10.24	8.91951	11.5605	1.29609	0.374171	0.411213	0.933036
dd_Smed_v6_11804_0_1	326.968	305.304	348.631	1.14191	0.191455	0.0518596	0.483802
dd_Smed_v6_11805_0_1	362.144	344.505	379.784	1.1024	0.140653	0.136131	0.715567
dd_Smed_v6_11806_0_1	22.8606	20.4474	25.2738	1.23604	0.305723	0.317348	0.892072
dd_Smed_v6_11807_0_1	90.797	95.6956	85.8983	0.897621	-0.155822	0.319706	0.893943
dd_Smed_v6_11809_0_1	271.882	288.319	255.445	0.885981	-0.174653	0.089014	0.608894
dd_Smed_v6_1180_0_1	3804.64	3866.81	3742.48	0.967848	-0.0471476	0.454608	0.95086
dd_Smed_v6_11811_0_1	167.936	168.072	167.8	0.998379	-0.00234103	1	1
dd_Smed_v6_11813_0_1	70.3016	70.5399	70.0633	0.993243	-0.0097812	0.992624	1
dd_Smed_v6_11814_0_1	767.665	784.372	750.959	0.957402	-0.0628033	0.421107	0.935106
dd_Smed_v6_11815_0_1	16.2653	14.8376	17.693	1.19245	0.253923	0.512302	0.965189
dd_Smed_v6_11817_0_1	137.837	127.774	147.9	1.15751	0.211019	0.106433	0.650625
dd_Smed_v6_11818_0_1	123.697	121.913	125.481	1.02927	0.0416172	0.765031	0.9996
dd_Smed_v6_1181_0_1	5734.71	5678.02	5791.39	1.01997	0.028522	0.655421	0.985699
dd_Smed_v6_11820_0_1	13.0493	9.91937	16.1792	1.63107	0.705817	0.0913677	0.614463
dd_Smed_v6_11821_0_1	80.628	89.7923	71.4637	0.795878	-0.32938	0.0459418	0.452566
dd_Smed_v6_11822_0_1	19.3573	19.4842	19.2303	0.986972	-0.0189187	1	1
dd_Smed_v6_11823_0_1	153.293	161.693	144.894	0.896111	-0.158251	0.333988	0.905148
dd_Smed_v6_11824_0_1	494.262	488.271	500.253	1.02454	0.0349754	0.843677	1
dd_Smed_v6_3728_0_1	88.371	68.4087	108.333	1.58362	0.663226	7.5805e-05	0.00397204
dd_Smed_v6_11827_0_1	146.881	147.164	146.598	0.996154	-0.0055586	0.985962	1
dd_Smed_v6_11828_0_1	424.825	441.03	408.621	0.926514	-0.110115	0.250993	0.849159
dd_Smed_v6_11829_0_1	12.0975	10.8334	13.3615	1.23336	0.302593	0.619052	0.984324
dd_Smed_v6_1182_0_1	380.056	382.753	377.358	0.985905	-0.0204798	0.829431	1
dd_Smed_v6_11830_0_1	171.665	178.2	165.13	0.926655	-0.109896	0.376128	0.922188
dd_Smed_v6_11831_0_1	163.978	160.023	167.933	1.04943	0.0696059	0.586107	0.981393
dd_Smed_v6_11832_0_1	434.77	450.034	419.505	0.932164	-0.101344	0.269827	0.861026
dd_Smed_v6_11833_0_1	80.877	82.5904	79.1637	0.95851	-0.0611339	0.743347	0.997739
dd_Smed_v6_11834_0_1	218.293	226.672	209.915	0.926075	-0.110799	0.314776	0.890667
dd_Smed_v6_11835_0_1	258.621	236.897	280.344	1.1834	0.242936	0.0215778	0.293128
dd_Smed_v6_11836_0_1	15.3977	17.6615	13.1339	0.743647	-0.427309	0.263718	0.856488
dd_Smed_v6_11837_0_1	521.432	545.679	497.185	0.911131	-0.13427	0.120023	0.685805
dd_Smed_v6_11838_0_1	252.679	270.179	235.178	0.870452	-0.200164	0.0608137	0.521576
dd_Smed_v6_11839_0_1	148.371	136.766	159.976	1.1697	0.226141	0.0805235	0.585996
dd_Smed_v6_1183_0_1	400.543	403.748	397.339	0.984128	-0.0230816	0.818189	1
dd_Smed_v6_11840_0_1	230.819	215.751	245.887	1.13968	0.188627	0.0863075	0.604215
dd_Smed_v6_11841_0_1	222.532	237.345	207.72	0.875181	-0.192346	0.0877936	0.606625
dd_Smed_v6_11843_0_1	77.5513	86.4908	68.6117	0.793283	-0.334093	0.043033	0.438962
dd_Smed_v6_11845_0_1	75.6584	66.3254	84.9915	1.28143	0.357757	0.0908396	0.613389
dd_Smed_v6_11846_0_1	11.4821	10.7859	12.1784	1.12911	0.175186	0.735123	0.997283
dd_Smed_v6_11847_0_1	368.596	386.158	351.034	0.909042	-0.137581	0.17831	0.776242
dd_Smed_v6_11848_0_1	42.337	41.3572	43.3169	1.04738	0.0667898	0.807014	1
dd_Smed_v6_11849_0_1	61.0881	62.2621	59.914	0.962288	-0.0554592	0.803941	1
dd_Smed_v6_1184_0_1	3741.28	3753.96	3728.6	0.993244	-0.00977923	0.88175	1
dd_Smed_v6_11850_0_1	20.3743	22.4325	18.316	0.816493	-0.292488	0.419843	0.935106
dd_Smed_v6_11851_0_1	98.9435	101.978	95.9088	0.940482	-0.0885276	0.64145	0.985699
dd_Smed_v6_11852_0_1	46.9878	46.7066	47.269	1.01204	0.0172664	0.970559	1
dd_Smed_v6_11853_0_1	239.03	243.137	234.923	0.966215	-0.0495839	0.640631	0.985504
dd_Smed_v6_11855_0_1	159.722	158.132	161.311	1.0201	0.0287169	0.849545	1
dd_Smed_v6_11856_0_1	22.7091	22.5592	22.859	1.01329	0.019049	1	1
dd_Smed_v6_11857_0_1	149.853	149.33	150.377	1.00701	0.0100787	0.945712	1
dd_Smed_v6_11858_0_1	174.447	184.17	164.723	0.894409	-0.160994	0.189075	0.790787
dd_Smed_v6_11859_0_1	12.4246	12.9848	11.8644	0.913713	-0.130187	0.8109	1
dd_Smed_v6_1185_0_1	756.181	770.22	742.142	0.963546	-0.0535744	0.503714	0.963231
dd_Smed_v6_11860_0_1	257.424	253.58	261.268	1.03032	0.0430889	0.715301	0.997283
dd_Smed_v6_11861_0_1	14.5943	15.4392	13.7493	0.89055	-0.167232	0.69118	0.993162
dd_Smed_v6_11862_0_1	158.075	163.727	152.424	0.930966	-0.103199	0.445573	0.944859
dd_Smed_v6_11863_0_1	51.9615	50.0179	53.9051	1.07772	0.10798	0.622921	0.984324
dd_Smed_v6_11866_0_1	35.2196	33.2715	37.1677	1.1171	0.159762	0.638103	0.985209
dd_Smed_v6_11867_0_1	72.004	64.8726	79.1353	1.21986	0.286713	0.246109	0.845546
dd_Smed_v6_11868_0_1	78.6643	77.4571	79.8715	1.03117	0.044284	0.853348	1
dd_Smed_v6_11869_0_1	137.787	134.504	141.069	1.04881	0.0687498	0.626146	0.984656
dd_Smed_v6_1186_0_1	392.583	385.482	399.684	1.03684	0.0521958	0.570307	0.977375
dd_Smed_v6_11871_0_1	11.4134	13.3368	9.49004	0.71157	-0.490923	0.264327	0.857079
dd_Smed_v6_11872_0_1	151.356	147.116	155.597	1.05765	0.0808628	0.52272	0.96583
dd_Smed_v6_11873_0_1	154.402	154.198	154.606	1.00265	0.00381723	0.987459	1
dd_Smed_v6_11874_0_1	248.026	255.228	240.824	0.943563	-0.0838088	0.450009	0.948027
dd_Smed_v6_11876_0_1	696.034	716.927	675.141	0.941715	-0.0866372	0.390423	0.924515
dd_Smed_v6_11877_0_1	53.1703	56.0106	50.3301	0.898582	-0.154278	0.450822	0.948813
dd_Smed_v6_11879_0_1	409.399	401.38	417.419	1.03996	0.0565291	0.558747	0.972342
dd_Smed_v6_1187_0_1	1854.69	1830.76	1878.63	1.02615	0.0372427	0.575419	0.980186
dd_Smed_v6_11881_0_1	50.3283	49.7406	50.9161	1.02363	0.0336971	0.911895	1
dd_Smed_v6_11882_0_1	308.372	311.799	304.946	0.978021	-0.0320632	0.772938	0.999625
dd_Smed_v6_11883_0_1	170.122	163.707	176.537	1.07838	0.108862	0.395789	0.925625
dd_Smed_v6_11884_0_1	142.39	151.902	132.878	0.874762	-0.193037	0.262207	0.855903
dd_Smed_v6_463_0_1	741.841	575.063	908.619	1.58003	0.659956	3.683e-09	6.41326e-07
dd_Smed_v6_11886_0_1	224.857	225.638	224.076	0.993076	-0.0100234	0.949469	1
dd_Smed_v6_11887_0_1	307.649	322.076	293.222	0.910411	-0.13541	0.402435	0.929854
dd_Smed_v6_11888_0_1	117.307	119.935	114.678	0.956165	-0.0646679	0.663259	0.987408
dd_Smed_v6_1188_0_1	73.2827	80.3995	66.1658	0.822963	-0.281101	0.128886	0.698778
dd_Smed_v6_11890_0_1	80.783	85.3326	76.2335	0.89337	-0.162671	0.319269	0.893864
dd_Smed_v6_11891_0_1	178.473	184.293	172.652	0.936835	-0.0941333	0.45341	0.950632
dd_Smed_v6_11892_0_1	108.211	104.155	112.268	1.07789	0.108204	0.511922	0.965189
dd_Smed_v6_11893_0_1	84.85	79.618	90.0819	1.13143	0.178142	0.290206	0.876672
dd_Smed_v6_11894_0_1	230.164	258.473	201.856	0.780954	-0.35669	0.00216876	0.0588774
dd_Smed_v6_11895_0_1	180.989	187.043	174.935	0.935264	-0.0965538	0.427644	0.936138
dd_Smed_v6_11896_0_1	12.8917	11.4446	14.3388	1.25289	0.325254	0.43449	0.938586
dd_Smed_v6_11898_0_1	23.3508	23.8333	22.8683	0.959509	-0.0596314	0.891502	1
dd_Smed_v6_11899_0_1	17.818	20.4064	15.2296	0.746315	-0.422143	0.235728	0.835091
dd_Smed_v6_1189_0_1	7515.71	7882.38	7149.05	0.906966	-0.14088	0.0586449	0.512407
dd_Smed_v6_11900_0_1	34.5633	37.974	31.1527	0.82037	-0.285654	0.274776	0.86592
dd_Smed_v6_11901_0_1	36.886	36.5222	37.2499	1.01993	0.0284652	0.953572	1
dd_Smed_v6_11902_0_1	14.8778	12.4269	17.3286	1.39443	0.47968	0.205472	0.808153
dd_Smed_v6_11903_0_1	116.897	114.717	119.077	1.03801	0.0538137	0.709756	0.995908
dd_Smed_v6_11904_0_1	166.398	164.199	168.597	1.02678	0.0381335	0.774201	0.999625
dd_Smed_v6_11905_0_1	1015.2	1036.94	993.464	0.958069	-0.0617985	0.401233	0.92877
dd_Smed_v6_11906_0_1	187.239	167.834	206.643	1.23123	0.300104	0.010767	0.189788
dd_Smed_v6_11908_0_1	47.7289	56.0175	39.4404	0.704073	-0.506203	0.0122064	0.206098
dd_Smed_v6_11909_0_1	138.72	131.489	145.951	1.10999	0.150541	0.457261	0.951395
dd_Smed_v6_1190_0_1	774.746	790.803	758.689	0.95939	-0.059811	0.449348	0.9479
dd_Smed_v6_11910_0_1	110.04	115.918	104.162	0.898586	-0.154271	0.305631	0.887763
dd_Smed_v6_11911_0_1	9.8279	8.36143	11.2944	1.35077	0.433782	0.36012	0.917481
dd_Smed_v6_11912_0_1	469.265	498.243	440.286	0.883678	-0.178407	0.0436062	0.442424
dd_Smed_v6_11914_0_1	29.6398	31.6096	27.67	0.875367	-0.19204	0.501744	0.963231
dd_Smed_v6_11915_0_1	33.9219	37.7365	30.1073	0.79783	-0.325846	0.201247	0.802084
dd_Smed_v6_11917_0_1	164.021	159.351	168.692	1.05862	0.0821804	0.560883	0.973525
dd_Smed_v6_11918_0_1	95.9127	96.4061	95.4193	0.989764	-0.0148432	0.939287	1
dd_Smed_v6_1191_0_1	132.005	119.723	144.287	1.20517	0.269239	0.270456	0.861026
dd_Smed_v6_11920_0_1	189.618	183.886	195.35	1.06234	0.0872486	0.538607	0.967727
dd_Smed_v6_11921_0_1	104.982	102.66	107.305	1.04525	0.0638422	0.721941	0.997283
dd_Smed_v6_11922_0_1	117.878	111.674	124.082	1.11111	0.152001	0.290471	0.876751
dd_Smed_v6_11923_0_1	452.436	448.411	456.46	1.01795	0.0256684	0.828208	1
dd_Smed_v6_11924_0_1	55.8133	49.8319	61.7948	1.24007	0.310417	0.109648	0.659765
dd_Smed_v6_11926_0_1	102.165	103.371	100.959	0.97667	-0.0340569	0.836406	1
dd_Smed_v6_11926_1_1	99.9827	100.39	99.5754	0.991886	-0.0117535	0.959301	1
dd_Smed_v6_11927_0_1	248.378	233.121	263.636	1.1309	0.177471	0.100659	0.641264
dd_Smed_v6_11928_0_1	114.835	115.686	113.985	0.985297	-0.0213693	0.908313	1
dd_Smed_v6_1192_0_1	1230.95	1268.13	1193.77	0.941363	-0.0871776	0.215666	0.820542
dd_Smed_v6_11930_0_1	100.592	112.78	88.4028	0.78385	-0.351351	0.130912	0.703709
dd_Smed_v6_11931_0_1	189.74	192.965	186.515	0.966572	-0.0490513	0.685533	0.991898
dd_Smed_v6_11933_0_1	17.6273	15.12	20.1346	1.33165	0.413219	0.377629	0.922188
dd_Smed_v6_11934_0_1	491.282	464.01	518.555	1.11755	0.160342	0.153313	0.741734
dd_Smed_v6_11935_0_1	174.733	172.67	176.796	1.0239	0.0340691	0.80597	1
dd_Smed_v6_11936_0_1	282.421	250.977	313.865	1.25058	0.322593	0.142474	0.725584
dd_Smed_v6_11937_0_1	138.891	143.366	134.415	0.93756	-0.0930168	0.488677	0.960931
dd_Smed_v6_11939_0_1	174.786	183.452	166.12	0.905519	-0.143183	0.253439	0.850165
dd_Smed_v6_1193_0_1	433.827	418.619	449.035	1.07266	0.101189	0.527883	0.967074
dd_Smed_v6_11941_0_1	78.996	78.2699	79.722	1.01855	0.0265217	0.88786	1
dd_Smed_v6_11942_0_1	68.5048	70.8909	66.1187	0.932683	-0.100541	0.588722	0.981703
dd_Smed_v6_11943_0_1	461.112	460.122	462.102	1.0043	0.00619494	0.971833	1
dd_Smed_v6_11944_0_1	238.35	235.704	240.995	1.02245	0.0320239	0.77243	0.999625
dd_Smed_v6_11945_0_10	93.6335	90.5043	96.7627	1.06915	0.0964644	0.54026	0.968135
dd_Smed_v6_11946_0_1	19.6607	16.6411	22.6802	1.3629	0.446683	0.192925	0.793415
dd_Smed_v6_254_0_1	2105.75	1632.56	2578.95	1.5797	0.659654	9.33932e-08	1.25782e-05
dd_Smed_v6_11948_0_1	607.262	631.804	582.72	0.922311	-0.116675	0.164746	0.756824
dd_Smed_v6_1194_0_1	3901.74	3961.48	3841.99	0.969836	-0.0441866	0.484793	0.960825
dd_Smed_v6_11951_0_1	246.272	255.156	237.387	0.930358	-0.104142	0.355677	0.914862
dd_Smed_v6_11953_0_1	48.3355	48.5047	48.1664	0.993027	-0.0100958	0.989903	1
dd_Smed_v6_11954_0_1	191.524	175.995	207.052	1.17646	0.234458	0.0511608	0.482088
dd_Smed_v6_11955_0_1	120.644	138.735	102.554	0.739211	-0.435942	0.00213806	0.0585047
dd_Smed_v6_11956_0_1	25.8398	26.1061	25.5735	0.979601	-0.0297344	0.991229	1
dd_Smed_v6_11957_0_1	157.742	148.429	167.055	1.12549	0.17055	0.199467	0.801737
dd_Smed_v6_11958_0_1	290.828	319.251	262.405	0.821941	-0.282894	0.00526293	0.113836
dd_Smed_v6_11959_0_1	41.2729	40.5346	42.0113	1.03643	0.0516223	0.839725	1
dd_Smed_v6_1195_0_1	867.925	876.401	859.448	0.980656	-0.0281806	0.714057	0.997283
dd_Smed_v6_11960_0_1	46.573	46.4281	46.718	1.00624	0.00898035	1	1
dd_Smed_v6_11961_0_1	24.1339	25.4146	22.8532	0.899215	-0.153261	0.67453	0.990631
dd_Smed_v6_10286_0_1	665.525	516.993	814.057	1.5746	0.654985	1.90998e-09	3.69957e-07
dd_Smed_v6_11963_0_1	111.936	119.045	104.827	0.880568	-0.183494	0.219548	0.824201
dd_Smed_v6_11964_0_1	59.5986	62.1336	57.0637	0.918404	-0.122799	0.52941	0.967727
dd_Smed_v6_11967_0_1	42.3329	37.8143	46.8516	1.23899	0.309164	0.173045	0.767437
dd_Smed_v6_11968_0_1	229.599	240.785	218.413	0.907085	-0.140691	0.220288	0.824439
dd_Smed_v6_11969_0_1	259.963	276.164	243.762	0.882671	-0.180053	0.088577	0.607836
dd_Smed_v6_13164_0_1	101.358	78.9725	123.743	1.56692	0.647928	1.09489e-05	0.000773065
dd_Smed_v6_11970_0_1	30.9425	32.9523	28.9328	0.87802	-0.187674	0.464578	0.95401
dd_Smed_v6_11972_0_1	289.188	279.011	299.366	1.07295	0.101588	0.352162	0.912783
dd_Smed_v6_11973_0_1	87.2502	84.5016	89.9988	1.06505	0.0909259	0.585086	0.981393
dd_Smed_v6_11974_0_1	122.047	120.206	123.889	1.03064	0.043546	0.766145	0.999625
dd_Smed_v6_11975_0_1	253.646	261.075	246.217	0.943088	-0.0845352	0.449564	0.9479
dd_Smed_v6_11976_0_1	119.293	118.01	120.576	1.02174	0.0310334	0.825205	1
dd_Smed_v6_1197_0_1	8169.5	8111.67	8227.33	1.01426	0.0204248	0.737843	0.997283
dd_Smed_v6_11981_0_1	728.537	746.99	710.084	0.950593	-0.0731007	0.350939	0.912123
dd_Smed_v6_11982_0_1	58.7201	59.982	57.4582	0.957925	-0.0620157	0.785165	0.999871
dd_Smed_v6_11983_0_1	33.8858	32.158	35.6136	1.10746	0.147252	0.610675	0.984055
dd_Smed_v6_11984_0_1	117.874	126.042	109.705	0.870385	-0.200274	0.175905	0.772345
dd_Smed_v6_11987_0_1	926.919	934.118	919.721	0.984588	-0.0224083	0.796279	1
dd_Smed_v6_11988_0_1	153.062	155.37	150.754	0.970294	-0.0435066	0.73124	0.997283
dd_Smed_v6_1198_0_1	2009.13	2046.45	1971.82	0.963533	-0.0535946	0.430276	0.937682
dd_Smed_v6_11990_0_1	80.9627	80.9029	81.0225	1.00148	0.00213131	1	1
dd_Smed_v6_11991_0_1	58.211	58.4212	58.0007	0.992803	-0.0104212	0.976111	1
dd_Smed_v6_11992_0_1	135.936	141.21	130.662	0.9253	-0.112007	0.416962	0.935067
dd_Smed_v6_11993_0_1	296.33	314.022	278.639	0.887325	-0.172466	0.0921073	0.614627
dd_Smed_v6_11994_0_1	175.799	163.759	187.839	1.14704	0.197918	0.113598	0.667896
dd_Smed_v6_11995_0_1	630.255	634.464	626.045	0.98673	-0.0192734	0.831726	1
dd_Smed_v6_11997_0_1	114.836	114.401	115.272	1.00761	0.010942	0.966319	1
dd_Smed_v6_11998_0_1	15.3636	16.4077	14.3194	0.872724	-0.196403	0.649227	0.985699
dd_Smed_v6_1199_0_1	2327.71	2336.84	2318.59	0.992188	-0.0113144	0.855623	1
dd_Smed_v6_11_0_1	24019.5	22858.3	25180.7	1.1016	0.139605	0.0365109	0.398592
dd_Smed_v6_12000_0_1	166.85	160.311	173.388	1.08157	0.11313	0.437466	0.939631
dd_Smed_v6_12001_0_1	110.803	109.537	112.069	1.02311	0.0329652	0.828346	1
dd_Smed_v6_12002_0_1	398.077	419.54	376.613	0.897681	-0.155725	0.0929609	0.617115
dd_Smed_v6_6999_0_1	2192.45	1708.65	2676.26	1.5663	0.647359	2.44349e-22	3.82939e-19
dd_Smed_v6_12004_0_1	45.183	38.0486	52.3175	1.37502	0.459449	0.230728	0.8322
dd_Smed_v6_12006_0_1	76.1938	65.0244	87.3632	1.34355	0.426045	0.0143906	0.229279
dd_Smed_v6_12007_0_1	83.094	79.9547	86.2333	1.07853	0.109063	0.530055	0.967727
dd_Smed_v6_12008_0_1	297.424	288.164	306.685	1.06427	0.0898677	0.363629	0.917956
dd_Smed_v6_1200_0_1	900.545	957.775	843.314	0.880493	-0.183617	0.0152645	0.237495
dd_Smed_v6_11947_0_1	267.02	208.211	325.828	1.56489	0.646064	2.2436e-05	0.00141676
dd_Smed_v6_12011_0_1	103.643	116.809	90.4765	0.774569	-0.368534	0.0173637	0.258778
dd_Smed_v6_12013_0_1	115.374	116.687	114.06	0.977486	-0.0328528	0.879255	1
dd_Smed_v6_12014_0_1	21.1525	23.7817	18.5233	0.778889	-0.36051	0.289442	0.87654
dd_Smed_v6_12016_0_1	124.795	120.255	129.336	1.07551	0.105026	0.449958	0.948027
dd_Smed_v6_465_0_1	167.85	130.921	204.778	1.56413	0.64536	0.00157375	0.0466192
dd_Smed_v6_12018_0_1	204.627	190.04	219.214	1.15351	0.206035	0.0842714	0.599589
dd_Smed_v6_12019_0_1	193.911	201.758	186.064	0.922212	-0.116829	0.339768	0.908103
dd_Smed_v6_1201_0_1	978.88	961.633	996.127	1.03587	0.0508431	0.496506	0.963231
dd_Smed_v6_12020_0_1	166.767	169.701	163.834	0.965424	-0.0507655	0.699457	0.994037
dd_Smed_v6_12022_0_1	109.782	106.014	113.55	1.07108	0.0990645	0.522848	0.96583
dd_Smed_v6_12023_0_1	393.957	393.698	394.216	1.00132	0.0018967	0.995935	1
dd_Smed_v6_12024_0_1	320.534	312.505	328.562	1.05138	0.0722867	0.45713	0.951395
dd_Smed_v6_12026_0_1	105.329	107.421	103.237	0.961045	-0.057324	0.729121	0.997283
dd_Smed_v6_12027_0_1	307.918	331.984	283.853	0.855022	-0.225967	0.0219454	0.295493
dd_Smed_v6_12029_0_1	105.991	105.488	106.494	1.00953	0.0136872	0.956173	1
dd_Smed_v6_1202_0_1	26.8031	42.3571	11.249	0.265576	-1.9128	0.00519544	0.112659
dd_Smed_v6_12262_0_1	151.828	118.582	185.074	1.56072	0.642216	1.8909e-06	0.000167165
dd_Smed_v6_12032_0_1	191.604	188.083	195.125	1.03744	0.0530337	0.653856	0.985699
dd_Smed_v6_12033_0_1	31.0208	34.6478	27.3938	0.790634	-0.338918	0.20948	0.813155
dd_Smed_v6_12035_0_1	39.8609	38.3259	41.3959	1.0801	0.111167	0.648902	0.985699
dd_Smed_v6_12036_0_1	133.381	143.27	123.492	0.861953	-0.214318	0.116928	0.677898
dd_Smed_v6_12037_0_1	232.842	236.147	229.537	0.972009	-0.040958	0.783425	0.999871
dd_Smed_v6_12038_0_1	138.87	143.678	134.061	0.93307	-0.0999435	0.459006	0.951835
dd_Smed_v6_1203_0_1	2374.78	2438.31	2311.24	0.947887	-0.0772127	0.247904	0.847098
dd_Smed_v6_12042_0_1	314.479	313.488	315.469	1.00632	0.00908778	0.929036	1
dd_Smed_v6_12043_0_1	208.892	217.091	200.694	0.924473	-0.113297	0.417833	0.935067
dd_Smed_v6_12046_0_1	369.916	406.167	333.664	0.821495	-0.283676	0.00248916	0.0645916
dd_Smed_v6_12047_0_1	186.887	203.276	170.499	0.838757	-0.253676	0.0322415	0.369858
dd_Smed_v6_12048_0_1	290.924	299.412	282.435	0.943298	-0.084214	0.423476	0.935737
dd_Smed_v6_12049_0_1	15.3839	19.4828	11.2851	0.579236	-0.787778	0.0317012	0.366201
dd_Smed_v6_1204_0_1	1164.42	1199.78	1129.05	0.941047	-0.0876609	0.225546	0.828725
dd_Smed_v6_12050_0_1	232.867	229.359	236.374	1.03059	0.0434657	0.695681	0.993197
dd_Smed_v6_12051_0_1	118.263	121.007	115.519	0.954642	-0.0669687	0.69477	0.993162
dd_Smed_v6_12052_0_1	52.8093	48.3735	57.245	1.1834	0.242933	0.277884	0.867516
dd_Smed_v6_12053_0_1	144.636	139.788	149.483	1.06936	0.0967426	0.458133	0.951835
dd_Smed_v6_12054_0_1	72.4382	69.585	75.2914	1.08201	0.113709	0.537119	0.967727
dd_Smed_v6_12055_0_1	123.891	130.548	117.233	0.898007	-0.155202	0.267739	0.860289
dd_Smed_v6_12056_0_1	503.65	472.44	534.86	1.13212	0.179032	0.039833	0.419476
dd_Smed_v6_12057_0_1	105.684	116.108	95.2605	0.820449	-0.285515	0.0606255	0.521212
dd_Smed_v6_12058_0_1	266.525	288.677	244.373	0.846529	-0.240368	0.0244698	0.314803
dd_Smed_v6_12059_0_1	178.648	178.066	179.23	1.00654	0.0094019	0.977778	1
dd_Smed_v6_1205_0_1	12080	12223.7	11936.3	0.976493	-0.0343189	0.581342	0.980979
dd_Smed_v6_12060_0_1	135.292	129.898	140.687	1.08305	0.115106	0.404742	0.931055
dd_Smed_v6_12061_0_1	105.084	99.0153	111.153	1.12259	0.166829	0.278638	0.867516
dd_Smed_v6_12062_0_1	139.899	140.753	139.045	0.987865	-0.0176143	0.933456	1
dd_Smed_v6_12063_0_1	263.048	259.495	266.6	1.02738	0.0389705	0.741659	0.997653
dd_Smed_v6_12065_0_2	180.041	188.092	171.989	0.914389	-0.129121	0.290191	0.876672
dd_Smed_v6_7731_0_1	639.499	502.006	776.992	1.54777	0.630195	0.000171341	0.00779354
dd_Smed_v6_12067_0_1	22.885	22.9479	22.8221	0.994518	-0.00793002	1	1
dd_Smed_v6_12068_0_1	22.5621	21.3516	23.7725	1.11339	0.154953	0.807445	1
dd_Smed_v6_12069_0_1	103.998	100.057	107.939	1.07878	0.109398	0.492634	0.96178
dd_Smed_v6_1206_0_1	1020.48	969.681	1071.28	1.10478	0.143758	0.05147	0.482843
dd_Smed_v6_12071_0_1	23.5878	17.5662	29.6094	1.68559	0.753257	0.0138234	0.222576
dd_Smed_v6_12072_0_1	224.633	214.307	234.958	1.09636	0.132725	0.229822	0.83216
dd_Smed_v6_12073_0_1	165.477	159.545	171.408	1.07436	0.103479	0.417799	0.935067
dd_Smed_v6_12075_0_1	235.082	219.808	250.355	1.13897	0.187732	0.0915453	0.614463
dd_Smed_v6_12076_0_1	94.9725	94.4047	95.5403	1.01203	0.01725	0.941004	1
dd_Smed_v6_1207_0_1	2249.61	2202.59	2296.63	1.04269	0.0603126	0.353856	0.914151
dd_Smed_v6_12080_0_1	88.5941	86.3121	90.8761	1.05288	0.0743376	0.672673	0.990631
dd_Smed_v6_12081_0_1	83.0898	75.7989	90.3807	1.19237	0.253838	0.125692	0.696226
dd_Smed_v6_12083_0_1	89.4285	88.6406	90.2164	1.01778	0.0254223	0.880756	1
dd_Smed_v6_12085_0_1	177.54	183.818	171.262	0.931695	-0.10207	0.40333	0.929897
dd_Smed_v6_12089_0_1	96.3036	88.8254	103.782	1.16838	0.22451	0.207225	0.810242
dd_Smed_v6_1208_0_1	3780.58	3863.69	3697.47	0.956978	-0.0634419	0.314999	0.890667
dd_Smed_v6_12091_0_1	544.579	527.451	561.707	1.06495	0.0907795	0.28992	0.876672
dd_Smed_v6_12093_0_1	26.8133	28.0926	25.534	0.908922	-0.137771	0.662111	0.987371
dd_Smed_v6_12096_0_1	53.2405	42.4335	64.0475	1.50936	0.593938	0.0280811	0.341979
dd_Smed_v6_12097_0_1	98.827	98.3806	99.2733	1.00907	0.0130307	0.96778	1
dd_Smed_v6_12098_0_1	36.5125	39.7791	33.2458	0.835761	-0.258837	0.287324	0.875149
dd_Smed_v6_12099_0_11	60.4765	60.7981	60.155	0.989424	-0.0153395	0.97385	1
dd_Smed_v6_1209_0_1	1879.25	1883.23	1875.27	0.995771	-0.00611351	0.939621	1
dd_Smed_v6_120_0_1	254.744	251.89	257.598	1.02266	0.0323263	0.886743	1
dd_Smed_v6_12102_0_1	153.22	147.076	159.364	1.08355	0.115769	0.367469	0.919609
dd_Smed_v6_12103_0_1	69.927	70.7555	69.0985	0.976582	-0.0341866	0.875938	1
dd_Smed_v6_12104_0_1	93.8021	91.6869	95.9172	1.04614	0.0650738	0.720778	0.997283
dd_Smed_v6_12105_0_1	1579.75	1684.08	1475.42	0.876096	-0.190838	0.00567855	0.120557
dd_Smed_v6_12106_0_1	38.4874	39.1515	37.8233	0.966075	-0.0497926	0.850124	1
dd_Smed_v6_12107_0_1	64.8592	66.4459	63.2726	0.952241	-0.0706008	0.73197	0.997283
dd_Smed_v6_12108_0_1	98.7267	105.063	92.3909	0.879389	-0.185426	0.248919	0.847544
dd_Smed_v6_12109_0_1	127.961	129.357	126.566	0.978424	-0.0314678	0.840271	1
dd_Smed_v6_1210_0_1	5264.29	5196.96	5331.61	1.02591	0.0369035	0.743769	0.997739
dd_Smed_v6_827_0_1	1014.14	797.462	1230.82	1.54343	0.626135	3.35092e-06	0.000276395
dd_Smed_v6_12111_0_1	527.652	546.132	509.171	0.932322	-0.1011	0.280376	0.869787
dd_Smed_v6_12112_0_1	44.2954	39.1692	49.4216	1.26175	0.335421	0.158195	0.749043
dd_Smed_v6_12113_0_1	111.544	109.989	113.1	1.02828	0.0402368	0.812508	1
dd_Smed_v6_12114_0_1	100.731	88.6835	112.778	1.27169	0.346749	0.0235658	0.308936
dd_Smed_v6_12115_0_1	267.861	272.91	262.812	0.962997	-0.054397	0.61136	0.984324
dd_Smed_v6_12116_0_1	99.8279	116.238	83.4173	0.71764	-0.478668	0.0134586	0.220335
dd_Smed_v6_12117_0_1	34.0975	31.2658	36.9292	1.18113	0.240173	0.351242	0.912123
dd_Smed_v6_12118_0_1	298.012	309.967	286.057	0.922864	-0.11581	0.261078	0.855217
dd_Smed_v6_12119_1_1	181.522	179.179	183.864	1.02615	0.0372372	0.753824	0.998545
dd_Smed_v6_1211_0_1	2490.66	2422.04	2559.28	1.05666	0.0795167	0.221234	0.825774
dd_Smed_v6_12122_0_1	417.115	431.517	402.713	0.933248	-0.0996681	0.266062	0.858921
dd_Smed_v6_12123_0_1	256.417	248.416	264.418	1.06441	0.0900593	0.40979	0.933036
dd_Smed_v6_12125_0_1	83.2982	89.7803	76.8162	0.855602	-0.224988	0.181512	0.779415
dd_Smed_v6_12126_0_1	242.992	235.584	250.399	1.06288	0.087985	0.418239	0.935091
dd_Smed_v6_12126_1_1	45.9575	39.3054	52.6095	1.33848	0.420596	0.0704651	0.558276
dd_Smed_v6_12128_0_1	264.992	308.384	221.599	0.718582	-0.476774	0.241374	0.841532
dd_Smed_v6_1212_0_1	1795.01	1861.09	1728.94	0.928993	-0.106261	0.112784	0.666742
dd_Smed_v6_12130_0_1	426.773	442.87	410.676	0.927306	-0.108882	0.230142	0.8322
dd_Smed_v6_12132_0_1	24.2436	26.2905	22.1966	0.844284	-0.2442	0.431505	0.938079
dd_Smed_v6_12133_0_1	143.125	136.933	149.317	1.09043	0.124903	0.333005	0.904538
dd_Smed_v6_12135_0_1	100.62	104.442	96.798	0.926809	-0.109657	0.524334	0.966312
dd_Smed_v6_12136_0_1	268.073	279.211	256.935	0.920217	-0.119953	0.254237	0.850165
dd_Smed_v6_12138_0_1	117.145	146.63	87.6602	0.597832	-0.742189	0.298298	0.880995
dd_Smed_v6_12139_0_1	26.5333	24.416	28.6507	1.17344	0.230744	0.441272	0.943146
dd_Smed_v6_1213_0_1	219.728	202.978	236.478	1.16504	0.220382	0.0859037	0.602499
dd_Smed_v6_12140_0_1	295.115	300.261	289.969	0.965721	-0.0503214	0.629439	0.984656
dd_Smed_v6_12141_0_1	61.1077	56.1789	66.0364	1.17547	0.233234	0.235766	0.835091
dd_Smed_v6_12142_0_1	232.021	238.547	225.496	0.945289	-0.081172	0.47303	0.957282
dd_Smed_v6_12144_0_1	57.0361	55.5484	58.5237	1.05356	0.0752734	0.750193	0.998545
dd_Smed_v6_12145_0_1	73.3542	81.9959	64.7124	0.789215	-0.34151	0.0514162	0.482843
dd_Smed_v6_12146_0_1	266.067	273.963	258.171	0.942358	-0.0856524	0.420086	0.935106
dd_Smed_v6_12147_0_1	40.3198	38.3287	42.3109	1.1039	0.142604	0.614754	0.984324
dd_Smed_v6_12148_0_1	330.813	301.28	360.347	1.19605	0.258284	0.00817784	0.156478
dd_Smed_v6_1214_0_1	267.857	278.462	257.252	0.923831	-0.114299	0.495035	0.963157
dd_Smed_v6_12150_0_1	131.473	120.408	142.539	1.1838	0.243422	0.0844314	0.599589
dd_Smed_v6_12151_0_1	53.5545	54.1117	52.9973	0.979407	-0.0300202	0.919203	1
dd_Smed_v6_12152_0_1	40.7602	47.9958	33.5246	0.69849	-0.517688	0.0238543	0.30989
dd_Smed_v6_12153_0_2	42.6383	43.2333	42.0432	0.972473	-0.0402705	0.88673	1
dd_Smed_v6_12154_0_1	40.1533	36.1745	44.1322	1.21998	0.286859	0.207648	0.810591
dd_Smed_v6_12155_0_1	195.58	189.118	202.042	1.06834	0.0953672	0.416198	0.934465
dd_Smed_v6_12156_0_1	16.3894	17.592	15.1867	0.863275	-0.212107	0.595124	0.982513
dd_Smed_v6_12157_0_1	251.409	243.399	259.419	1.06582	0.0919624	0.39583	0.925625
dd_Smed_v6_12158_0_1	171.653	171.335	171.97	1.0037	0.00533454	0.968079	1
dd_Smed_v6_12159_0_1	51.8241	51.9017	51.7465	0.997009	-0.00432217	1	1
dd_Smed_v6_1215_0_1	2945.25	3043.21	2847.3	0.935626	-0.0959959	0.13302	0.708009
dd_Smed_v6_940_0_1	8748.67	6894.96	10602.4	1.5377	0.620772	1.47939e-05	0.000992345
dd_Smed_v6_12161_0_1	204.274	199.114	209.433	1.05182	0.0728937	0.544993	0.969165
dd_Smed_v6_12162_0_1	118.584	106.171	130.996	1.23381	0.303124	0.0342168	0.383526
dd_Smed_v6_12164_0_1	22.7578	23.8119	21.7037	0.911464	-0.133743	0.692989	0.993162
dd_Smed_v6_12165_0_1	181.425	173.934	188.916	1.08614	0.119204	0.319179	0.893864
dd_Smed_v6_12166_0_1	253.173	249.475	256.871	1.02965	0.0421513	0.704495	0.994415
dd_Smed_v6_12168_0_1	213.856	232.983	194.728	0.835805	-0.258761	0.0236787	0.30918
dd_Smed_v6_12169_0_1	125.366	137.616	113.116	0.821972	-0.28284	0.0437317	0.442424
dd_Smed_v6_1216_0_1	1064.6	1101.13	1028.07	0.933643	-0.0990575	0.178151	0.776129
dd_Smed_v6_12170_0_1	184.693	182.531	186.855	1.02369	0.0337839	0.819249	1
dd_Smed_v6_12171_0_1	88.2509	82.0339	94.468	1.15157	0.203606	0.327873	0.899744
dd_Smed_v6_12172_0_1	201.483	206.945	196.02	0.947211	-0.0782427	0.527527	0.966786
dd_Smed_v6_12173_0_1	149.2	153.687	144.712	0.941604	-0.0868071	0.520032	0.965535
dd_Smed_v6_12174_0_1	172.926	182.979	162.873	0.890121	-0.167927	0.16663	0.760387
dd_Smed_v6_12176_0_1	99.1144	97.2944	100.935	1.03741	0.0529911	0.760167	0.9996
dd_Smed_v6_12177_0_1	337.831	347.408	328.255	0.94487	-0.0818125	0.404846	0.931055
dd_Smed_v6_12178_0_1	165.318	165.577	165.059	0.996872	-0.00451988	0.986616	1
dd_Smed_v6_15156_0_1	197.226	155.58	238.872	1.53537	0.618584	0.000115164	0.00558012
dd_Smed_v6_1217_0_1	444.527	433.654	455.399	1.05014	0.0705872	0.424108	0.935923
dd_Smed_v6_12180_0_1	79.2675	74.4965	84.0384	1.12809	0.173877	0.327468	0.899547
dd_Smed_v6_12181_1_1	102.063	98.686	105.44	1.06844	0.0955042	0.533134	0.967727
dd_Smed_v6_12182_0_1	156.866	171.885	141.847	0.825243	-0.277109	0.0319817	0.368636
dd_Smed_v6_12183_0_1	214.161	225.989	202.334	0.895325	-0.159516	0.15694	0.747344
dd_Smed_v6_12185_0_1	235.389	253.361	217.416	0.858127	-0.220736	0.0356139	0.392371
dd_Smed_v6_12187_0_1	247.487	238.12	256.854	1.07867	0.10926	0.556842	0.971902
dd_Smed_v6_12188_0_1	28.6018	26.4993	30.7043	1.15868	0.212488	0.454848	0.950965
dd_Smed_v6_1218_0_1	1201.03	1240.82	1161.25	0.935876	-0.0956109	0.217211	0.822061
dd_Smed_v6_12190_0_1	27.0868	32.0861	22.0875	0.688381	-0.53872	0.109647	0.659765
dd_Smed_v6_12192_0_1	154.62	154.705	154.536	0.99891	-0.00157409	1	1
dd_Smed_v6_12193_0_1	439.979	439.572	440.385	1.00185	0.00266762	0.970688	1
dd_Smed_v6_12194_0_1	295.517	298.177	292.857	0.982158	-0.0259728	0.802959	1
dd_Smed_v6_12195_0_1	22.2564	20.0953	24.4174	1.21508	0.281049	0.380897	0.922188
dd_Smed_v6_12196_0_1	41.0245	40.5415	41.5076	1.02383	0.0339744	0.92013	1
dd_Smed_v6_12197_0_1	131.611	139.81	123.412	0.882711	-0.179987	0.191258	0.792047
dd_Smed_v6_1219_1_1	1430.1	1372.67	1487.53	1.08368	0.115934	0.317196	0.892072
dd_Smed_v6_121_0_1	10098.3	10020.2	10176.5	1.01559	0.0223231	0.711716	0.996611
dd_Smed_v6_12201_0_1	247.493	240.206	254.78	1.06068	0.0849835	0.437187	0.939524
dd_Smed_v6_12202_0_1	83.7706	75.3996	92.1417	1.22204	0.289297	0.268002	0.860289
dd_Smed_v6_12203_0_1	88.9012	83.0079	94.7946	1.14199	0.191555	0.247312	0.84625
dd_Smed_v6_12204_0_1	10.0864	10.1597	10.0131	0.985573	-0.0209655	1	1
dd_Smed_v6_12205_0_1	22.3917	23.4759	21.3075	0.907631	-0.139823	0.683567	0.991441
dd_Smed_v6_12206_0_1	30.4796	30.8417	30.1174	0.976515	-0.0342864	0.93522	1
dd_Smed_v6_12207_0_1	34.5538	35.9029	33.2047	0.924847	-0.112714	0.694452	0.993162
dd_Smed_v6_12208_0_1	211.724	200.089	223.36	1.1163	0.15873	0.261824	0.855903
[truncated: 15,240 more rows]

## Sheet: Smed sp5 2 week
id	baseMean	baseMeanA	baseMeanB	foldChange	log2FoldChange	pval	padj
dd_Smed_v6_10001_0_1	68.3192	63.6293	73.0091	1.14741	0.198385	0.61364	0.969644
dd_Smed_v6_10002_0_1	121.757	123.005	120.51	0.979715	-0.0295655	0.778361	0.999529
dd_Smed_v6_10003_0_1	423.817	407.567	440.067	1.07974	0.110685	0.444933	0.92479
dd_Smed_v6_10004_0_1	223.533	226.148	220.918	0.976873	-0.0337571	0.645978	0.975919
dd_Smed_v6_10005_0_1	189.636	187.973	191.299	1.0177	0.0253061	0.943766	1
dd_Smed_v6_10006_0_1	47.6472	48.8843	46.4101	0.949388	-0.074931	0.82258	1
dd_Smed_v6_10007_0_1	356.212	364.759	347.666	0.95314	-0.0692399	0.362568	0.899584
dd_Smed_v6_1000_0_1	2396.58	2490.48	2302.67	0.924591	-0.113113	0.128774	0.734036
dd_Smed_v6_10010_0_1	143.334	144.998	141.67	0.977048	-0.0334981	0.876895	1
dd_Smed_v6_10011_0_1	779.312	764.281	794.342	1.03933	0.055657	0.467069	0.929727
dd_Smed_v6_2184_0_1	1302.28	32.2991	2572.26	79.6389	6.3154	9.88779e-14	1.5496e-10
dd_Smed_v6_10014_0_1	168.506	152.026	184.987	1.21681	0.283102	0.026643	0.43835
dd_Smed_v6_10015_0_1	369.829	377.651	362.007	0.958576	-0.0610353	0.448976	0.925579
dd_Smed_v6_10016_0_1	661.034	654.707	667.361	1.01933	0.0276172	0.65001	0.977623
dd_Smed_v6_10017_0_1	38.804	41.3783	36.2297	0.875574	-0.1917	0.466724	0.929727
dd_Smed_v6_10018_0_1	334.659	339.974	329.344	0.968733	-0.0458291	0.651281	0.978016
dd_Smed_v6_10019_0_1	74.5982	63.7338	85.4626	1.34093	0.423234	0.0924242	0.673131
dd_Smed_v6_1001_0_1	2218.34	2324.79	2111.89	0.908422	-0.138565	0.053891	0.562528
dd_Smed_v6_10020_0_1	181.231	174.635	187.827	1.07554	0.105066	0.456575	0.926842
dd_Smed_v6_10021_0_1	62.827	59.926	65.728	1.09682	0.133327	0.445212	0.924825
dd_Smed_v6_10022_0_1	222.603	223.702	221.503	0.990169	-0.0142529	0.904873	1
dd_Smed_v6_10024_0_1	1543.67	1499.02	1588.31	1.05956	0.0834692	0.597598	0.966641
dd_Smed_v6_10025_0_1	58.3927	58.6444	58.141	0.991416	-0.0124372	1	1
dd_Smed_v6_10026_0_1	86.8091	88.7173	84.9009	0.956983	-0.0634354	0.8157	1
dd_Smed_v6_10027_0_1	162.41	170.278	154.543	0.907592	-0.139885	0.230782	0.838683
dd_Smed_v6_10028_0_1	67.9822	62.0893	73.8752	1.18982	0.250746	0.301256	0.871717
dd_Smed_v6_10029_0_1	1034.08	998.73	1069.43	1.07079	0.0986794	0.143049	0.756312
dd_Smed_v6_1002_0_1	2280.94	2347.21	2214.67	0.943533	-0.0838544	0.197313	0.808701
dd_Smed_v6_10030_0_1	112.439	121.003	103.875	0.858445	-0.220203	0.206668	0.818281
dd_Smed_v6_10031_0_1	249.708	240.445	258.972	1.07705	0.10709	0.404889	0.910376
dd_Smed_v6_10032_0_1	273.793	282.667	264.919	0.937212	-0.0935523	0.623839	0.972498
dd_Smed_v6_10033_0_1	148.583	147.938	149.228	1.00872	0.0125255	0.880272	1
dd_Smed_v6_10034_0_1	377.498	368.855	386.142	1.04686	0.0660749	0.484709	0.934894
dd_Smed_v6_10035_0_1	312.588	295.081	330.095	1.11866	0.16177	0.412089	0.911822
dd_Smed_v6_10036_0_1	172.69	165.313	180.067	1.08925	0.123337	0.435464	0.921386
dd_Smed_v6_10037_0_1	222.851	212.905	232.797	1.09343	0.128865	0.384419	0.902916
dd_Smed_v6_10038_0_1	196.873	204.977	188.769	0.920927	-0.118842	0.36594	0.901077
dd_Smed_v6_10039_0_1	61.2396	51.2814	71.1978	1.38838	0.473398	0.0116727	0.299269
dd_Smed_v6_1003_0_1	971.204	717.843	1224.56	1.70589	0.770527	0.126524	0.732461
dd_Smed_v6_10040_0_1	47.1372	47.9229	46.3515	0.967209	-0.0480999	0.882288	1
dd_Smed_v6_10041_0_1	387.686	356.086	419.285	1.17748	0.235704	0.0147265	0.332173
dd_Smed_v6_10042_0_1	361.833	356.981	366.685	1.02718	0.0386921	0.953123	1
dd_Smed_v6_10043_0_1	66.1673	60.7776	71.5571	1.17736	0.235556	0.29055	0.867223
dd_Smed_v6_10044_0_1	88.2855	96.5047	80.0664	0.829663	-0.269403	0.244217	0.844885
dd_Smed_v6_10045_0_1	348.769	334.217	363.321	1.08708	0.12046	0.19609	0.806969
dd_Smed_v6_10046_0_1	83.8317	77.4054	90.258	1.16604	0.221621	0.18482	0.798725
dd_Smed_v6_10047_0_1	48.5966	51.248	45.9453	0.896527	-0.157581	0.711256	0.988479
dd_Smed_v6_10048_0_1	517.064	544.685	489.443	0.89858	-0.154282	0.230211	0.838144
dd_Smed_v6_10049_0_1	217.425	215.721	219.128	1.01579	0.0226092	0.971877	1
dd_Smed_v6_1004_0_1	3422.07	3350.07	3494.06	1.04298	0.0607129	0.360091	0.898269
dd_Smed_v6_10050_0_1	48.1422	33.6539	62.6304	1.86101	0.896088	0.0152156	0.334995
dd_Smed_v6_10051_0_1	230.94	243.269	218.612	0.898644	-0.154179	0.418468	0.915361
dd_Smed_v6_10052_0_1	122.27	123.102	121.438	0.986488	-0.0196263	0.976971	1
dd_Smed_v6_10053_0_1	108.739	102.916	114.563	1.11317	0.154675	0.334596	0.886984
dd_Smed_v6_10054_0_1	176.554	168.186	184.921	1.0995	0.136852	0.281709	0.865455
dd_Smed_v6_10055_0_1	156.142	168.205	144.079	0.856567	-0.223363	0.158303	0.776381
dd_Smed_v6_10056_0_1	151.488	135.396	167.58	1.2377	0.307659	0.0188492	0.369944
dd_Smed_v6_10058_0_1	530.703	552.494	508.912	0.921119	-0.118541	0.253165	0.850917
dd_Smed_v6_10059_0_1	208.748	203.526	213.969	1.05131	0.0721914	0.643954	0.975642
dd_Smed_v6_1005_0_1	81.7324	58.1199	105.345	1.81254	0.858015	0.200773	0.812056
dd_Smed_v6_10060_0_1	68.6175	59.9965	77.2385	1.28739	0.364444	0.0734558	0.626264
dd_Smed_v6_10061_0_1	222.479	226.159	218.799	0.967456	-0.0477319	0.709723	0.988201
dd_Smed_v6_10062_0_1	501.223	534.547	467.899	0.875318	-0.192121	0.0404639	0.515182
dd_Smed_v6_10064_0_1	165.113	166.916	163.31	0.978396	-0.0315099	0.79256	1
dd_Smed_v6_10065_0_1	402.361	410.544	394.179	0.960138	-0.0586868	0.526762	0.948271
dd_Smed_v6_10066_0_1	520.608	508.298	532.918	1.04844	0.0682402	0.484306	0.934894
dd_Smed_v6_10068_0_1	79.4045	76.6504	82.1587	1.07186	0.10012	0.808771	1
dd_Smed_v6_10069_0_1	476.556	459.621	493.49	1.07369	0.102574	0.245154	0.845552
dd_Smed_v6_1006_0_1	4571.58	4408.88	4734.28	1.07381	0.102735	0.127559	0.732546
dd_Smed_v6_10070_0_1	402.268	407.311	397.225	0.975237	-0.0361753	0.590044	0.96552
dd_Smed_v6_10072_0_1	617.73	623.073	612.388	0.98285	-0.0249565	0.973684	1
dd_Smed_v6_10073_0_1	347.053	349.629	344.477	0.985265	-0.021416	0.815892	1
dd_Smed_v6_10074_0_1	297.319	285.96	308.678	1.07944	0.110286	0.314977	0.879924
dd_Smed_v6_10075_0_1	443.6	473.525	413.676	0.873609	-0.19494	0.0399299	0.514848
dd_Smed_v6_10076_0_1	17.3308	15.1548	19.5067	1.28716	0.364195	0.605621	0.968802
dd_Smed_v6_10078_0_1	223.589	222.869	224.309	1.00646	0.00929044	0.985055	1
dd_Smed_v6_10079_0_1	167.351	180.404	154.297	0.855287	-0.225519	0.109519	0.709732
dd_Smed_v6_1007_0_1	1509.62	1574.84	1444.39	0.917164	-0.124749	0.0916948	0.670083
dd_Smed_v6_10081_0_1	65.4827	56.8769	74.0885	1.30261	0.381405	0.0550995	0.568658
dd_Smed_v6_10082_0_1	398.857	413.759	383.955	0.927968	-0.107854	0.335481	0.887043
dd_Smed_v6_10083_0_1	123.999	125.009	122.988	0.983829	-0.0235199	0.970823	1
dd_Smed_v6_10086_0_1	416.09	443.581	388.6	0.876052	-0.190912	0.0470617	0.53871
dd_Smed_v6_10087_0_1	374.623	382.986	366.26	0.956326	-0.0644251	0.483283	0.933783
dd_Smed_v6_10088_0_1	102.5	100.74	104.259	1.03493	0.0495309	0.713625	0.988725
dd_Smed_v6_10089_0_1	164.754	179.21	150.298	0.838673	-0.25382	0.0524418	0.557707
dd_Smed_v6_1008_0_1	2966.38	2858.12	3074.65	1.07576	0.105354	0.181423	0.794804
dd_Smed_v6_10090_0_1	52.059	53.856	50.262	0.933267	-0.0996385	0.612138	0.969644
dd_Smed_v6_10092_0_1	370.446	362.525	378.366	1.0437	0.0617014	0.464697	0.929465
dd_Smed_v6_10093_0_1	100.051	94.5896	105.513	1.11549	0.157671	0.561721	0.958545
dd_Smed_v6_10094_0_1	355.301	352.705	357.897	1.01472	0.0210829	0.814504	1
dd_Smed_v6_10095_0_1	218.917	209.812	228.022	1.08679	0.120074	0.283364	0.866734
dd_Smed_v6_10096_0_1	230.475	240.833	220.117	0.913982	-0.129762	0.237414	0.841566
dd_Smed_v6_10097_0_1	211.703	224.289	199.118	0.887774	-0.171735	0.173611	0.787539
dd_Smed_v6_10098_0_1	19.4875	18.7752	20.1998	1.07588	0.105517	0.799878	1
dd_Smed_v6_10099_0_1	66.2987	71.9155	60.6819	0.843795	-0.245036	0.205905	0.817692
dd_Smed_v6_1009_0_1	1465.05	1463.91	1466.2	1.00156	0.0022519	0.916682	1
dd_Smed_v6_1009_1_1	282.878	296.354	269.401	0.909051	-0.137567	0.270599	0.859012
dd_Smed_v6_100_0_1	15991.5	15959	16023.9	1.00407	0.00585568	0.926651	1
dd_Smed_v6_10100_0_1	168.693	167.824	169.562	1.01035	0.0148598	1	1
dd_Smed_v6_10101_0_1	424.318	416.413	432.223	1.03797	0.0537612	0.607487	0.969244
dd_Smed_v6_10102_0_1	89.3031	83.7794	94.8268	1.13186	0.178699	0.316673	0.880336
dd_Smed_v6_10103_0_1	288.011	297.881	278.141	0.933729	-0.0989235	0.295984	0.869308
dd_Smed_v6_10104_0_1	29.1032	33.8843	24.3221	0.717797	-0.478352	0.0901893	0.666712
dd_Smed_v6_10105_0_1	359.633	349.997	369.269	1.05506	0.0773286	0.272395	0.859012
dd_Smed_v6_10106_0_1	131.704	134.037	129.371	0.965189	-0.0511169	0.759777	0.996782
dd_Smed_v6_10107_0_1	444.404	448.056	440.752	0.983699	-0.0237112	0.67039	0.981593
dd_Smed_v6_10108_0_1	350.481	336.208	364.754	1.08491	0.117571	0.233079	0.840765
dd_Smed_v6_10109_0_1	53.2815	51.1842	55.3788	1.08195	0.113636	0.689615	0.985396
dd_Smed_v6_1010_0_1	4372.08	4265.89	4478.27	1.04979	0.0700951	0.373726	0.901674
dd_Smed_v6_10110_0_1	279.929	285.855	274.004	0.958542	-0.0610866	0.624271	0.972498
dd_Smed_v6_10111_0_1	37.7265	37.2953	38.1577	1.02312	0.0329808	1	1
dd_Smed_v6_10112_0_1	734.129	741.891	726.368	0.979077	-0.030506	0.710793	0.988479
dd_Smed_v6_10113_0_1	193.44	201.241	185.638	0.922465	-0.116434	0.429634	0.919948
dd_Smed_v6_10115_0_1	939.452	929.3	949.604	1.02185	0.0311823	0.701771	0.986797
dd_Smed_v6_10116_0_1	732.944	732.718	733.17	1.00062	0.000888283	0.905381	1
dd_Smed_v6_10117_0_1	343.585	365.854	321.317	0.878265	-0.187272	0.0766191	0.635629
dd_Smed_v6_10119_0_1	485.369	496.215	474.522	0.956283	-0.0644902	0.485581	0.935345
dd_Smed_v6_1011_0_1	348.089	318.514	377.665	1.18571	0.24575	0.214486	0.82552
dd_Smed_v6_10120_0_1	408.979	408.525	409.433	1.00222	0.00320293	0.879565	1
dd_Smed_v6_10121_0_1	451.799	486.543	417.055	0.85718	-0.222329	0.0237974	0.413379
dd_Smed_v6_10122_0_1	67.2803	72.8001	61.7605	0.848357	-0.237256	0.221773	0.832824
dd_Smed_v6_10123_0_1	91.0935	95.3876	86.7994	0.909966	-0.136116	0.567547	0.959877
dd_Smed_v6_10124_0_1	94.0419	102.165	85.9183	0.840973	-0.249869	0.15327	0.768984
dd_Smed_v6_10126_0_1	28.8219	33.4343	24.2094	0.724088	-0.465762	0.151827	0.767616
dd_Smed_v6_10127_0_1	123.745	109.177	138.314	1.26688	0.341281	0.0447643	0.52928
dd_Smed_v6_10128_0_1	250.725	236.986	264.464	1.11595	0.158272	0.262209	0.858417
dd_Smed_v6_10129_0_1	193.808	200.996	186.62	0.928478	-0.10706	0.468144	0.929966
dd_Smed_v6_1012_0_1	1733.59	1839.88	1627.29	0.884456	-0.177137	0.0149573	0.332878
dd_Smed_v6_10130_0_1	423.293	439.343	407.243	0.926937	-0.109456	0.293443	0.868775
dd_Smed_v6_10131_0_1	341.822	358	325.644	0.909619	-0.136665	0.16389	0.780807
dd_Smed_v6_10132_0_1	161.213	170.839	151.588	0.887315	-0.172481	0.240342	0.843164
dd_Smed_v6_10133_0_1	202.329	207.28	197.378	0.952229	-0.0706195	0.498952	0.939011
dd_Smed_v6_10134_0_1	190.955	185.765	196.145	1.05588	0.0784395	0.51007	0.942353
dd_Smed_v6_10135_0_1	477.949	489.694	466.204	0.952032	-0.0709175	0.518543	0.94702
dd_Smed_v6_10136_0_1	163.949	176.738	151.16	0.855279	-0.225533	0.144977	0.761039
dd_Smed_v6_10138_0_10	265.047	259.368	270.725	1.04379	0.0618258	0.645581	0.975819
dd_Smed_v6_10139_0_1	199.858	200.201	199.515	0.996574	-0.00495072	0.956412	1
dd_Smed_v6_1013_0_1	1664.1	1658.41	1669.8	1.00687	0.00987057	0.789193	1
dd_Smed_v6_10140_0_1	461.5	484.88	438.119	0.903561	-0.146307	0.130516	0.737696
dd_Smed_v6_10141_0_1	233.695	229.431	237.958	1.03717	0.0526493	0.643706	0.975642
dd_Smed_v6_10142_0_1	306.354	303.146	309.561	1.02116	0.0302115	0.680774	0.983685
dd_Smed_v6_10143_0_1	312.041	332.918	291.164	0.874583	-0.193333	0.0392729	0.511735
dd_Smed_v6_10144_0_1	572.806	584.057	561.555	0.961473	-0.0566817	0.543036	0.951891
dd_Smed_v6_10145_0_1	174.782	151.212	198.353	1.31176	0.391504	0.0691184	0.61383
dd_Smed_v6_10146_0_1	85.2389	72.0202	98.4575	1.36708	0.4511	0.165279	0.780831
dd_Smed_v6_10147_0_1	892.678	909.875	875.481	0.962199	-0.0555921	0.411693	0.911477
dd_Smed_v6_10148_0_1	407.125	432.721	381.529	0.881697	-0.181644	0.040829	0.515502
dd_Smed_v6_10149_0_1	233.173	244.344	222.002	0.908564	-0.13834	0.21636	0.828853
dd_Smed_v6_1014_0_1	16.3827	15.052	17.7134	1.17682	0.234892	0.696053	0.985742
dd_Smed_v6_10150_0_1	130.591	138.527	122.654	0.885416	-0.175573	0.247648	0.846896
dd_Smed_v6_10151_0_1	281.469	285.257	277.68	0.97344	-0.0388361	0.920236	1
dd_Smed_v6_10152_0_1	341.13	356.691	325.569	0.912748	-0.131712	0.20897	0.819708
dd_Smed_v6_10153_0_1	64.4717	54.9834	73.96	1.34513	0.427748	0.0228715	0.404808
dd_Smed_v6_10155_0_1	202.638	220.192	185.085	0.840565	-0.250569	0.074643	0.629228
dd_Smed_v6_10156_0_1	1095.25	1115.94	1074.57	0.962927	-0.0545017	0.475436	0.931368
dd_Smed_v6_10157_0_1	35.1128	35.5352	34.6904	0.976227	-0.0347112	0.9847	1
dd_Smed_v6_10158_0_1	46.1518	51.1006	41.203	0.806311	-0.310591	0.163796	0.780807
dd_Smed_v6_10159_0_1	216.831	207.166	226.496	1.09331	0.128701	0.245338	0.845552
dd_Smed_v6_1015_0_1	234.884	262.231	207.537	0.79143	-0.337467	0.0158868	0.341945
dd_Smed_v6_10160_0_1	139.036	132.709	145.362	1.09535	0.131391	0.363768	0.9001
dd_Smed_v6_10161_0_1	212.542	194.273	230.81	1.18807	0.248618	0.136818	0.74924
dd_Smed_v6_10162_0_1	120.822	111.569	130.076	1.16588	0.221417	0.213237	0.825498
dd_Smed_v6_10163_0_1	178.996	169.909	188.083	1.10697	0.146611	0.331102	0.885363
dd_Smed_v6_10164_0_1	268.852	269.611	268.093	0.99437	-0.00814542	0.858522	1
dd_Smed_v6_10165_0_1	404.866	409.231	400.5	0.978664	-0.0311148	0.67577	0.982674
dd_Smed_v6_10166_0_10	270.274	288.249	252.299	0.875284	-0.192176	0.126067	0.732295
dd_Smed_v6_10167_0_1	270.752	263.772	277.731	1.05292	0.0743934	0.53699	0.950926
dd_Smed_v6_10168_0_1	73.7052	65.5514	81.8589	1.24877	0.320512	0.122781	0.729615
dd_Smed_v6_10169_0_1	229.228	221.613	236.843	1.06872	0.0958863	0.305335	0.874277
dd_Smed_v6_1016_0_1	570.583	525.224	615.943	1.17272	0.229864	0.0133346	0.314018
dd_Smed_v6_10170_0_1	258.935	269.627	248.244	0.920695	-0.119204	0.363337	0.899977
dd_Smed_v6_10171_0_1	336.53	350.667	322.393	0.919372	-0.121279	0.179967	0.793508
dd_Smed_v6_10173_0_1	105.227	109.633	100.821	0.919628	-0.120878	0.471431	0.930065
dd_Smed_v6_10174_0_1	173.502	164.696	182.308	1.10693	0.14657	0.207734	0.818583
dd_Smed_v6_10175_0_1	147.707	158.028	137.387	0.869382	-0.201938	0.164487	0.780807
dd_Smed_v6_10176_0_1	819.599	847.46	791.737	0.934247	-0.0981242	0.250338	0.848817
dd_Smed_v6_10178_0_1	28.1007	34.088	22.1134	0.648714	-0.624345	0.0318657	0.471752
dd_Smed_v6_10179_0_1	231.51	241.772	221.249	0.915113	-0.127978	0.216785	0.829212
dd_Smed_v6_1017_0_1	1091.34	1083.72	1098.96	1.01406	0.0201465	0.786178	1
dd_Smed_v6_10180_0_1	269.223	269.498	268.947	0.997952	-0.00295706	0.96953	1
dd_Smed_v6_10181_0_1	10.6191	10.6907	10.5475	0.986608	-0.0194513	0.955529	1
dd_Smed_v6_10182_0_1	133.899	127.988	139.81	1.09237	0.127461	0.419944	0.915831
dd_Smed_v6_10183_0_1	217.607	216.438	218.777	1.01081	0.0155096	0.972913	1
dd_Smed_v6_10184_0_1	351.435	362.787	340.083	0.93742	-0.0932327	0.396892	0.905797
dd_Smed_v6_10185_0_1	317.435	316.31	318.561	1.00712	0.0102319	1	1
dd_Smed_v6_10186_0_1	367.126	388.44	345.812	0.890258	-0.167704	0.0797478	0.644525
dd_Smed_v6_10187_0_1	137.191	152.05	122.332	0.804552	-0.313743	0.0326671	0.474853
dd_Smed_v6_10188_0_1	162.849	170.852	154.845	0.90631	-0.141924	0.189158	0.803271
dd_Smed_v6_10189_0_1	376.456	378.825	374.086	0.987492	-0.0181598	0.809089	1
dd_Smed_v6_1018_0_1	855.695	865.351	846.039	0.977684	-0.0325605	0.709066	0.987988
dd_Smed_v6_10190_0_1	306.753	296.665	316.841	1.06801	0.0949289	0.503524	0.940145
dd_Smed_v6_10191_0_1	74.0739	78.6519	69.496	0.883589	-0.178552	0.285651	0.867015
dd_Smed_v6_10192_0_1	476.041	487.679	464.403	0.952272	-0.0705548	0.420336	0.916317
dd_Smed_v6_10193_0_1	144.616	151.505	137.727	0.909059	-0.137555	0.367367	0.90128
dd_Smed_v6_10194_0_1	131.499	150.397	112.602	0.748702	-0.417537	0.010439	0.287014
dd_Smed_v6_10195_0_1	32.9339	30.236	35.6318	1.17846	0.236898	0.325176	0.884631
dd_Smed_v6_10196_0_1	11.8993	14.32	9.47853	0.661907	-0.595299	0.191245	0.803567
dd_Smed_v6_10198_0_1	502.202	515.862	488.541	0.947038	-0.0785061	0.407119	0.910376
dd_Smed_v6_10199_0_1	221.424	220.365	222.482	1.00961	0.0137941	0.740982	0.991278
dd_Smed_v6_1019_0_1	1320.5	1295.62	1345.37	1.0384	0.0543574	0.537906	0.950964
dd_Smed_v6_101_0_1	2927.94	2989.54	2866.34	0.958792	-0.0607106	0.803816	1
dd_Smed_v6_10200_0_1	181.632	194.315	168.948	0.86945	-0.201824	0.189497	0.803271
dd_Smed_v6_10201_0_1	479.597	458.425	500.769	1.09237	0.12746	0.150424	0.76751
dd_Smed_v6_10203_0_1	282.455	275.266	289.644	1.05223	0.0734514	0.44693	0.924825
dd_Smed_v6_10205_0_1	529.334	515.844	542.825	1.0523	0.0735522	0.5076	0.941033
dd_Smed_v6_10206_0_1	136.032	137.936	134.128	0.972393	-0.0403886	0.813951	1
dd_Smed_v6_10207_0_1	209.443	196.729	222.156	1.12925	0.175363	0.0939874	0.675667
dd_Smed_v6_10208_0_1	336.022	338.431	333.614	0.985766	-0.0206827	0.804015	1
dd_Smed_v6_10209_0_1	148.546	150.705	146.388	0.971352	-0.0419332	0.734135	0.990001
dd_Smed_v6_1020_0_1	1174.25	1142.7	1205.8	1.05522	0.0775474	0.343691	0.891513
dd_Smed_v6_10210_0_1	496.09	497.269	494.911	0.995259	-0.00685627	0.903913	1
dd_Smed_v6_10211_0_1	123.815	126.281	121.349	0.960946	-0.0574722	0.713157	0.988725
dd_Smed_v6_10212_0_1	67.1218	69.6328	64.6108	0.927878	-0.107993	0.5057	0.940881
dd_Smed_v6_10214_0_1	1068.67	1087.44	1049.89	0.965471	-0.0506944	0.568044	0.959933
dd_Smed_v6_10215_0_1	188.445	175.344	201.547	1.14944	0.200929	0.164582	0.780807
dd_Smed_v6_10216_0_1	128.2	131.393	125.007	0.9514	-0.0718756	0.39361	0.905797
dd_Smed_v6_10217_0_1	139.554	149.662	129.446	0.864922	-0.209359	0.175173	0.790075
dd_Smed_v6_10218_0_1	260.884	257.921	263.847	1.02298	0.0327712	0.99843	1
dd_Smed_v6_10219_0_1	183.22	188.964	177.475	0.9392	-0.0904961	0.498702	0.939011
dd_Smed_v6_1021_0_1	3514.67	3430.83	3598.51	1.04887	0.0688403	0.383717	0.902714
dd_Smed_v6_10220_0_1	190.679	189.393	191.965	1.01358	0.0194654	0.963867	1
dd_Smed_v6_10221_0_1	204.059	203.838	204.281	1.00217	0.00313159	0.976369	1
dd_Smed_v6_10222_0_1	163.863	164.937	162.788	0.986969	-0.0189234	0.965548	1
dd_Smed_v6_10223_0_1	148.902	143.46	154.345	1.07587	0.105504	0.584871	0.963846
dd_Smed_v6_10224_0_1	21.7251	17.7752	25.6751	1.44443	0.530503	0.270367	0.859012
dd_Smed_v6_10225_0_1	330.957	321.485	340.428	1.05892	0.0825975	0.690631	0.985579
dd_Smed_v6_10226_0_1	138.017	135.648	140.386	1.03493	0.0495375	0.928346	1
dd_Smed_v6_10227_0_1	14.8925	17.2333	12.5517	0.72834	-0.457316	0.171249	0.786518
dd_Smed_v6_10227_1_1	28.3122	26.6121	30.0123	1.12777	0.173469	0.578307	0.961872
dd_Smed_v6_10228_0_1	288.197	305.429	270.965	0.887162	-0.17273	0.142486	0.755924
dd_Smed_v6_10229_0_1	353.27	352.191	354.349	1.00613	0.00881119	0.91242	1
dd_Smed_v6_1022_0_1	866.87	878.785	854.954	0.972882	-0.039663	0.68096	0.983685
dd_Smed_v6_10231_0_1	74.9834	74.7981	75.1687	1.00495	0.00712922	1	1
dd_Smed_v6_10232_0_1	177.323	165.602	189.044	1.14155	0.190999	0.450321	0.92594
dd_Smed_v6_10233_0_1	451.673	464.325	439.021	0.945504	-0.0808438	0.264313	0.858417
dd_Smed_v6_10235_0_1	277.593	282.901	272.285	0.962472	-0.0551834	0.673586	0.981774
dd_Smed_v6_10236_0_1	238.561	251.848	225.274	0.894486	-0.160869	0.253955	0.850917
dd_Smed_v6_10237_0_1	234.168	243.899	224.438	0.920205	-0.119972	0.25273	0.850852
dd_Smed_v6_10238_0_1	151.849	146.424	157.275	1.07411	0.10314	0.548809	0.954979
dd_Smed_v6_10239_0_1	56.9746	56.0834	57.8658	1.03178	0.0451355	0.871342	1
dd_Smed_v6_1023_0_1	2088.31	2075.03	2101.6	1.0128	0.0183536	0.75162	0.994448
dd_Smed_v6_10240_0_1	79.8509	81.2333	78.4685	0.965964	-0.049958	0.763141	0.99725
dd_Smed_v6_10241_0_1	80.3102	80.1485	80.4718	1.00403	0.005807	0.934238	1
dd_Smed_v6_10242_0_1	238.742	245.776	231.708	0.94276	-0.0850368	0.559365	0.958152
dd_Smed_v6_10243_0_1	244.385	244.368	244.403	1.00014	0.000206581	0.94298	1
dd_Smed_v6_10244_0_1	615.602	629.964	601.239	0.954403	-0.0673297	0.439378	0.922511
dd_Smed_v6_10245_0_1	202.545	200.525	204.565	1.02015	0.0287817	0.77049	0.998052
dd_Smed_v6_10246_0_1	359.223	365.75	352.695	0.964305	-0.0524391	0.533605	0.949398
dd_Smed_v6_10247_0_1	55.4142	57.2404	53.588	0.936192	-0.0951233	0.760306	0.996782
dd_Smed_v6_10248_0_1	372.195	410.818	333.573	0.811974	-0.300495	0.0403933	0.514936
dd_Smed_v6_10249_0_1	1628.36	1590.12	1666.59	1.04809	0.0677636	0.337944	0.887861
dd_Smed_v6_1024_0_1	1255.91	1263.79	1248.04	0.987542	-0.0180858	0.861946	1
dd_Smed_v6_10250_0_1	433.276	435.529	431.024	0.989657	-0.0149994	0.96713	1
dd_Smed_v6_10251_0_1	93.2936	92.2901	94.2971	1.02175	0.0310364	0.929969	1
dd_Smed_v6_10252_0_1	89.1264	94.7287	83.5242	0.88172	-0.181608	0.287345	0.867015
dd_Smed_v6_10253_0_1	116.643	123.238	110.048	0.892967	-0.163322	0.389899	0.904551
dd_Smed_v6_10255_0_1	178.93	177.672	180.189	1.01417	0.0202994	0.850681	1
dd_Smed_v6_10256_0_1	87.6857	98.6372	76.7342	0.777944	-0.362263	0.0200042	0.381052
dd_Smed_v6_10257_0_1	332.832	336.831	328.834	0.976258	-0.0346649	0.79981	1
dd_Smed_v6_10258_0_1	112.67	106.752	118.588	1.11087	0.151696	0.229504	0.837932
dd_Smed_v6_42_0_1	986.832	108.135	1865.53	17.2518	4.10867	5.72424e-07	0.000170138
dd_Smed_v6_1025_0_1	6223.97	6158.21	6289.73	1.02136	0.0304871	0.696804	0.985742
dd_Smed_v6_10260_0_1	482.559	454.116	511.001	1.12527	0.170267	0.0695626	0.614654
dd_Smed_v6_10261_0_1	100.592	91.5022	109.682	1.19869	0.261454	0.143538	0.757178
dd_Smed_v6_10262_0_1	75.4035	61.4342	89.3728	1.45477	0.540794	0.000650023	0.0549301
dd_Smed_v6_10263_0_1	147.396	150.865	143.927	0.954012	-0.0679213	0.510769	0.942837
dd_Smed_v6_10264_0_1	43.8868	47.2549	40.5186	0.857448	-0.221878	0.301828	0.871717
dd_Smed_v6_10265_0_1	261.738	264.115	259.362	0.982005	-0.0261979	0.844199	1
dd_Smed_v6_10266_0_1	102.732	104.974	100.489	0.957272	-0.0629993	0.691942	0.985742
dd_Smed_v6_10267_0_1	63.6776	55.7403	71.6149	1.2848	0.36154	0.0409753	0.515601
dd_Smed_v6_10268_0_1	111.997	107.22	116.773	1.0891	0.123133	0.33404	0.886984
dd_Smed_v6_10269_0_1	94.1381	98.5592	89.7171	0.910286	-0.135608	0.488934	0.93755
dd_Smed_v6_19_0_1	239.405	61.1941	417.615	6.82443	2.77071	0.000468257	0.0429377
dd_Smed_v6_10270_0_1	81.9811	86.9536	77.0086	0.885628	-0.175227	0.271937	0.859012
dd_Smed_v6_10271_0_1	579.217	598.198	560.236	0.936539	-0.0945889	0.330266	0.885363
dd_Smed_v6_10272_0_1	162.132	157.498	166.766	1.05885	0.0824929	0.774251	0.99832
dd_Smed_v6_10273_0_1	408.918	407.996	409.84	1.00452	0.0065074	0.979833	1
dd_Smed_v6_10275_0_1	40.621	39.5117	41.7303	1.05615	0.0788155	0.694704	0.985742
dd_Smed_v6_10276_0_1	282.6	266.105	299.094	1.12397	0.168605	0.161425	0.779658
dd_Smed_v6_10277_0_1	81.5706	76.8087	86.3324	1.12399	0.168632	0.345953	0.891513
dd_Smed_v6_10278_0_1	152.076	150.924	153.227	1.01526	0.0218522	0.992445	1
dd_Smed_v6_10279_0_1	218.805	208.463	229.148	1.09923	0.136491	0.239018	0.842563
dd_Smed_v6_1027_0_1	7269.79	7660.14	6879.45	0.898085	-0.155076	0.0209029	0.387468
dd_Smed_v6_10280_0_1	232.112	239.224	225.001	0.940542	-0.0884355	0.485611	0.935345
dd_Smed_v6_10281_0_1	108.053	116.354	99.7524	0.857318	-0.222098	0.168111	0.785012
dd_Smed_v6_10282_0_1	920.445	919.03	921.86	1.00308	0.00443668	0.799382	1
dd_Smed_v6_10284_0_1	88.4151	91.884	84.9462	0.924494	-0.113264	0.434609	0.921176
dd_Smed_v6_10285_0_1	40.9935	42.5391	39.448	0.927334	-0.108838	0.63947	0.974717
dd_Smed_v6_10286_0_1	537.423	584.253	490.594	0.839694	-0.252065	0.0317107	0.470853
dd_Smed_v6_10287_0_1	110.96	92.3396	129.581	1.40331	0.488831	0.00129316	0.0854145
dd_Smed_v6_10288_0_1	286.476	297.271	275.68	0.927368	-0.108786	0.221877	0.832824
dd_Smed_v6_10289_0_1	147.096	145.828	148.365	1.0174	0.0248826	0.946486	1
dd_Smed_v6_10290_0_1	403.797	405.413	402.182	0.99203	-0.0115447	0.856973	1
dd_Smed_v6_10291_0_1	231.094	233.201	228.987	0.981929	-0.02631	0.657877	0.978849
dd_Smed_v6_10292_0_1	232.165	238.245	226.085	0.948957	-0.0755855	0.739945	0.99109
dd_Smed_v6_10293_0_1	102.022	95.2276	108.817	1.14271	0.192453	0.309061	0.876504
dd_Smed_v6_10294_0_1	261.586	276.614	246.558	0.891345	-0.165944	0.160849	0.779119
dd_Smed_v6_10295_0_1	63.7458	59.8197	67.6719	1.13126	0.177935	0.410977	0.91129
dd_Smed_v6_10296_0_1	43.1823	41.5604	44.8043	1.07805	0.108426	0.671049	0.981593
dd_Smed_v6_10299_0_1	12.2701	12.623	11.9172	0.944084	-0.0830136	0.858869	1
dd_Smed_v6_1029_0_1	1725.75	1708.81	1742.69	1.01983	0.0283268	0.680699	0.983685
dd_Smed_v6_1029_1_1	1180.66	1233.01	1128.3	0.91508	-0.128031	0.179434	0.793508
dd_Smed_v6_102_0_1	627.392	619.876	634.908	1.02425	0.0345697	0.711211	0.988479
dd_Smed_v6_10301_0_1	74.5479	69.9104	79.1853	1.13267	0.179725	0.276654	0.862019
dd_Smed_v6_10302_0_1	561.425	528.738	594.113	1.12364	0.168185	0.0421776	0.519728
dd_Smed_v6_10304_0_1	789.854	764.919	814.788	1.06519	0.0911166	0.25384	0.850917
dd_Smed_v6_10305_0_1	80.4125	84.1719	76.6531	0.910673	-0.134994	0.566039	0.959746
dd_Smed_v6_10306_0_1	1307.68	1249.41	1365.95	1.09328	0.128657	0.0768061	0.636567
dd_Smed_v6_10308_0_1	420.359	422.954	417.764	0.987728	-0.0178138	0.779747	0.999921
dd_Smed_v6_10309_0_1	96.4973	92.6149	100.38	1.08384	0.116151	0.722675	0.988896
dd_Smed_v6_1030_0_1	410.1	387.844	432.357	1.11477	0.156747	0.405309	0.910376
dd_Smed_v6_10310_0_1	269.027	253.993	284.062	1.11839	0.161418	0.171961	0.786518
dd_Smed_v6_10311_0_1	623.646	626.738	620.553	0.990132	-0.0143074	0.865022	1
dd_Smed_v6_10312_0_1	91.8862	90.5618	93.2106	1.02925	0.0415902	0.861659	1
dd_Smed_v6_10313_0_1	126.587	123.606	129.567	1.04823	0.0679548	0.818565	1
dd_Smed_v6_10314_0_1	467.875	464.979	470.771	1.01246	0.0178617	0.813545	1
dd_Smed_v6_10315_0_1	525.705	570.449	480.962	0.843128	-0.246176	0.00824684	0.251179
dd_Smed_v6_10316_0_1	88.9112	92.1593	85.663	0.92951	-0.105458	0.54626	0.953232
dd_Smed_v6_10318_0_1	200.306	193.97	206.643	1.06533	0.0913071	0.547702	0.953624
dd_Smed_v6_10319_0_1	456.059	457.811	454.307	0.992346	-0.0110842	0.930511	1
dd_Smed_v6_1031_0_1	3922.41	3876.81	3968	1.02352	0.0335423	0.69249	0.985742
dd_Smed_v6_10320_0_1	101.599	103.879	99.3203	0.956119	-0.0647373	0.652653	0.978084
dd_Smed_v6_10322_0_1	478.11	462.246	493.974	1.06864	0.0957726	0.337982	0.887861
dd_Smed_v6_10323_0_1	192.074	196.747	187.4	0.952493	-0.0702189	0.637528	0.974243
dd_Smed_v6_10324_0_1	86.3521	94.8972	77.807	0.819908	-0.286466	0.186984	0.802176
dd_Smed_v6_10325_0_1	107.246	107.282	107.209	0.999318	-0.000984729	0.807258	1
dd_Smed_v6_10326_0_1	43.7421	49.6905	37.7936	0.760579	-0.394831	0.100932	0.69101
dd_Smed_v6_10327_0_1	66.6633	77.8671	55.4595	0.712233	-0.489579	0.0148216	0.332465
dd_Smed_v6_10328_0_1	7.99446	5.61021	10.3787	1.84997	0.8875	0.118807	0.724849
dd_Smed_v6_10329_0_1	95.3975	97.3902	93.4048	0.959078	-0.0602798	0.717608	0.988752
dd_Smed_v6_1032_0_1	4413.86	4627.86	4199.86	0.907518	-0.140002	0.0826996	0.652274
dd_Smed_v6_10330_0_1	531.833	497.275	566.392	1.13899	0.187758	0.0298119	0.457325
dd_Smed_v6_10331_0_1	129.96	128.281	131.639	1.02618	0.0372837	0.892619	1
dd_Smed_v6_10333_0_1	60.0169	56.3652	63.6686	1.12957	0.175775	0.565538	0.959746
dd_Smed_v6_10334_0_1	397.259	397.311	397.206	0.999737	-0.000379192	0.903622	1
dd_Smed_v6_10335_0_1	244.736	242.659	246.813	1.01712	0.0244864	0.739175	0.990884
dd_Smed_v6_10336_0_1	248.284	256.967	239.602	0.932424	-0.100943	0.315819	0.879924
dd_Smed_v6_10337_0_1	317.575	307.554	327.595	1.06516	0.0910755	0.532391	0.949398
dd_Smed_v6_10338_0_1	354.34	365.699	342.981	0.93788	-0.0925253	0.302205	0.871717
dd_Smed_v6_10339_0_1	313.264	311.175	315.354	1.01343	0.0192471	0.880114	1
dd_Smed_v6_1033_0_1	6082.64	4563.99	7601.28	1.66549	0.735946	0.013863	0.320784
dd_Smed_v6_10340_0_1	394.664	396.801	392.528	0.989232	-0.0156188	0.940816	1
dd_Smed_v6_10341_0_1	93.2936	91.7001	94.8871	1.03475	0.0492882	0.829479	1
dd_Smed_v6_10342_0_1	157.842	172.206	143.479	0.833183	-0.263294	0.0597441	0.581224
dd_Smed_v6_10343_0_1	361.381	370.109	352.653	0.952835	-0.0697011	0.481315	0.933518
dd_Smed_v6_10346_0_1	195.727	210.275	181.179	0.86163	-0.21486	0.0553615	0.568658
dd_Smed_v6_10347_0_1	372.871	359.406	386.336	1.07493	0.104241	0.426734	0.918937
dd_Smed_v6_10348_0_1	232.907	222.422	243.392	1.09428	0.129981	0.344785	0.891513
dd_Smed_v6_10349_0_1	113.04	111.326	114.754	1.03079	0.0437574	0.858778	1
dd_Smed_v6_1034_0_1	3441.76	3219.49	3664.04	1.13808	0.186606	0.00777256	0.24362
dd_Smed_v6_10350_0_1	62.4636	59.2253	65.7019	1.10935	0.14972	0.494096	0.938428
dd_Smed_v6_10351_0_1	61.3309	61.9221	60.7397	0.980905	-0.0278146	0.98179	1
dd_Smed_v6_10352_0_1	228.715	234.399	223.031	0.951503	-0.0717191	0.65188	0.978084
dd_Smed_v6_10354_0_1	240.193	245.456	234.93	0.957115	-0.0632353	0.498997	0.939011
dd_Smed_v6_10355_0_1	279.728	267.841	291.614	1.08876	0.12268	0.308717	0.875976
dd_Smed_v6_10356_0_1	172.092	169.721	174.462	1.02794	0.0397511	0.656941	0.978849
dd_Smed_v6_10357_0_1	253.391	251.159	255.622	1.01777	0.0254131	0.689218	0.985396
dd_Smed_v6_10359_0_1	265.958	296.45	235.466	0.794285	-0.332271	0.00475122	0.192721
dd_Smed_v6_1035_1_1	3160.81	3086.12	3235.5	1.0484	0.0681949	0.284805	0.867015
dd_Smed_v6_10360_0_1	149.426	150.528	148.324	0.985358	-0.0212801	0.829484	1
dd_Smed_v6_10361_0_1	263.3	250.322	276.279	1.10369	0.142341	0.285534	0.867015
dd_Smed_v6_10362_1_1	174.892	172.977	176.807	1.02214	0.0315948	0.939999	1
dd_Smed_v6_10363_0_1	47.3201	46.3686	48.2716	1.04104	0.0580274	1	1
dd_Smed_v6_10364_0_1	59.2247	58.256	60.1933	1.03326	0.0471984	0.821083	1
dd_Smed_v6_10365_0_1	171.028	165.555	176.5	1.06611	0.0923532	0.426768	0.918937
dd_Smed_v6_24180_0_1	25.3567	12.2987	38.4147	3.12347	1.64315	4.58197e-08	1.79519e-05
dd_Smed_v6_10368_0_1	29.9238	29.8274	30.0202	1.00646	0.00929225	0.942647	1
dd_Smed_v6_10369_0_1	1210.98	1217.69	1204.26	0.988973	-0.0159968	0.97878	1
dd_Smed_v6_1036_0_1	871.17	935.54	806.799	0.862388	-0.21359	0.00563032	0.211462
dd_Smed_v6_10370_0_1	129.177	121.038	137.315	1.13448	0.182031	0.274878	0.859962
dd_Smed_v6_10370_1_1	12.4599	12.1652	12.7546	1.04845	0.0682623	0.843441	1
dd_Smed_v6_10371_0_1	63.1929	65.9512	60.4345	0.916351	-0.126027	0.557943	0.957551
dd_Smed_v6_10372_0_1	164.311	176.181	152.441	0.865255	-0.208803	0.0945582	0.676559
dd_Smed_v6_10373_0_1	414.758	405.634	423.883	1.04499	0.0634877	0.498472	0.939011
dd_Smed_v6_10374_0_1	590.775	580.473	601.076	1.03549	0.0503171	0.50954	0.942023
dd_Smed_v6_10375_0_1	193.987	200.397	187.577	0.936027	-0.0953777	0.418731	0.915474
dd_Smed_v6_10376_0_1	294.855	287.347	302.363	1.05226	0.0734859	0.505053	0.940881
dd_Smed_v6_10377_0_1	510.094	512.51	507.679	0.990575	-0.0136621	0.824938	1
dd_Smed_v6_10378_0_1	241.34	249.694	232.987	0.93309	-0.0999124	0.258123	0.854414
dd_Smed_v6_10379_0_1	178.884	178.765	179.003	1.00134	0.00192616	0.867102	1
dd_Smed_v6_1037_0_1	1640.47	1724.7	1556.23	0.902316	-0.148295	0.0431901	0.523833
dd_Smed_v6_10380_0_1	976.987	1022.81	931.168	0.910406	-0.135419	0.0781755	0.640527
dd_Smed_v6_10381_0_1	20.6493	16.5158	24.7828	1.50055	0.585493	0.279689	0.864581
dd_Smed_v6_10382_0_1	230.615	219.013	242.216	1.10595	0.14528	0.220267	0.831074
dd_Smed_v6_10386_0_1	95.3916	89.9498	100.833	1.121	0.164782	0.321531	0.883045
dd_Smed_v6_10387_0_1	282.41	282.821	282	0.997096	-0.00419516	0.920721	1
dd_Smed_v6_10388_0_1	207.485	192.427	222.543	1.15651	0.209777	0.119707	0.726374
dd_Smed_v6_10389_0_1	13.929	11.4435	16.4145	1.43439	0.520441	0.312591	0.878794
dd_Smed_v6_1038_0_1	2098.14	2004.11	2192.17	1.09384	0.129395	0.082841	0.652388
dd_Smed_v6_10390_0_1	216.696	212.709	220.682	1.03748	0.0530893	0.636601	0.974157
dd_Smed_v6_10391_0_1	486.731	491.498	481.964	0.980601	-0.028262	0.734944	0.99017
dd_Smed_v6_10392_0_1	302.322	305.145	299.499	0.981497	-0.0269436	0.968	1
dd_Smed_v6_10393_0_1	175.372	176.378	174.366	0.988595	-0.0165488	0.836037	1
dd_Smed_v6_10394_0_1	340.988	339.23	342.747	1.01037	0.0148787	0.868657	1
dd_Smed_v6_10395_0_1	60.7232	59.8746	61.5717	1.02834	0.0403233	0.915396	1
dd_Smed_v6_10396_0_1	263.255	252.207	274.302	1.08761	0.121156	0.218486	0.830506
dd_Smed_v6_10397_0_1	85.4703	79.501	91.4397	1.15017	0.201847	0.226058	0.833802
dd_Smed_v6_10398_0_1	558.667	595.907	521.426	0.875012	-0.192626	0.0221839	0.398081
dd_Smed_v6_10399_0_1	114.099	113.195	115.003	1.01597	0.0228623	1	1
dd_Smed_v6_12619_0_1	61.581	32.9737	90.1882	2.73516	1.45162	4.70809e-05	0.00828192
dd_Smed_v6_103_0_1	158.751	152.094	165.408	1.08754	0.121065	0.378074	0.901674
dd_Smed_v6_10400_0_1	117.839	116.076	119.601	1.03036	0.0431531	0.672185	0.981774
dd_Smed_v6_10402_0_1	343.307	344.118	342.496	0.995286	-0.00681639	0.828712	1
dd_Smed_v6_10403_0_1	101.363	99.5564	103.171	1.0363	0.0514458	0.956273	1
dd_Smed_v6_10404_0_1	158.003	149.042	166.964	1.12025	0.163822	0.396791	0.905797
dd_Smed_v6_10405_0_1	189.82	198.272	181.367	0.914735	-0.128574	0.394098	0.905797
dd_Smed_v6_10406_0_1	430.261	435.151	425.37	0.977524	-0.0327963	0.79767	1
dd_Smed_v6_10407_0_1	1948.75	1939.01	1958.49	1.01004	0.0144192	0.91644	1
dd_Smed_v6_10408_0_1	313.399	307.106	319.691	1.04098	0.0579409	0.599915	0.967338
dd_Smed_v6_10409_0_1	506.984	517.958	496.011	0.957629	-0.0624615	0.450451	0.925986
dd_Smed_v6_1040_0_1	639.83	635.254	644.407	1.01441	0.0206388	1	1
dd_Smed_v6_10410_0_1	34.0903	31.2578	36.9228	1.18123	0.240295	0.329747	0.885363
dd_Smed_v6_10411_0_1	170.086	172.939	167.234	0.967012	-0.048394	0.800182	1
dd_Smed_v6_10412_0_1	110.19	103.38	117.001	1.13176	0.178573	0.267353	0.858778
dd_Smed_v6_10413_0_1	18.48	20.2687	16.6914	0.823505	-0.280151	0.476376	0.931572
dd_Smed_v6_10414_0_1	171.829	179.672	163.986	0.912692	-0.1318	0.296114	0.869308
dd_Smed_v6_10415_0_1	281.843	287.687	275.999	0.959371	-0.0598397	0.45214	0.926476
dd_Smed_v6_10417_0_1	346.393	357.097	335.689	0.94005	-0.0891904	0.283592	0.867015
dd_Smed_v6_10418_0_1	201.016	208.219	193.813	0.93081	-0.103441	0.484107	0.934759
dd_Smed_v6_10419_0_1	394.28	383.655	404.905	1.05539	0.0777734	0.464008	0.928932
dd_Smed_v6_1041_0_1	916.776	930.697	902.855	0.970085	-0.0438165	0.634611	0.973395
dd_Smed_v6_10420_0_1	202.717	204.586	200.847	0.981726	-0.0266072	0.990676	1
dd_Smed_v6_10421_0_1	79.5739	82.7071	76.4407	0.924234	-0.113671	0.479968	0.932801
dd_Smed_v6_10422_0_1	245.416	246.201	244.631	0.993625	-0.00922616	0.911253	1
dd_Smed_v6_10424_0_1	228.463	219.104	237.821	1.08543	0.118262	0.539472	0.951429
dd_Smed_v6_10425_0_1	895.137	923.67	866.604	0.938218	-0.0920051	0.331617	0.885534
dd_Smed_v6_10426_0_1	494.521	501.826	487.216	0.970887	-0.0426249	0.607316	0.969221
dd_Smed_v6_10427_0_1	406.371	401.321	411.42	1.02516	0.0358549	0.750774	0.994284
dd_Smed_v6_10428_0_1	84.5484	76.478	92.6189	1.21105	0.276262	0.0850545	0.655918
dd_Smed_v6_10429_0_1	387.743	370.161	405.325	1.09499	0.130924	0.340355	0.889861
dd_Smed_v6_10431_0_1	571.379	575.788	566.971	0.984688	-0.0222612	0.926687	1
dd_Smed_v6_10434_0_1	364.691	365.359	364.023	0.996345	-0.00528341	0.977387	1
dd_Smed_v6_10435_0_1	426.132	390.219	462.046	1.18407	0.243752	0.0145146	0.329667
dd_Smed_v6_10436_0_1	318.097	348.78	287.414	0.824056	-0.279185	0.0648748	0.598489
dd_Smed_v6_10437_0_1	202.081	213.379	190.783	0.894102	-0.161489	0.146763	0.762606
dd_Smed_v6_10438_0_1	232.872	233.237	232.506	0.996865	-0.00453044	0.923823	1
dd_Smed_v6_10439_0_1	34.4773	31.1744	37.7802	1.2119	0.277267	0.359238	0.898269
dd_Smed_v6_1043_0_1	264.703	147.966	381.44	2.57788	1.36619	0.15829	0.776381
dd_Smed_v6_10440_0_1	158.465	152.123	164.807	1.08338	0.115538	0.507238	0.941033
dd_Smed_v6_10441_0_1	110.418	106.44	114.397	1.07476	0.10401	0.354596	0.895992
dd_Smed_v6_10442_0_1	109.609	111.107	108.11	0.973025	-0.0394511	0.810582	1
dd_Smed_v6_10443_0_1	135.272	131.897	138.648	1.05118	0.0720162	0.692611	0.985742
dd_Smed_v6_10444_0_1	362.098	369.04	355.155	0.962376	-0.0553278	0.689842	0.985396
dd_Smed_v6_10445_0_1	384.715	383.787	385.642	1.00484	0.00695879	0.843752	1
dd_Smed_v6_10446_0_1	179.896	162.159	197.633	1.21876	0.285418	0.0446593	0.528801
dd_Smed_v6_10447_0_1	164.044	173.033	155.055	0.896099	-0.15827	0.215795	0.827422
dd_Smed_v6_10448_0_1	424.453	438.458	410.448	0.936118	-0.0952378	0.33916	0.88843
dd_Smed_v6_10449_0_1	257.503	247.349	267.657	1.0821	0.113837	0.378376	0.901674
dd_Smed_v6_1044_0_1	4439.33	4389.83	4488.83	1.02255	0.0321746	0.574704	0.961308
dd_Smed_v6_10450_0_1	80.4592	62.5337	98.3847	1.57331	0.653801	0.0867086	0.659627
dd_Smed_v6_10452_0_1	184.631	141.299	227.962	1.61334	0.690046	0.20827	0.81941
dd_Smed_v6_10453_0_1	258.7	257.075	260.325	1.01264	0.018125	1	1
dd_Smed_v6_10454_0_1	445.42	438.781	452.059	1.03026	0.0430087	0.69311	0.985742
dd_Smed_v6_10456_0_1	62.6932	65.7815	59.605	0.906106	-0.142249	0.418623	0.915399
dd_Smed_v6_10458_0_1	245.444	257.02	233.868	0.909921	-0.136186	0.263107	0.858417
dd_Smed_v6_10459_1_1	608.036	609.971	606.1	0.993654	-0.00918504	0.910987	1
dd_Smed_v6_1045_0_1	733.506	737.614	729.398	0.988862	-0.0161587	0.980134	1
dd_Smed_v6_10460_0_1	990.018	1072.15	907.888	0.846793	-0.239918	0.0347929	0.485271
dd_Smed_v6_10462_0_1	144.555	137.769	151.342	1.09852	0.135563	0.291128	0.867594
dd_Smed_v6_10464_0_1	242.263	239.699	244.826	1.02139	0.0305301	0.639991	0.974717
dd_Smed_v6_10465_0_2	88.9254	89.2123	88.6385	0.993568	-0.00930997	0.913565	1
dd_Smed_v6_10466_0_1	66.7189	57.7323	75.7055	1.31132	0.391018	0.0443431	0.52838
dd_Smed_v6_10467_0_1	262.562	263.719	261.406	0.991229	-0.012709	0.964798	1
dd_Smed_v6_10468_0_1	558.077	555.534	560.619	1.00915	0.0131452	0.967588	1
dd_Smed_v6_10469_0_1	134.221	142.148	126.294	0.888471	-0.170603	0.190595	0.803567
dd_Smed_v6_1046_0_1	1556.08	1517.51	1594.64	1.05083	0.071526	0.377127	0.901674
dd_Smed_v6_10471_0_1	99.193	97.5939	100.792	1.03277	0.0465216	0.861206	1
dd_Smed_v6_10472_0_1	301.079	312.42	289.739	0.927403	-0.108732	0.288407	0.867015
dd_Smed_v6_3259_0_1	506.388	277.114	735.662	2.65472	1.40856	4.31474e-07	0.000133491
dd_Smed_v6_10474_0_1	425.635	437.796	413.474	0.944443	-0.0824639	0.499347	0.939048
dd_Smed_v6_10476_1_1	100.962	88.8054	113.118	1.27377	0.349106	0.0543311	0.564207
dd_Smed_v6_10477_0_1	31.7305	36.6154	26.8456	0.733176	-0.447768	0.0866751	0.659627
dd_Smed_v6_10478_0_1	273.741	248.852	298.63	1.20003	0.263068	0.0113428	0.29821
dd_Smed_v6_10479_0_1	243.567	222.868	264.266	1.18575	0.2458	0.0296528	0.456415
dd_Smed_v6_1047_0_1	1646.23	1680.2	1612.26	0.959563	-0.0595503	0.423253	0.917635
dd_Smed_v6_10480_0_1	121.159	127.335	114.982	0.902988	-0.147221	0.32057	0.883037
dd_Smed_v6_10481_0_1	180.744	170.556	190.932	1.11947	0.162811	0.238745	0.842371
dd_Smed_v6_10482_0_1	246.115	263.413	228.817	0.868661	-0.203134	0.0700711	0.615362
dd_Smed_v6_10483_0_1	91.692	93.7255	89.6584	0.956606	-0.0640028	0.672017	0.981774
dd_Smed_v6_10484_0_1	42.4735	39.4276	45.5195	1.15451	0.207278	0.291345	0.867709
dd_Smed_v6_10485_0_1	316.828	324.267	309.389	0.954118	-0.0677608	0.875575	1
dd_Smed_v6_10486_0_10	259.724	261.143	258.305	0.989134	-0.015762	1	1
dd_Smed_v6_10487_0_2	47.1867	50.7571	43.6163	0.859314	-0.218742	0.301764	0.871717
dd_Smed_v6_10489_0_1	145.018	145.157	144.879	0.998081	-0.00277055	0.866361	1
dd_Smed_v6_1048_0_1	1281.56	1337.01	1226.1	0.917046	-0.124934	0.0736018	0.626578
dd_Smed_v6_10490_0_1	172.983	164.266	181.7	1.10614	0.14553	0.325878	0.884695
dd_Smed_v6_10491_0_1	24.9604	24.4503	25.4705	1.04173	0.058977	1	1
dd_Smed_v6_10491_1_1	166.785	167.366	166.205	0.99306	-0.0100474	0.893235	1
dd_Smed_v6_10493_0_1	667.808	623.816	711.8	1.14104	0.19035	0.257727	0.854414
dd_Smed_v6_10495_0_1	115.258	123.942	106.574	0.859866	-0.217816	0.138097	0.749781
dd_Smed_v6_10497_0_1	254.168	243.859	264.477	1.08455	0.117095	0.329196	0.885363
dd_Smed_v6_10498_0_1	378.961	373.047	384.876	1.03171	0.045036	0.653417	0.978085
dd_Smed_v6_10499_0_1	530.684	570.814	490.553	0.859392	-0.218611	0.0624708	0.589
dd_Smed_v6_1049_0_1	882.685	900.056	865.315	0.961402	-0.0567886	0.509614	0.942023
dd_Smed_v6_104_0_1	3030.39	3165.12	2895.66	0.914866	-0.128368	0.0793493	0.643719
dd_Smed_v6_10500_0_1	84.0726	85.7362	82.409	0.961193	-0.0571019	0.838738	1
dd_Smed_v6_10501_0_1	42.9187	48.192	37.6455	0.781156	-0.356317	0.0825987	0.652274
dd_Smed_v6_10502_0_1	18.2394	17.5446	18.9342	1.0792	0.109962	1	1
dd_Smed_v6_10504_0_1	707.692	717.61	697.775	0.972361	-0.0404367	0.543734	0.952234
dd_Smed_v6_10506_0_1	188.173	180.248	196.098	1.08793	0.121592	0.265807	0.858417
dd_Smed_v6_10507_0_1	66.7484	65.0707	68.4261	1.05157	0.0725398	0.78351	1
dd_Smed_v6_10508_0_1	188.358	198.505	178.211	0.897763	-0.155593	0.122991	0.729825
dd_Smed_v6_10509_0_1	325.163	329.625	320.702	0.972929	-0.0395935	0.916696	1
dd_Smed_v6_1050_0_1	1641.6	1632.02	1651.18	1.01174	0.0168385	0.808619	1
dd_Smed_v6_10510_0_1	284.048	291.447	276.649	0.949224	-0.0751796	0.574714	0.961308
dd_Smed_v6_10511_0_1	110.608	111.445	109.771	0.98498	-0.0218332	0.862863	1
dd_Smed_v6_10513_0_1	76.4763	69.3199	83.6327	1.20648	0.270798	0.146895	0.762606
dd_Smed_v6_10514_0_1	102.558	97.9363	107.18	1.09439	0.130121	0.447797	0.925294
dd_Smed_v6_10515_0_1	206.854	217.235	196.473	0.904424	-0.144929	0.294018	0.868775
dd_Smed_v6_10516_0_1	66.9482	67.9788	65.9176	0.969679	-0.0444211	0.870985	1
dd_Smed_v6_10517_0_1	160.608	166.189	155.028	0.932844	-0.100292	0.464579	0.929465
dd_Smed_v6_10518_0_1	203.433	212.966	193.9	0.910475	-0.135308	0.289111	0.867015
dd_Smed_v6_10519_0_1	45.6609	38.6274	52.6944	1.36417	0.448024	0.0717868	0.61923
dd_Smed_v6_1051_0_1	488.314	495.531	481.097	0.970873	-0.0426455	0.738888	0.990884
dd_Smed_v6_10520_0_1	44.2803	36.9892	51.5714	1.39423	0.479467	0.0852881	0.656898
dd_Smed_v6_10521_0_1	273.618	271.968	275.268	1.01214	0.0174025	0.76943	0.998052
dd_Smed_v6_10522_0_1	424.21	426.846	421.573	0.987647	-0.0179323	0.890143	1
dd_Smed_v6_10523_0_1	478.49	478.974	478.007	0.997982	-0.00291467	0.94418	1
dd_Smed_v6_10524_0_1	46.0617	45.3375	46.786	1.03195	0.0453718	0.732303	0.990001
dd_Smed_v6_10525_0_1	165.373	164.482	166.263	1.01083	0.0155368	0.913917	1
dd_Smed_v6_10526_0_1	392.378	388.616	396.14	1.01936	0.0276659	0.931318	1
dd_Smed_v6_10527_0_1	83.5959	79.0141	88.1778	1.11597	0.158305	0.402054	0.909246
dd_Smed_v6_10529_0_1	235.59	214.356	256.824	1.19812	0.260775	0.0208582	0.387468
dd_Smed_v6_1052_0_1	2130.54	2084.71	2176.38	1.04397	0.0620823	0.336401	0.887314
dd_Smed_v6_10530_0_1	403.067	377.254	428.88	1.13685	0.185037	0.0858743	0.657949
dd_Smed_v6_10531_0_1	42.5592	38.8065	46.3119	1.19341	0.255086	0.352759	0.895248
dd_Smed_v6_10532_0_1	712.479	700.039	724.918	1.03554	0.0503834	0.634463	0.973395
dd_Smed_v6_10533_0_1	43.9381	37.899	49.9772	1.3187	0.399113	0.155866	0.774436
dd_Smed_v6_10534_0_1	131.167	131.579	130.756	0.993745	-0.00905237	0.960309	1
dd_Smed_v6_10535_0_1	17.6575	16.6387	18.6764	1.12247	0.166674	0.662464	0.97964
dd_Smed_v6_10536_0_1	86.6017	85.8684	87.3349	1.01708	0.0244316	1	1
dd_Smed_v6_10539_0_1	97.473	88.9792	105.967	1.19092	0.252074	0.242226	0.843164
dd_Smed_v6_1053_0_1	2217.85	2298.69	2137.01	0.929662	-0.105221	0.193023	0.804087
dd_Smed_v6_10540_0_1	606.129	638.978	573.28	0.897184	-0.156524	0.0731121	0.625499
dd_Smed_v6_10541_0_1	57.7939	49.5654	66.0224	1.33203	0.413624	0.0465325	0.536921
dd_Smed_v6_10542_0_1	171.743	184.182	159.304	0.864926	-0.209351	0.0874693	0.661302
dd_Smed_v6_10543_0_1	139.269	141.057	137.481	0.974654	-0.0370379	0.627384	0.972498
dd_Smed_v6_10544_0_1	312.623	330.638	294.608	0.891029	-0.166456	0.153376	0.769066
dd_Smed_v6_10546_0_1	174.978	174.642	175.314	1.00384	0.00553644	0.918396	1
dd_Smed_v6_10547_0_1	173.686	170.037	177.336	1.04293	0.0606397	0.753935	0.995336
dd_Smed_v6_1054_0_1	10040.3	9240.48	10840.1	1.17312	0.230345	0.00587033	0.213617
dd_Smed_v6_10551_0_1	125.194	139.359	111.03	0.796715	-0.327864	0.0680161	0.611329
dd_Smed_v6_10553_0_10	184.212	180.588	187.835	1.04013	0.056765	0.785819	1
dd_Smed_v6_10554_0_1	17.7667	19.425	16.1084	0.829263	-0.270099	0.533842	0.949411
dd_Smed_v6_10555_0_1	377.586	382.914	372.258	0.97217	-0.0407191	0.647709	0.976805
dd_Smed_v6_10556_0_1	63.4773	53.2873	73.6673	1.38245	0.467232	0.210288	0.821428
dd_Smed_v6_10557_0_1	111.724	106.201	117.248	1.10402	0.142764	0.338668	0.887889
dd_Smed_v6_10558_1_1	146.959	139.268	154.65	1.11045	0.151144	0.457511	0.926842
dd_Smed_v6_1055_0_1	827.947	760.823	895.071	1.17645	0.23444	0.0394581	0.512985
dd_Smed_v6_10560_0_1	93.157	93.6165	92.6975	0.990183	-0.0142322	0.881707	1
dd_Smed_v6_10561_0_1	165.235	162.521	167.949	1.0334	0.0474033	0.804254	1
dd_Smed_v6_10562_0_1	303.867	325.192	282.542	0.868848	-0.202824	0.0331789	0.474957
dd_Smed_v6_10564_0_1	165.283	161.245	169.321	1.05009	0.0705105	0.691649	0.985726
dd_Smed_v6_10565_0_1	321.573	321.595	321.552	0.999869	-0.000188857	0.974444	1
dd_Smed_v6_10566_0_1	225.222	219.607	230.837	1.05114	0.0719545	0.48267	0.933783
dd_Smed_v6_10567_0_1	316.234	329.402	303.067	0.920053	-0.120211	0.209822	0.821138
dd_Smed_v6_10568_0_1	358.796	351.586	366.006	1.04101	0.0579903	0.574796	0.961308
dd_Smed_v6_10569_0_1	116.857	126.314	107.399	0.850255	-0.234032	0.0788436	0.642919
dd_Smed_v6_1056_0_1	333.88	320.312	347.448	1.08472	0.117318	0.256393	0.853545
dd_Smed_v6_10570_0_1	116.051	119.451	112.651	0.943068	-0.084566	0.450043	0.92581
dd_Smed_v6_10571_0_1	90.9056	87.0542	94.757	1.08848	0.122318	0.486957	0.936173
dd_Smed_v6_10573_0_1	29.9113	30.4045	29.4181	0.967558	-0.0475806	0.96292	1
dd_Smed_v6_10574_0_1	77.2657	76.5673	77.9641	1.01824	0.0260813	0.927205	1
dd_Smed_v6_10575_0_1	226.29	219.343	233.237	1.06334	0.0886062	0.507315	0.941033
dd_Smed_v6_10576_0_1	66.0165	77.5591	54.474	0.702355	-0.509728	0.0100643	0.283376
dd_Smed_v6_10577_0_1	258.025	266.259	249.791	0.938151	-0.0921077	0.421786	0.91698
dd_Smed_v6_10578_0_1	35.1811	36.1466	34.2156	0.946579	-0.0792058	0.587236	0.964336
dd_Smed_v6_10579_0_1	67.2173	57.8997	76.535	1.32186	0.402565	0.0412392	0.516328
dd_Smed_v6_1057_0_1	64.2005	28.3642	100.037	3.52687	1.81839	0.00917184	0.267807
dd_Smed_v6_10581_0_1	156.882	155.411	158.352	1.01893	0.0270503	0.80749	1
dd_Smed_v6_10582_0_1	252.929	242.21	263.648	1.08851	0.122356	0.29411	0.868775
dd_Smed_v6_10583_0_1	107.837	106.775	108.899	1.01989	0.0284187	0.885525	1
dd_Smed_v6_10585_0_1	843.25	834.323	852.177	1.0214	0.0305481	0.804449	1
dd_Smed_v6_10586_0_1	62.4151	64.609	60.2212	0.932087	-0.101463	0.65205	0.978084
dd_Smed_v6_10587_0_1	179.643	186.666	172.62	0.924754	-0.112859	0.373017	0.901674
dd_Smed_v6_10589_0_1	79.2871	77.59	80.9841	1.04374	0.0617671	0.919735	1
dd_Smed_v6_1058_0_1	1334.41	1292.74	1376.09	1.06448	0.0901445	0.199617	0.811473
dd_Smed_v6_10590_2_1	254.112	260.155	248.07	0.953547	-0.0686245	0.486466	0.935541
dd_Smed_v6_10591_0_1	151.612	146.224	156.999	1.07369	0.102572	0.53628	0.950729
dd_Smed_v6_10592_0_1	183.816	166.233	201.399	1.21154	0.276845	0.0194009	0.374947
dd_Smed_v6_10593_0_1	399.784	413.232	386.335	0.934909	-0.0971026	0.423809	0.917635
dd_Smed_v6_10595_0_1	203.875	216.258	191.493	0.885481	-0.175467	0.134219	0.74578
dd_Smed_v6_10596_0_1	17.6683	16.7268	18.6098	1.11257	0.153902	0.910846	1
dd_Smed_v6_10598_0_1	131.187	143.249	119.124	0.831587	-0.26606	0.0540241	0.56338
dd_Smed_v6_10599_0_1	87.0177	86.8909	87.1445	1.00292	0.00420453	0.971036	1
dd_Smed_v6_1059_0_1	721.936	743.48	700.393	0.942047	-0.0861287	0.325713	0.884695
dd_Smed_v6_105_0_1	4184.8	4262.01	4107.58	0.963767	-0.0532435	0.471102	0.930065
dd_Smed_v6_10601_0_1	332.374	310.25	354.498	1.14262	0.192346	0.0608057	0.585276
dd_Smed_v6_10602_0_1	330.354	315.04	345.668	1.09722	0.133856	0.229192	0.837932
dd_Smed_v6_10604_0_1	76.2511	79.7118	72.7903	0.913169	-0.131047	0.395733	0.905797
dd_Smed_v6_10605_0_1	32.9561	32.229	33.6833	1.04513	0.0636776	0.942661	1
dd_Smed_v6_10607_0_1	116.253	109.241	123.265	1.12838	0.174247	0.269083	0.859012
dd_Smed_v6_10608_0_1	62.2133	67.1297	57.297	0.853526	-0.228493	0.392155	0.90579
dd_Smed_v6_10609_0_1	110.139	104.552	115.725	1.10686	0.146476	0.336188	0.887314
dd_Smed_v6_1060_0_1	4729.47	4987.12	4471.82	0.896674	-0.157345	0.0137735	0.319571
dd_Smed_v6_10610_0_1	630.011	595.603	664.419	1.11554	0.157743	0.0655079	0.601006
dd_Smed_v6_10611_0_1	196.271	206.113	186.43	0.904503	-0.144802	0.155449	0.773722
dd_Smed_v6_10612_0_1	127.02	123.66	130.381	1.05435	0.0763568	0.552079	0.955866
dd_Smed_v6_10613_0_1	169.532	161.312	177.751	1.10191	0.140009	0.230072	0.838144
dd_Smed_v6_10614_0_1	159.857	165.098	154.616	0.93651	-0.0946342	0.544807	0.95292
dd_Smed_v6_10615_0_1	160.285	167.35	153.219	0.915558	-0.127276	0.490347	0.93755
dd_Smed_v6_10617_0_1	133.916	136.823	131.009	0.957505	-0.0626478	0.632243	0.973395
dd_Smed_v6_10618_0_1	192.359	192.583	192.136	0.997676	-0.00335605	0.93178	1
dd_Smed_v6_10619_0_1	181.191	170.749	191.634	1.12231	0.166472	0.159041	0.776597
dd_Smed_v6_1061_0_1	4006.27	4236.36	3776.17	0.891371	-0.165902	0.0151879	0.334861
dd_Smed_v6_10620_0_1	167.963	175.709	160.216	0.911824	-0.133173	0.507127	0.941033
dd_Smed_v6_10621_0_1	33.3434	29.8391	36.8476	1.23487	0.304364	0.265417	0.858417
dd_Smed_v6_10622_0_1	210.151	194.517	225.784	1.16074	0.215048	0.149445	0.765972
dd_Smed_v6_10623_0_1	124.876	124.449	125.303	1.00686	0.00986724	0.988048	1
dd_Smed_v6_1267_0_1	277.844	153.089	402.598	2.62983	1.39497	5.47676e-10	3.25565e-07
dd_Smed_v6_10625_0_1	518.424	495.677	541.17	1.09178	0.126682	0.235678	0.841566
dd_Smed_v6_10626_0_1	104.599	94.3506	114.847	1.21724	0.283616	0.0671786	0.606048
dd_Smed_v6_10627_0_1	309.903	340.35	279.455	0.821082	-0.284402	0.00920861	0.267807
dd_Smed_v6_10628_0_1	349.32	350.29	348.35	0.994463	-0.00800987	1	1
dd_Smed_v6_10629_0_1	158.017	151.861	164.173	1.08108	0.112467	0.552357	0.955866
dd_Smed_v6_1062_0_1	4798.28	4623.39	4973.17	1.07565	0.105215	0.0733539	0.625743
dd_Smed_v6_10630_0_2	46.9898	49.8003	44.1793	0.887129	-0.172784	0.455244	0.926842
dd_Smed_v6_10631_0_1	188.36	188.301	188.42	1.00064	0.000916717	1	1
dd_Smed_v6_10632_0_1	744.56	751.786	737.333	0.980775	-0.0280063	0.717612	0.988752
dd_Smed_v6_10633_0_1	2866.44	2571.25	3161.63	1.22961	0.298195	0.0616083	0.587456
dd_Smed_v6_10635_0_1	317.89	330.376	305.404	0.924414	-0.113389	0.469169	0.929966
dd_Smed_v6_10636_0_1	48.1411	44.3008	51.9814	1.17337	0.230662	0.367705	0.90128
dd_Smed_v6_10637_0_1	393.574	368.754	418.393	1.13461	0.1822	0.0572004	0.573301
dd_Smed_v6_10638_0_1	731.374	769.038	693.71	0.902048	-0.148723	0.0932242	0.675054
dd_Smed_v6_10639_0_10	207.801	215.657	199.945	0.92714	-0.109141	0.515684	0.945523
dd_Smed_v6_1063_0_1	2718.32	2813.45	2623.19	0.932373	-0.101022	0.123626	0.730032
dd_Smed_v6_10640_0_1	592.811	584.009	601.613	1.03014	0.0428445	0.703158	0.986999
dd_Smed_v6_10642_0_1	54.4871	47.2049	61.7692	1.30853	0.387951	0.0581604	0.57755
dd_Smed_v6_10644_0_1	53.4662	47.2575	59.6748	1.26276	0.336578	0.176631	0.791696
dd_Smed_v6_10645_0_1	152.417	153.915	150.919	0.980537	-0.0283565	0.720231	0.988896
dd_Smed_v6_10646_0_1	101.571	90.9003	112.242	1.23478	0.304257	0.033139	0.474882
dd_Smed_v6_10647_0_1	300.565	318.376	282.754	0.888114	-0.171183	0.178577	0.793328
dd_Smed_v6_10650_0_1	61.8692	66.8061	56.9322	0.852201	-0.230734	0.494103	0.938428
dd_Smed_v6_10651_0_1	78.8219	80.9496	76.6943	0.947433	-0.0779044	0.790397	1
dd_Smed_v6_10653_0_1	160.519	166.924	154.114	0.923255	-0.115198	0.28879	0.867015
dd_Smed_v6_10654_1_1	142.76	144.298	141.223	0.978691	-0.0310746	0.687769	0.985396
dd_Smed_v6_10655_0_1	167.149	148.845	185.453	1.24594	0.317238	0.0125837	0.307268
dd_Smed_v6_10656_0_1	167.935	172.394	163.475	0.948265	-0.0766375	0.69137	0.985621
dd_Smed_v6_10657_0_1	98.9215	102.089	95.7545	0.937955	-0.0924088	0.57978	0.962521
dd_Smed_v6_10658_0_1	70.5724	64.1371	77.0078	1.20067	0.263844	0.218107	0.830309
dd_Smed_v6_1065_0_1	3651.05	3852.46	3449.64	0.895437	-0.159335	0.0993042	0.685299
dd_Smed_v6_10660_0_1	524.945	515.463	534.427	1.03679	0.0521242	0.551713	0.955866
dd_Smed_v6_10661_0_1	189.86	184.855	194.866	1.05416	0.0760898	0.396407	0.905797
dd_Smed_v6_10662_0_1	239.249	246.105	232.393	0.94428	-0.0827129	0.549222	0.955327
dd_Smed_v6_10663_0_1	74.3076	67.0712	81.5441	1.21578	0.281888	0.645635	0.975819
dd_Smed_v6_10664_0_1	62.3567	56.9509	67.7624	1.18984	0.250768	0.252324	0.850729
dd_Smed_v6_10665_0_1	98.306	99.3004	97.3116	0.979971	-0.0291891	0.748868	0.993305
dd_Smed_v6_10666_0_1	286.946	287.406	286.487	0.996802	-0.00462059	0.976279	1
dd_Smed_v6_10667_0_1	310.472	295.579	325.365	1.10077	0.138517	0.183581	0.797955
dd_Smed_v6_10669_0_1	223.785	230.734	216.837	0.939773	-0.089616	0.339112	0.88843
dd_Smed_v6_1066_0_1	744.23	770.211	718.249	0.932535	-0.10077	0.490985	0.937842
dd_Smed_v6_10670_0_1	596.105	575.947	616.263	1.07	0.0976111	0.257216	0.854199
dd_Smed_v6_10671_0_1	233.408	239.95	226.866	0.945473	-0.0808925	0.46821	0.929966
dd_Smed_v6_10672_0_1	178.2	180.372	176.027	0.975912	-0.0351773	0.675964	0.982707
dd_Smed_v6_6604_0_1	117.996	69.9223	166.07	2.37507	1.24797	1.71092e-18	5.89891e-15
dd_Smed_v6_10674_0_1	246.167	229.122	263.212	1.14879	0.20011	0.0843716	0.653699
dd_Smed_v6_10675_0_1	150.054	156.955	143.153	0.912065	-0.132791	0.380183	0.902006
dd_Smed_v6_10676_0_1	178.146	183.828	172.463	0.938173	-0.0920738	0.332268	0.885856
dd_Smed_v6_10677_0_1	774.074	783.197	764.95	0.976701	-0.0340109	0.727505	0.98959
dd_Smed_v6_10678_0_1	30.2458	31.9641	28.5275	0.892485	-0.1641	0.855473	1
dd_Smed_v6_10679_0_1	50.0937	53.828	46.3594	0.861249	-0.215497	0.388452	0.903935
dd_Smed_v6_1067_0_1	407.959	383.93	431.987	1.12517	0.170148	0.28493	0.867015
dd_Smed_v6_10681_0_1	426.728	419.552	433.903	1.0342	0.0485215	0.578171	0.961872
dd_Smed_v6_10682_0_1	346.017	393.731	298.303	0.757631	-0.400433	0.00731914	0.234962
dd_Smed_v6_10683_0_1	314.776	314.056	315.496	1.00459	0.00660054	0.913075	1
dd_Smed_v6_10684_0_1	182.791	191.444	174.137	0.909601	-0.136695	0.277662	0.862695
dd_Smed_v6_10685_0_1	168.286	132.661	203.912	1.5371	0.620208	0.250811	0.848817
dd_Smed_v6_10687_0_1	146.201	155.022	137.38	0.886195	-0.174304	0.190962	0.803567
dd_Smed_v6_10688_0_1	367.69	371.073	364.306	0.981766	-0.0265495	0.720918	0.988896
dd_Smed_v6_10689_0_1	301.307	297.916	304.698	1.02276	0.0324734	0.695139	0.985742
dd_Smed_v6_1068_0_1	1018.56	1047.59	989.527	0.944577	-0.0822602	0.287202	0.867015
dd_Smed_v6_10690_0_1	35.6362	34.041	37.2314	1.09372	0.129246	0.67896	0.98353
dd_Smed_v6_10691_0_1	172.494	163.688	181.301	1.1076	0.147443	0.257927	0.854414
dd_Smed_v6_10693_0_1	328.958	335.197	322.719	0.962776	-0.0547285	0.785235	1
dd_Smed_v6_10696_0_1	1880.05	1719.28	2040.83	1.18702	0.247345	0.164429	0.780807
dd_Smed_v6_10698_0_1	155.088	156.57	153.606	0.981064	-0.0275811	0.601707	0.967616
dd_Smed_v6_10699_0_1	232.462	230.159	234.766	1.02001	0.0285869	0.95253	1
dd_Smed_v6_1069_0_1	1968.72	2011.92	1925.51	0.957054	-0.0633274	0.418414	0.91536
dd_Smed_v6_106_0_1	3660.34	3665.04	3655.65	0.997438	-0.00370161	0.944981	1
dd_Smed_v6_10700_0_1	422.875	429.956	415.794	0.967062	-0.048319	0.52157	0.94776
dd_Smed_v6_10703_0_1	91.7048	101.504	81.9055	0.806918	-0.309506	0.0872537	0.660881
dd_Smed_v6_10704_0_1	465.745	465.549	465.942	1.00084	0.0012178	0.979825	1
dd_Smed_v6_10707_0_1	153.363	160.499	146.228	0.911083	-0.134345	0.329972	0.885363
dd_Smed_v6_10708_0_1	226.267	223.35	229.184	1.02612	0.0371964	0.696199	0.985742
dd_Smed_v6_10709_0_1	44.4324	47.3558	41.5091	0.876537	-0.190114	0.464245	0.929082
dd_Smed_v6_1070_0_1	14219.9	13713.8	14726.1	1.07381	0.102741	0.133323	0.745495
dd_Smed_v6_10710_0_1	134.171	114.322	154.019	1.34724	0.43001	0.0219238	0.395752
dd_Smed_v6_10711_0_1	75.3118	65.6838	84.9399	1.29316	0.370906	0.0835324	0.652388
dd_Smed_v6_10712_0_1	89.676	96.79	82.562	0.853002	-0.229379	0.253133	0.850917
dd_Smed_v6_10713_0_1	12.7576	13.2728	12.2423	0.92236	-0.116598	0.767753	0.99799
dd_Smed_v6_10714_0_1	170.637	171.999	169.274	0.984158	-0.0230385	0.832026	1
dd_Smed_v6_10715_0_1	47.3564	55.4282	39.2846	0.708747	-0.496657	0.0250943	0.424119
dd_Smed_v6_10716_0_1	201.727	202.559	200.896	0.991788	-0.0118961	0.985153	1
dd_Smed_v6_10717_0_1	410.042	405.232	414.852	1.02374	0.0338487	0.616354	0.969644
dd_Smed_v6_7731_0_1	174.998	104.674	245.322	2.34368	1.22877	6.21784e-10	3.45772e-07
dd_Smed_v6_10719_0_1	762.047	696.818	827.276	1.18722	0.247587	0.191464	0.803665
dd_Smed_v6_1071_0_1	36.7604	39.3435	34.1773	0.868689	-0.203088	0.729979	0.990001
dd_Smed_v6_10722_0_1	190.452	177.112	203.793	1.15064	0.202443	0.101063	0.691117
dd_Smed_v6_10724_0_1	326.104	341.429	310.778	0.910229	-0.135698	0.29783	0.870365
dd_Smed_v6_10725_0_1	75.802	66.1219	85.4822	1.2928	0.370496	0.133689	0.74578
dd_Smed_v6_10727_0_1	407.376	411.219	403.533	0.981309	-0.0272207	0.81064	1
dd_Smed_v6_10729_0_1	38.759	42.2454	35.2725	0.834944	-0.260249	0.351155	0.89454
dd_Smed_v6_1072_0_1	434.007	400.025	467.988	1.1699	0.226382	0.0158714	0.341945
dd_Smed_v6_10730_0_1	425.892	400.684	451.1	1.12582	0.170982	0.0554409	0.568658
dd_Smed_v6_10731_0_1	167.454	171.576	163.331	0.951944	-0.0710515	0.759799	0.996782
dd_Smed_v6_10732_0_1	739.117	792.145	686.088	0.866114	-0.207371	0.0344901	0.483895
dd_Smed_v6_10733_0_1	119.654	121.794	117.514	0.964855	-0.0516153	0.790716	1
dd_Smed_v6_10733_1_1	22.6336	20.7975	24.4697	1.17657	0.234583	0.599097	0.967282
dd_Smed_v6_10734_0_1	618.13	633.801	602.458	0.950548	-0.0731683	0.43181	0.921116
dd_Smed_v6_10735_0_1	110.705	114.643	106.767	0.9313	-0.102682	0.609108	0.969644
dd_Smed_v6_10737_0_1	471.438	476.087	466.79	0.980473	-0.0284505	0.777751	0.999529
dd_Smed_v6_10738_0_1	144.744	150.063	139.425	0.929106	-0.106084	0.474849	0.930958
dd_Smed_v6_10739_0_1	26.1884	23.8959	28.4809	1.19187	0.25323	0.541421	0.951891
dd_Smed_v6_1073_0_1	2071.63	2070.33	2072.94	1.00126	0.00181586	0.787065	1
dd_Smed_v6_10741_0_1	107.046	109.045	105.048	0.963338	-0.0538864	0.826653	1
dd_Smed_v6_10742_0_1	1029.65	1009.78	1049.52	1.03935	0.0556867	0.553873	0.956222
dd_Smed_v6_10744_0_1	272.119	277.911	266.327	0.958315	-0.0614275	0.571424	0.960303
dd_Smed_v6_10745_0_1	156.428	158.265	154.591	0.976789	-0.0338817	0.800618	1
dd_Smed_v6_10746_0_1	24.821	12.3529	37.2891	3.01865	1.5939	0.01519	0.334861
dd_Smed_v6_10748_0_1	396.434	361.176	431.693	1.19524	0.257305	0.273462	0.859012
dd_Smed_v6_10749_0_1	280.158	282.911	277.406	0.98054	-0.0283517	0.737755	0.990884
dd_Smed_v6_1074_0_1	1597.24	1695.45	1499.02	0.884143	-0.177649	0.0204844	0.384449
dd_Smed_v6_10750_0_1	21.3722	20.9902	21.7541	1.0364	0.0515752	0.785974	1
dd_Smed_v6_10750_1_1	90.2669	93.1219	87.4118	0.938682	-0.0912918	0.4696	0.929966
dd_Smed_v6_10751_0_1	442.997	455.623	430.371	0.944579	-0.0822574	0.455333	0.926842
dd_Smed_v6_10752_0_1	224.531	216.139	232.923	1.07765	0.107895	0.43385	0.921116
dd_Smed_v6_10753_0_1	41.9569	33.1973	50.7165	1.52773	0.611389	0.0517618	0.556175
dd_Smed_v6_10754_0_1	86.4111	93.513	79.3092	0.848109	-0.237679	0.119827	0.726477
dd_Smed_v6_10755_0_1	200.266	214.465	186.067	0.867585	-0.204923	0.090234	0.666757
dd_Smed_v6_10757_0_1	136.779	143.107	130.451	0.911559	-0.133592	0.385775	0.902937
dd_Smed_v6_10758_0_1	114.553	123.491	105.615	0.855251	-0.22558	0.0938551	0.675413
dd_Smed_v6_10759_0_1	159.283	153.394	165.173	1.07679	0.106731	0.373961	0.901674
dd_Smed_v6_1075_0_1	784.165	813.616	754.714	0.927605	-0.108417	0.223179	0.832824
dd_Smed_v6_10760_0_1	234.296	230.591	238	1.03213	0.0456205	0.763416	0.99725
dd_Smed_v6_10761_0_1	39.589	41.1496	38.0284	0.924151	-0.1138	0.591102	0.965729
dd_Smed_v6_10762_0_1	192.305	195.2	189.411	0.970342	-0.0434341	0.836575	1
dd_Smed_v6_10763_0_1	52.3412	49.5115	55.171	1.11431	0.156145	0.38709	0.903342
dd_Smed_v6_10764_0_1	307.952	313.998	301.906	0.961489	-0.0566573	0.603036	0.967717
dd_Smed_v6_10765_0_1	126.469	138.611	114.326	0.824798	-0.277887	0.0772645	0.639129
dd_Smed_v6_10766_0_1	187.78	195.115	180.445	0.924814	-0.112766	0.578169	0.961872
dd_Smed_v6_10768_0_1	75.1316	81.867	68.3962	0.835454	-0.259367	0.152241	0.767616
dd_Smed_v6_10769_0_1	179.705	180.638	178.773	0.989677	-0.0149701	0.81811	1
dd_Smed_v6_1076_0_1	735.348	712.921	757.776	1.06292	0.0880306	0.229802	0.838144
dd_Smed_v6_10770_0_1	58.2153	60.2318	56.1988	0.933042	-0.0999862	0.720763	0.988896
dd_Smed_v6_10771_0_1	100.703	98.2507	103.155	1.04992	0.0702785	0.595049	0.966601
dd_Smed_v6_10774_0_1	100.227	93.4476	107.006	1.14509	0.195467	0.180634	0.793969
dd_Smed_v6_10776_0_1	186.369	204.274	168.464	0.824694	-0.278069	0.0441723	0.52838
dd_Smed_v6_10777_0_1	377.623	398.625	356.621	0.894629	-0.160638	0.16513	0.780807
dd_Smed_v6_10778_0_1	135.72	143.482	127.958	0.891803	-0.165203	0.2982	0.870741
dd_Smed_v6_1077_0_1	940.04	969.25	910.83	0.939726	-0.0896872	0.251875	0.85033
dd_Smed_v6_10780_0_1	86.9069	94.8252	78.9887	0.832992	-0.263625	0.136469	0.74924
dd_Smed_v6_10781_0_1	100.688	96.4026	104.974	1.08891	0.122886	0.436305	0.921523
dd_Smed_v6_10782_0_1	84.1765	92.3074	76.0457	0.82383	-0.279581	0.095405	0.676559
dd_Smed_v6_10783_0_1	29.6788	30.4106	28.947	0.951872	-0.07116	1	1
dd_Smed_v6_10784_0_1	90.1076	85.1095	95.1058	1.11745	0.160214	0.310604	0.878173
dd_Smed_v6_10785_0_1	568.347	520.284	616.411	1.18476	0.244594	0.00425242	0.182357
dd_Smed_v6_10786_0_1	325.515	316.253	334.777	1.05857	0.0821231	0.351595	0.89454
dd_Smed_v6_10787_0_1	384.274	378.895	389.652	1.02839	0.0403857	0.698063	0.98582
dd_Smed_v6_10789_0_1	135.675	125.875	145.475	1.15571	0.208781	0.334312	0.886984
dd_Smed_v6_1078_1_1	687.63	709.355	665.904	0.938747	-0.0911921	0.298157	0.870741
dd_Smed_v6_10790_0_1	65.9592	62.3987	69.5197	1.11412	0.155906	0.376716	0.901674
dd_Smed_v6_10791_0_1	231.046	236.667	225.425	0.952499	-0.0702103	0.853092	1
dd_Smed_v6_10792_0_1	164.537	150.184	178.889	1.19113	0.252335	0.0625251	0.589
dd_Smed_v6_10793_0_1	40.195	38.9928	41.3972	1.06166	0.0863251	0.688603	0.985396
dd_Smed_v6_10794_0_1	282.376	274.746	290.007	1.05555	0.0779923	0.5819	0.963481
dd_Smed_v6_10796_0_1	176.354	171.397	181.312	1.05785	0.0811366	0.562942	0.958702
dd_Smed_v6_10797_0_1	52.5821	49.8902	55.2741	1.10791	0.147847	0.456035	0.926842
dd_Smed_v6_10798_0_1	91.316	101.409	81.2227	0.800939	-0.320236	0.0467388	0.537154
dd_Smed_v6_1079_0_1	966.449	982.331	950.567	0.967665	-0.0474209	0.652801	0.978084
dd_Smed_v6_107_0_1	3625.24	3619.95	3630.54	1.00293	0.00421495	0.864553	1
dd_Smed_v6_10801_0_1	92.1785	95.3647	88.9923	0.933179	-0.0997741	0.543213	0.951891
dd_Smed_v6_10802_0_1	639.969	629.15	650.787	1.03439	0.048782	0.654318	0.978427
dd_Smed_v6_10803_0_1	87.7284	88.2332	87.2236	0.988557	-0.0166036	0.902895	1
dd_Smed_v6_10804_0_1	638.781	635.859	641.702	1.00919	0.0131982	0.836592	1
dd_Smed_v6_10805_0_1	376.189	386.517	365.861	0.946559	-0.0792361	0.565666	0.959746
dd_Smed_v6_10806_0_1	171.617	179.895	163.34	0.907974	-0.139277	0.409954	0.911081
dd_Smed_v6_10808_0_1	440.299	465.341	415.256	0.892369	-0.164288	0.0738197	0.626981
dd_Smed_v6_10811_0_1	145.248	145.931	144.566	0.990651	-0.0135514	0.941492	1
dd_Smed_v6_10812_0_1	67.5842	67.0262	68.1421	1.01665	0.0238212	0.89531	1
dd_Smed_v6_10813_0_1	347.749	334.582	360.917	1.07871	0.10931	0.329091	0.885363
dd_Smed_v6_10815_0_1	293.057	304.047	282.066	0.927706	-0.108261	0.359913	0.898269
dd_Smed_v6_10816_0_1	161.198	163.347	159.05	0.973692	-0.038463	0.791523	1
dd_Smed_v6_10817_0_1	86.4834	77.2399	95.727	1.23935	0.30958	0.290333	0.867015
dd_Smed_v6_1081_0_1	5730.45	5879.96	5580.94	0.949146	-0.0752984	0.223758	0.832824
dd_Smed_v6_10820_0_1	162.293	166.861	157.725	0.94525	-0.0812324	0.518845	0.947095
dd_Smed_v6_10822_0_1	244.918	224.123	265.712	1.18556	0.24557	0.0834082	0.652388
dd_Smed_v6_10823_0_1	391.253	416.81	365.697	0.877371	-0.188742	0.0725599	0.622576
dd_Smed_v6_10824_0_1	320.017	316.846	323.187	1.02001	0.0285876	0.765994	0.99799
dd_Smed_v6_10825_0_1	60.0295	65.8595	54.1996	0.822958	-0.281109	0.121744	0.728728
dd_Smed_v6_10826_0_1	250.416	235.874	264.957	1.1233	0.16774	0.160069	0.777922
dd_Smed_v6_10827_0_1	144.63	125.247	164.013	1.30951	0.389026	0.0187928	0.369944
dd_Smed_v6_10828_0_1	605.884	618.058	593.711	0.960607	-0.057982	0.538632	0.950964
dd_Smed_v6_10829_0_1	146.394	157.94	134.847	0.853785	-0.228055	0.161463	0.779658
dd_Smed_v6_10829_1_1	48.3267	50.1718	46.4816	0.926448	-0.110219	0.616202	0.969644
dd_Smed_v6_1082_0_1	64.0879	70.2062	57.9697	0.825705	-0.276302	0.213548	0.82552
dd_Smed_v6_10830_0_2	20.2377	16.2286	24.2468	1.49408	0.579261	0.116024	0.722984
dd_Smed_v6_10831_0_1	302.835	311.11	294.559	0.9468	-0.0788689	0.466	0.929727
dd_Smed_v6_10832_0_1	257.586	271.931	243.241	0.894496	-0.160853	0.230065	0.838144
dd_Smed_v6_10833_0_1	525.738	542.933	508.542	0.936656	-0.0944092	0.390918	0.90541
dd_Smed_v6_10834_0_1	248.015	261.239	234.791	0.89876	-0.153992	0.177148	0.792386
dd_Smed_v6_10835_0_1	648.385	604.971	691.799	1.14353	0.193488	0.219546	0.830506
dd_Smed_v6_10837_0_1	323.542	345.296	301.788	0.873999	-0.194297	0.0739608	0.626981
dd_Smed_v6_1083_0_1	609.588	584.57	634.605	1.08559	0.118483	0.330354	0.885363
dd_Smed_v6_10841_0_1	345.521	345.521	345.52	0.999997	-4.85685e-06	0.911187	1
dd_Smed_v6_10842_0_1	61.8665	58.9391	64.7938	1.09933	0.13663	0.367306	0.90128
dd_Smed_v6_10845_0_2	21.8742	19.4072	24.3412	1.25424	0.32681	0.49712	0.939011
dd_Smed_v6_10846_0_1	1057.65	1080.47	1034.83	0.957761	-0.0622631	0.684724	0.983992
dd_Smed_v6_10848_0_1	241.752	233.869	249.636	1.06742	0.0941233	0.528803	0.948731
dd_Smed_v6_10849_0_1	343.85	336.634	351.066	1.04287	0.0605607	0.762514	0.99725
dd_Smed_v6_10850_0_1	399.563	397.92	401.206	1.00826	0.0118656	0.763413	0.99725
dd_Smed_v6_10851_0_1	235.101	226.454	243.749	1.07637	0.106176	0.482649	0.933783
dd_Smed_v6_10852_0_1	488.878	483.624	494.131	1.02172	0.0310064	0.565818	0.959746
dd_Smed_v6_10853_0_1	37.9586	35.9791	39.9382	1.11004	0.15061	0.625184	0.972498
dd_Smed_v6_10854_0_1	438.4	443.12	433.68	0.978697	-0.0310663	0.65054	0.97769
dd_Smed_v6_10855_0_1	159.48	141.097	177.863	1.26058	0.334082	0.0236641	0.412065
dd_Smed_v6_10857_0_1	401.183	385.851	416.514	1.07947	0.11032	0.240084	0.843164
dd_Smed_v6_10858_0_1	208.529	208.7	208.357	0.99836	-0.00236849	0.838911	1
dd_Smed_v6_10859_0_1	131.052	126.087	136.018	1.07877	0.109381	0.359259	0.898269
dd_Smed_v6_1085_0_1	42.2279	33.0985	51.3572	1.55165	0.6338	0.137681	0.749339
dd_Smed_v6_10861_0_1	286.801	286.232	287.371	1.00398	0.00573101	0.983828	1
dd_Smed_v6_10863_0_1	165.525	163.71	167.339	1.02217	0.031633	0.789453	1
dd_Smed_v6_10864_0_1	192.624	204.649	180.599	0.882482	-0.180361	0.158629	0.776417
dd_Smed_v6_10866_0_1	349.567	357.77	341.364	0.954141	-0.0677252	0.47128	0.930065
dd_Smed_v6_10868_0_1	53.9203	60.5374	47.3032	0.781388	-0.355889	0.0712113	0.618195
dd_Smed_v6_10869_0_1	134.856	128.776	140.935	1.09442	0.130169	0.273327	0.859012
dd_Smed_v6_1086_0_1	1003.92	1001.89	1005.94	1.00405	0.00582524	0.759243	0.996782
dd_Smed_v6_10870_0_1	262.802	265.169	260.436	0.982151	-0.0259838	0.869702	1
dd_Smed_v6_10872_0_1	174.167	195.53	152.804	0.781487	-0.355706	0.0442312	0.52838
dd_Smed_v6_10873_0_1	142.806	164.232	121.381	0.739086	-0.436186	0.00594934	0.215464
dd_Smed_v6_10875_0_1	16.1254	13.8996	18.3512	1.32027	0.400836	0.288212	0.867015
dd_Smed_v6_10876_0_1	75.3768	78.5367	72.217	0.919532	-0.121029	0.371516	0.901674
dd_Smed_v6_10877_0_1	32.7701	37.4297	28.1104	0.751019	-0.413079	0.15422	0.771726
dd_Smed_v6_10878_0_1	88.6957	87.0619	90.3295	1.03753	0.0531564	0.898667	1
dd_Smed_v6_10879_0_1	102.195	102.964	101.426	0.985058	-0.0217193	0.743396	0.991773
dd_Smed_v6_71657_0_1	17.291	10.6968	23.8851	2.23291	1.15893	0.000368771	0.0363271
dd_Smed_v6_10880_0_1	98.484	99.8344	97.1337	0.972948	-0.0395652	0.888929	1
dd_Smed_v6_10881_0_1	127.552	123.487	131.617	1.06584	0.0919938	0.594652	0.966452
dd_Smed_v6_10882_0_1	187.111	191.293	182.928	0.956267	-0.064514	0.60095	0.967338
dd_Smed_v6_10883_0_1	247.844	232.315	263.374	1.1337	0.181034	0.140354	0.753482
dd_Smed_v6_10885_0_1	99.0782	99.8141	98.3424	0.985255	-0.0214307	0.849298	1
dd_Smed_v6_10888_0_1	404.805	408.257	401.354	0.983093	-0.0245999	0.691327	0.985621
dd_Smed_v6_10889_0_1	754.581	781.827	727.334	0.930301	-0.10423	0.216763	0.829212
dd_Smed_v6_1088_0_1	12202.2	11956.2	12448.2	1.04115	0.0581787	0.478564	0.931838
dd_Smed_v6_10890_0_1	54.7846	55.6219	53.9473	0.969893	-0.0441025	0.942776	1
dd_Smed_v6_10891_0_1	224.491	249.701	199.281	0.79808	-0.325394	0.0116701	0.299269
dd_Smed_v6_10892_0_1	261.179	274.478	247.879	0.903092	-0.147054	0.163294	0.780807
dd_Smed_v6_10893_0_1	459.209	487.433	430.985	0.884194	-0.177566	0.0829969	0.652388
dd_Smed_v6_10894_0_1	258.134	240.984	275.284	1.14233	0.191985	0.241251	0.843164
dd_Smed_v6_10897_0_1	34.8338	35.5744	34.0933	0.958367	-0.0613491	0.766885	0.99799
dd_Smed_v6_10898_0_1	125.834	125.678	125.991	1.0025	0.00359602	0.917608	1
dd_Smed_v6_10899_0_1	250.541	243.002	258.08	1.06205	0.0868461	0.478325	0.931838
dd_Smed_v6_1089_0_1	2200.58	2051.58	2349.58	1.14526	0.195671	0.00829703	0.252169
dd_Smed_v6_108_0_1	16620.6	16908.6	16332.6	0.965936	-0.0500008	0.476519	0.931572
dd_Smed_v6_10900_0_1	268.858	277.77	259.946	0.935832	-0.095678	0.379736	0.901937
dd_Smed_v6_10901_0_1	140.356	133.712	147.001	1.09939	0.136702	0.485792	0.935345
dd_Smed_v6_10902_0_1	192.327	181.742	202.912	1.11648	0.158956	0.172902	0.786887
dd_Smed_v6_10903_0_1	113.447	117.16	109.735	0.936626	-0.0944544	0.416374	0.913564
dd_Smed_v6_10905_0_1	153.354	140.918	165.79	1.1765	0.234498	0.0950968	0.676559
dd_Smed_v6_10906_0_1	22.1986	21.3328	23.0643	1.08116	0.112586	0.718884	0.988806
dd_Smed_v6_10908_0_1	130.266	134.745	125.786	0.933507	-0.0992673	0.518617	0.94702
dd_Smed_v6_1090_0_1	242.88	238.268	247.491	1.03871	0.0547958	0.773451	0.99832
dd_Smed_v6_10910_0_1	237.685	236.301	239.069	1.01172	0.0168036	0.868905	1
dd_Smed_v6_10911_0_1	837.038	882.919	791.157	0.896069	-0.158318	0.0526292	0.558667
dd_Smed_v6_10912_0_1	53.7419	51.4492	56.0346	1.08912	0.123167	0.469252	0.929966
dd_Smed_v6_10914_0_1	119.694	112.626	126.762	1.12551	0.170583	0.233868	0.84152
dd_Smed_v6_10915_0_1	149.851	145.095	154.606	1.06554	0.0915906	0.782158	1
dd_Smed_v6_10916_0_1	129.7	125.306	134.095	1.07014	0.0977954	0.62891	0.972794
dd_Smed_v6_10917_0_1	222.871	240.179	205.563	0.855877	-0.224524	0.0782453	0.640538
dd_Smed_v6_10918_0_1	14.5589	14.1282	14.9895	1.06096	0.0853687	0.815591	1
dd_Smed_v6_10919_0_1	38.2522	38.6577	37.8467	0.979022	-0.0305865	1	1
dd_Smed_v6_1091_0_1	17.6805	18.7516	16.6095	0.885766	-0.175003	1	1
dd_Smed_v6_10921_0_1	331.399	326.297	336.501	1.03127	0.0444254	0.800993	1
dd_Smed_v6_10923_0_1	94.238	89.4863	98.9897	1.1062	0.145611	0.505545	0.940881
dd_Smed_v6_10924_0_1	335.911	366.026	305.796	0.835448	-0.259378	0.00922025	0.267807
dd_Smed_v6_10925_0_1	128.211	127.425	128.997	1.01233	0.0176836	0.952819	1
dd_Smed_v6_10926_0_1	267.454	289.207	245.701	0.849567	-0.235201	0.0511236	0.554289
dd_Smed_v6_10927_0_1	167.898	164.749	171.047	1.03823	0.0541238	0.688687	0.985396
dd_Smed_v6_10928_0_1	39.9894	45.443	34.5357	0.759979	-0.395969	0.150771	0.767616
dd_Smed_v6_10929_0_2	218.003	217.154	218.853	1.00782	0.0112407	0.855158	1
dd_Smed_v6_1092_0_1	1205.37	1222.82	1187.92	0.971459	-0.0417753	0.634099	0.973395
dd_Smed_v6_10930_0_1	48.1518	50.7755	45.5282	0.896658	-0.157371	0.572976	0.960757
dd_Smed_v6_10933_0_1	67.656	70.0795	65.2324	0.930835	-0.103403	0.532107	0.949398
dd_Smed_v6_10934_0_1	234.449	226.483	242.415	1.07035	0.0980765	0.306128	0.874398
dd_Smed_v6_10935_0_1	355.514	356.384	354.644	0.995115	-0.0070644	0.720042	0.988896
dd_Smed_v6_10936_0_1	180.408	172.643	188.174	1.08996	0.12428	0.733921	0.990001
dd_Smed_v6_10939_0_1	195.996	203.478	188.513	0.926454	-0.110209	0.388676	0.903935
dd_Smed_v6_1093_0_1	112.751	122.311	103.191	0.84368	-0.245232	0.0984688	0.681978
dd_Smed_v6_10941_0_1	258.902	258.549	259.256	1.00273	0.0039357	0.975749	1
dd_Smed_v6_10942_0_1	80.4758	78.7281	82.2235	1.0444	0.0626725	0.705678	0.987033
dd_Smed_v6_10943_0_1	148.352	144.799	151.904	1.04907	0.0691086	0.545811	0.95292
dd_Smed_v6_10945_0_1	331.019	338.401	323.637	0.956372	-0.0643562	0.629706	0.972797
dd_Smed_v6_10946_0_1	499.674	515.631	483.716	0.938106	-0.0921777	0.293418	0.868775
dd_Smed_v6_10947_0_1	109.54	106.677	112.403	1.05368	0.0754312	0.804052	1
dd_Smed_v6_10948_0_1	42.5551	46.7304	38.3798	0.821301	-0.284016	0.195954	0.806814
dd_Smed_v6_10949_0_1	169.39	157.613	181.166	1.14944	0.200932	0.127839	0.732546
dd_Smed_v6_10718_0_1	75.079	47.4455	102.713	2.16485	1.11427	0.000134887	0.0180257
dd_Smed_v6_10951_0_1	207.742	203.065	212.419	1.04607	0.0649729	0.734076	0.990001
dd_Smed_v6_10952_0_1	47.9651	52.7795	43.1507	0.817565	-0.290594	0.219695	0.830506
dd_Smed_v6_10953_0_1	31.8763	28.2729	35.4796	1.2549	0.327568	0.249302	0.848513
dd_Smed_v6_10954_0_1	668.944	675.387	662.5	0.98092	-0.0277931	0.721538	0.988896
dd_Smed_v6_10955_0_1	199.793	193.3	206.286	1.06718	0.093808	0.506289	0.940881
dd_Smed_v6_10956_0_1	21.4084	20.1711	22.6456	1.12267	0.166937	0.604425	0.968261
dd_Smed_v6_10957_0_1	70.392	65.1721	75.6119	1.16019	0.21436	0.252753	0.850852
dd_Smed_v6_10958_0_1	342.763	351.675	333.851	0.949315	-0.0750413	0.609997	0.969644
dd_Smed_v6_10959_0_1	228.639	226.905	230.373	1.01528	0.0218841	0.846682	1
dd_Smed_v6_1095_0_1	2151.89	2106.39	2197.4	1.04321	0.061028	0.374006	0.901674
dd_Smed_v6_10962_0_1	730.951	698.418	763.485	1.09316	0.128509	0.120545	0.726684
dd_Smed_v6_10965_0_1	113.205	113.299	113.111	0.998341	-0.00239587	0.896472	1
dd_Smed_v6_10966_0_1	309.313	312.371	306.254	0.980417	-0.0285333	0.865057	1
dd_Smed_v6_10967_0_1	247.352	254.013	240.692	0.947557	-0.0777151	0.549776	0.955499
dd_Smed_v6_10968_0_1	24.4382	23.8864	24.9899	1.04619	0.0651507	0.895917	1
dd_Smed_v6_10969_0_1	659.23	672.741	645.719	0.959832	-0.059146	0.524859	0.947917
dd_Smed_v6_1096_0_1	1693.96	1596.81	1791.11	1.12168	0.165664	0.0276433	0.444203
dd_Smed_v6_10970_0_1	124.592	118.521	130.663	1.10245	0.140715	0.311912	0.878173
dd_Smed_v6_10972_0_1	306.459	322.678	290.241	0.899476	-0.152843	0.163779	0.780807
dd_Smed_v6_10973_0_1	29.0961	28.5566	29.6356	1.03778	0.0535023	0.904425	1
dd_Smed_v6_10974_0_1	234.667	238.104	231.23	0.971131	-0.0422626	0.767872	0.99799
dd_Smed_v6_10976_0_1	110.774	105.264	116.283	1.10468	0.143625	0.596084	0.966601
dd_Smed_v6_10977_0_1	398.718	397.037	400.4	1.00847	0.0121682	0.865346	1
dd_Smed_v6_10979_0_1	166.956	164.387	169.524	1.03125	0.0443934	0.871988	1
dd_Smed_v6_1097_0_1	1051.88	1051.51	1052.25	1.0007	0.00101626	0.799233	1
dd_Smed_v6_10980_0_1	174.599	168.461	180.736	1.07286	0.101465	0.553385	0.956222
dd_Smed_v6_10981_0_1	163.929	165.277	162.58	0.983684	-0.0237331	1	1
dd_Smed_v6_10983_0_1	317.459	333.218	301.699	0.905412	-0.143353	0.391893	0.90579
dd_Smed_v6_10984_0_1	280.382	271.69	289.075	1.06399	0.0894791	0.468592	0.929966
dd_Smed_v6_10985_0_1	219.099	226.315	211.883	0.93623	-0.0950657	0.444853	0.924734
dd_Smed_v6_10986_0_1	365.035	367.925	362.145	0.984291	-0.0228434	0.993314	1
dd_Smed_v6_10987_0_1	467.336	490.438	444.233	0.905789	-0.142753	0.161091	0.779414
dd_Smed_v6_10988_0_1	276.994	302.97	251.017	0.828522	-0.271387	0.00932634	0.270213
dd_Smed_v6_10989_0_1	384.342	392.356	376.327	0.959145	-0.0601789	0.548876	0.954993
dd_Smed_v6_1098_0_1	10167	10426.4	9907.68	0.950252	-0.0736177	0.256736	0.853665
dd_Smed_v6_10990_0_1	478.266	473.086	483.446	1.0219	0.0312541	0.581543	0.963476
dd_Smed_v6_10991_0_1	47.882	51.7987	43.9652	0.848771	-0.236554	0.230525	0.838346
dd_Smed_v6_10994_0_1	294.751	284.349	305.153	1.07316	0.10187	0.405854	0.910376
dd_Smed_v6_10996_0_1	311.894	304.073	319.714	1.05144	0.0723644	0.525201	0.947917
dd_Smed_v6_10997_0_1	567.036	528.368	605.705	1.14637	0.197071	0.0359611	0.49217
dd_Smed_v6_10998_0_1	132.704	135.796	129.612	0.95446	-0.067244	0.663487	0.980106
dd_Smed_v6_10999_0_1	19.5887	17.0284	22.1491	1.30072	0.37931	0.506217	0.940881
dd_Smed_v6_1099_0_1	2611.73	2655.34	2568.11	0.96715	-0.0481883	0.577726	0.961839
dd_Smed_v6_10_0_1	16888	16551.2	17224.8	1.0407	0.0575555	0.347166	0.892721
dd_Smed_v6_10_1_1	1824.01	1926.69	1721.32	0.893409	-0.162607	0.823856	1
dd_Smed_v6_11000_0_1	81.8478	79.7806	83.915	1.05182	0.072892	0.728519	0.989906
dd_Smed_v6_11002_0_1	356.297	338.389	374.205	1.10584	0.145145	0.134614	0.74593
dd_Smed_v6_11003_0_1	20.302	16.7943	23.8098	1.41773	0.503587	0.168774	0.785012
dd_Smed_v6_11004_0_1	983.683	1013.26	954.108	0.941625	-0.086775	0.248216	0.847091
dd_Smed_v6_11005_0_1	156.378	156.272	156.483	1.00135	0.00195309	0.990544	1
dd_Smed_v6_11006_0_1	220.542	220.609	220.475	0.99939	-0.000880184	0.911488	1
dd_Smed_v6_11007_0_1	708.365	704.213	712.517	1.01179	0.0169139	0.629759	0.972797
dd_Smed_v6_11008_0_1	119.766	128.551	110.981	0.863327	-0.212021	0.126778	0.732461
dd_Smed_v6_1100_0_1	2672.47	2750.17	2594.76	0.943492	-0.0839177	0.283844	0.867015
dd_Smed_v6_11010_0_1	297.225	315.374	279.077	0.884906	-0.176404	0.0694227	0.614602
dd_Smed_v6_11011_0_1	184.811	184.295	185.327	1.0056	0.00805742	0.973847	1
dd_Smed_v6_11012_0_1	167.03	176.85	157.21	0.888943	-0.169836	0.207426	0.818569
dd_Smed_v6_11013_0_1	66.5139	54.284	78.7437	1.45059	0.536639	0.00576796	0.213266
dd_Smed_v6_11014_0_1	40.5819	41.7762	39.3877	0.942827	-0.0849353	0.761055	0.996863
dd_Smed_v6_11015_0_1	13.0653	15.0429	11.0877	0.737069	-0.440129	0.317526	0.880336
dd_Smed_v6_11017_0_1	177.841	187.038	168.645	0.901666	-0.149334	0.263983	0.858417
dd_Smed_v6_11018_0_1	121.51	117.518	125.503	1.06795	0.0948406	0.740068	0.991145
dd_Smed_v6_11019_0_1	602.212	609.746	594.678	0.975288	-0.0361003	0.738243	0.990884
dd_Smed_v6_1101_0_1	1469.75	1451.51	1487.99	1.02513	0.035802	0.703592	0.986999
dd_Smed_v6_11021_0_1	37.4281	30.5484	44.3078	1.45041	0.536464	0.033703	0.478194
dd_Smed_v6_11022_0_1	116.886	98.7056	135.066	1.36837	0.452457	0.00382401	0.17212
dd_Smed_v6_11023_0_1	309.572	309.13	310.014	1.00286	0.00412375	0.904043	1
dd_Smed_v6_11023_1_1	124.863	119.25	130.475	1.09413	0.129785	0.404973	0.910376
dd_Smed_v6_11024_0_1	464.589	491.374	437.804	0.890981	-0.166534	0.0955744	0.676559
dd_Smed_v6_11025_0_1	55.1977	50.4669	59.9285	1.18748	0.247904	0.233524	0.841143
dd_Smed_v6_11026_0_1	71.1824	74.1728	68.192	0.919367	-0.121286	0.63669	0.974157
dd_Smed_v6_11027_0_1	194.327	195.618	193.035	0.986796	-0.0191766	0.88564	1
dd_Smed_v6_1102_0_1	6999.94	7260.96	6738.93	0.928105	-0.107641	0.177342	0.792495
dd_Smed_v6_11031_0_1	33.4873	35.0938	31.8808	0.908447	-0.138526	0.435391	0.921386
dd_Smed_v6_11032_0_1	93.8374	86.6352	101.04	1.16627	0.221896	0.313153	0.879512
dd_Smed_v6_11034_0_1	428.048	441.464	414.633	0.939223	-0.0904599	0.263405	0.858417
dd_Smed_v6_11037_0_1	52.7119	63.2889	42.1349	0.665754	-0.586938	0.0032488	0.15688
dd_Smed_v6_11039_0_1	86.3932	80.6314	92.1549	1.14292	0.192719	0.205339	0.816917
dd_Smed_v6_1103_0_1	493.076	513.76	472.393	0.919482	-0.121107	0.15167	0.767616
dd_Smed_v6_11040_0_1	382.116	383.194	381.039	0.994377	-0.00813588	0.970933	1
dd_Smed_v6_11041_0_1	267.711	265.92	269.501	1.01347	0.0192999	0.959059	1
dd_Smed_v6_11042_1_1	223.168	230.264	216.072	0.938369	-0.0917724	0.393054	0.905797
dd_Smed_v6_11045_0_1	19.8218	16.9569	22.6868	1.33791	0.419982	0.17838	0.793328
dd_Smed_v6_11046_0_1	123.276	120.571	125.981	1.04487	0.0633274	0.61807	0.969644
dd_Smed_v6_11047_0_1	209.17	215.908	202.432	0.937584	-0.0929795	0.572932	0.960757
dd_Smed_v6_11048_0_1	183.088	189.781	176.394	0.92946	-0.105535	0.487304	0.93642
dd_Smed_v6_11049_0_1	76.1197	84.7572	67.4823	0.796184	-0.328827	0.0775469	0.639265
dd_Smed_v6_1104_0_1	5227.57	5290.9	5164.23	0.976059	-0.0349598	0.633715	0.973395
dd_Smed_v6_11050_0_1	24.638	24.4399	24.836	1.01621	0.0231931	1	1
dd_Smed_v6_11051_0_1	177.194	187.563	166.825	0.889435	-0.169039	0.345868	0.891513
dd_Smed_v6_11053_0_1	51.1198	47.2621	54.9776	1.16325	0.218161	0.300084	0.871717
dd_Smed_v6_11054_0_1	29.6605	34.5802	24.7408	0.715462	-0.483053	0.0891243	0.665503
dd_Smed_v6_11057_0_1	62.251	55.2708	69.2311	1.25258	0.324902	0.177981	0.793229
dd_Smed_v6_11059_0_1	29.0719	28.0808	30.063	1.07059	0.0984061	0.817919	1
dd_Smed_v6_11060_0_1	30.7553	24.1744	37.3361	1.54445	0.627093	0.0207574	0.387468
dd_Smed_v6_11061_0_1	140.333	126.754	153.912	1.21426	0.280081	0.0555497	0.568658
dd_Smed_v6_11062_0_1	121.451	117.634	125.268	1.0649	0.0907202	0.604502	0.968261
dd_Smed_v6_11063_0_1	103.494	101.33	105.658	1.04272	0.0603454	0.895771	1
dd_Smed_v6_11066_0_1	237.538	237.36	237.716	1.0015	0.00215689	0.978657	1
dd_Smed_v6_11067_0_1	622.521	634.367	610.675	0.962653	-0.0549115	0.490556	0.93755
dd_Smed_v6_11068_0_1	294.179	323.058	265.3	0.821215	-0.284168	0.00739406	0.236487
dd_Smed_v6_1106_0_1	5122.9	5096.23	5149.57	1.01047	0.0150204	0.850178	1
dd_Smed_v6_11070_0_1	236.194	234.57	237.818	1.01385	0.0198377	0.864028	1
dd_Smed_v6_11071_0_1	64.1118	63.6819	64.5418	1.0135	0.0193501	0.990172	1
dd_Smed_v6_11072_0_1	204.298	209.785	198.812	0.947691	-0.0775112	0.682387	0.983984
dd_Smed_v6_11073_0_1	132.319	132.435	132.202	0.998241	-0.00253925	0.96708	1
dd_Smed_v6_11074_0_1	337.642	328.102	347.183	1.05815	0.0815497	0.353767	0.895534
dd_Smed_v6_11075_0_1	58.1669	52.3085	64.0254	1.224	0.291598	0.140662	0.753499
dd_Smed_v6_11076_0_1	118.949	131.831	106.067	0.80457	-0.313709	0.0210401	0.389174
dd_Smed_v6_11077_0_1	238.878	242.535	235.221	0.969846	-0.0441719	0.733533	0.990001
dd_Smed_v6_11078_0_1	56.6506	58.4364	54.8649	0.938882	-0.0909837	0.790061	1
dd_Smed_v6_11079_0_1	49.9645	53.4981	46.4309	0.867897	-0.204404	0.281191	0.865153
dd_Smed_v6_1107_0_1	6112.4	6185.35	6039.45	0.976412	-0.0344377	0.736325	0.99055
dd_Smed_v6_11081_0_1	140.962	153.592	128.332	0.835535	-0.259228	0.0436172	0.525842
dd_Smed_v6_11083_0_1	74.3888	70.4709	78.3067	1.11119	0.152108	0.380083	0.902006
dd_Smed_v6_11084_0_1	84.8305	85.025	84.636	0.995425	-0.00661589	0.991871	1
dd_Smed_v6_11085_0_1	505.275	471.876	538.675	1.14156	0.191007	0.0835123	0.652388
dd_Smed_v6_11087_0_1	155.808	153.1	158.516	1.03538	0.0501555	0.935095	1
dd_Smed_v6_11088_0_2	120.573	113.47	127.676	1.1252	0.170185	0.198209	0.808783
dd_Smed_v6_11089_0_1	277.73	278.908	276.552	0.991555	-0.0122349	0.833168	1
dd_Smed_v6_11090_0_1	63.4267	68.2867	58.5668	0.85766	-0.221522	0.311678	0.878173
dd_Smed_v6_11091_0_1	97.8203	102.331	93.3096	0.911841	-0.133147	0.442849	0.922971
dd_Smed_v6_11092_0_1	318.014	331.676	304.352	0.917619	-0.124033	0.262742	0.858417
dd_Smed_v6_11093_0_1	190.49	180.245	200.735	1.11368	0.155339	0.322635	0.883954
dd_Smed_v6_11096_0_1	73.0293	70.132	75.9267	1.08263	0.114536	0.529707	0.949301
dd_Smed_v6_11097_0_1	213.164	233.475	192.852	0.826009	-0.275771	0.0282316	0.446979
dd_Smed_v6_11098_0_1	34.2313	34.1964	34.2663	1.00204	0.00294383	0.901005	1
dd_Smed_v6_11099_0_1	76.0439	77.7387	74.3492	0.956399	-0.0643147	0.846653	1
dd_Smed_v6_1109_0_1	6132.82	5960.88	6304.76	1.05769	0.080917	0.218753	0.830506
dd_Smed_v6_110_0_1	4381.92	4454.53	4309.3	0.967398	-0.0478188	0.421637	0.916827
dd_Smed_v6_11100_0_1	132.549	116.914	148.185	1.26747	0.341955	0.0197701	0.378729
dd_Smed_v6_11101_0_1	44.4476	44.2859	44.6092	1.0073	0.0104954	0.881326	1
dd_Smed_v6_11103_1_1	164.215	175.349	153.082	0.873014	-0.195923	0.0871779	0.660766
dd_Smed_v6_11104_0_1	82.7797	70.6255	94.934	1.34419	0.426737	0.269707	0.859012
dd_Smed_v6_11106_0_1	85.3418	87.2149	83.4688	0.957048	-0.0633365	0.534678	0.949939
dd_Smed_v6_11107_0_1	310.437	296.963	323.911	1.09075	0.125315	0.255935	0.853545
dd_Smed_v6_11109_0_1	252.311	247.952	256.671	1.03516	0.0498571	0.8983	1
dd_Smed_v6_1110_0_1	3506.07	3534.43	3477.71	0.983953	-0.0233393	0.779468	0.999719
dd_Smed_v6_11111_2_1	273.202	244.422	301.981	1.23549	0.305082	0.146591	0.762606
dd_Smed_v6_11112_0_1	91.278	98.3473	84.2086	0.856236	-0.223919	0.181008	0.794614
dd_Smed_v6_11113_0_1	155.198	160.373	150.024	0.935471	-0.0962357	0.563563	0.959152
dd_Smed_v6_11115_0_1	365.181	363.453	366.909	1.00951	0.0136548	0.968688	1
dd_Smed_v6_11117_0_1	209.888	213.516	206.261	0.966023	-0.0498707	0.715697	0.988725
dd_Smed_v6_11118_0_1	418.503	420.896	416.111	0.988632	-0.016494	0.880267	1
dd_Smed_v6_1111_0_1	7090.25	7535.15	6645.34	0.881913	-0.181292	0.00629257	0.22229
dd_Smed_v6_11120_0_1	192.113	193.16	191.066	0.989162	-0.0157219	0.77182	0.998186
dd_Smed_v6_11121_0_1	174.82	172.522	177.118	1.02664	0.037932	0.656	0.978804
dd_Smed_v6_11122_0_1	79.3876	73.5371	85.2381	1.15912	0.213025	0.358395	0.898217
dd_Smed_v6_11123_0_1	369.889	375.237	364.541	0.971496	-0.0417195	0.686656	0.985396
dd_Smed_v6_11124_0_1	92.4369	87.6243	97.2496	1.10985	0.150362	0.429138	0.919647
dd_Smed_v6_11125_0_1	71.2141	67.1336	75.2947	1.12157	0.165514	0.459528	0.926842
dd_Smed_v6_11125_1_1	24.3504	25.6023	23.0984	0.9022	-0.148482	0.704044	0.986999
dd_Smed_v6_11127_0_1	449.221	470.483	427.96	0.909619	-0.136665	0.140505	0.753499
dd_Smed_v6_11128_0_1	493.696	490.35	497.043	1.01365	0.0195588	0.819694	1
dd_Smed_v6_11130_0_1	386.539	396.214	376.863	0.95116	-0.0722407	0.36957	0.90128
dd_Smed_v6_11131_0_1	30.1093	31.2334	28.9852	0.928022	-0.107769	0.639096	0.974717
dd_Smed_v6_11132_0_1	62.5337	67.2682	57.7992	0.859235	-0.218876	0.295839	0.869308
dd_Smed_v6_11133_0_1	174.332	174.343	174.32	0.999866	-0.000193096	1	1
dd_Smed_v6_11134_0_1	291.8	300.826	282.774	0.939993	-0.0892788	0.489933	0.93755
dd_Smed_v6_11135_0_1	263.921	243.342	284.5	1.16913	0.22544	0.092193	0.672299
dd_Smed_v6_11136_0_1	14.6924	13.0449	16.34	1.2526	0.324928	0.398354	0.906459
dd_Smed_v6_11137_0_1	109.91	126.399	93.4214	0.739101	-0.436157	0.00683441	0.228791
dd_Smed_v6_1113_0_1	2190.66	2249.89	2131.43	0.947349	-0.0780314	0.245796	0.845552
dd_Smed_v6_11140_0_1	546.31	513.205	579.414	1.12901	0.175058	0.043874	0.527437
dd_Smed_v6_11141_0_1	577.017	558.796	595.237	1.06521	0.0911431	0.368251	0.90128
dd_Smed_v6_11142_0_1	73.5869	67.8093	79.3646	1.17041	0.227013	0.210185	0.821428
dd_Smed_v6_11144_0_1	79.5895	78.5924	80.5866	1.02537	0.0361495	0.727124	0.989336
dd_Smed_v6_11145_0_1	299.315	309.652	288.977	0.933232	-0.0996919	0.267852	0.859012
dd_Smed_v6_11146_0_1	115.019	118.936	111.103	0.934145	-0.098282	0.645683	0.975819
dd_Smed_v6_11148_0_1	590.902	573.773	608.03	1.05971	0.0836629	0.327547	0.885363
dd_Smed_v6_11149_0_1	959.888	973.194	946.582	0.972655	-0.0399994	0.608361	0.969644
dd_Smed_v6_1114_0_1	4831.25	4845.79	4816.71	0.993999	-0.00868386	0.762548	0.99725
dd_Smed_v6_11150_0_1	260.308	259.58	261.037	1.00561	0.00807507	0.983729	1
dd_Smed_v6_11151_0_1	25.2682	25.9083	24.6281	0.95059	-0.0731054	1	1
dd_Smed_v6_11152_0_1	297.176	302.636	291.716	0.963916	-0.0530206	0.628681	0.972788
dd_Smed_v6_11153_0_1	235.431	242.623	228.239	0.940717	-0.0881671	0.447723	0.925294
dd_Smed_v6_11154_0_1	925.593	942.402	908.783	0.964327	-0.0524058	0.598302	0.96699
dd_Smed_v6_11155_0_1	1261.22	1207.64	1314.81	1.08874	0.122659	0.342195	0.891404
dd_Smed_v6_11156_0_1	44.307	37.9039	50.7102	1.33786	0.419932	0.392213	0.90579
dd_Smed_v6_11157_0_1	327.718	325.067	330.37	1.01631	0.0233454	0.52742	0.948271
dd_Smed_v6_11158_0_1	126.971	120.933	133.01	1.09987	0.137328	0.378421	0.901674
dd_Smed_v6_1115_0_1	435.995	438.041	433.949	0.990658	-0.0135416	1	1
dd_Smed_v6_11160_0_1	504.329	513.239	495.419	0.96528	-0.0509812	0.659796	0.978874
dd_Smed_v6_11161_0_1	46.2355	44.9291	47.5419	1.05815	0.0815496	0.845583	1
dd_Smed_v6_11162_0_1	115.907	123.151	108.664	0.882363	-0.180557	0.560909	0.958545
dd_Smed_v6_11163_0_1	380.774	391.37	370.178	0.945853	-0.0803126	0.486001	0.935377
dd_Smed_v6_11164_0_1	101.16	96.9068	105.414	1.08779	0.121394	0.389488	0.904173
dd_Smed_v6_11165_0_1	44.2849	42.3127	46.2571	1.09322	0.128584	0.477793	0.931797
dd_Smed_v6_11168_0_1	153.458	164.567	142.35	0.864995	-0.209237	0.113228	0.717359
dd_Smed_v6_11169_0_1	125.67	125.005	126.336	1.01065	0.0152794	0.803848	1
dd_Smed_v6_11170_0_1	72.779	64.2139	81.3441	1.26677	0.341153	0.101766	0.693083
dd_Smed_v6_11171_0_4	13.9976	15.982	12.0132	0.751669	-0.41183	0.237016	0.841566
dd_Smed_v6_11171_1_1	49.1895	47.9386	50.4404	1.05219	0.073391	0.782537	1
dd_Smed_v6_11172_0_1	123.148	107.654	138.642	1.28785	0.36497	0.0186177	0.368834
dd_Smed_v6_11175_0_1	71.332	69.9594	72.7046	1.03924	0.0555298	0.814619	1
dd_Smed_v6_11176_0_1	62.9413	63.3686	62.5139	0.986513	-0.0195906	0.894429	1
dd_Smed_v6_11177_0_1	502.453	512.244	492.661	0.961771	-0.0562351	0.44186	0.922971
dd_Smed_v6_11178_0_1	11.0048	11.2559	10.7538	0.955387	-0.0658421	1	1
dd_Smed_v6_11179_0_1	287.507	296.336	278.678	0.940414	-0.0886325	0.39199	0.90579
dd_Smed_v6_1117_0_1	248.334	256.881	239.786	0.933453	-0.0993512	0.349154	0.894356
dd_Smed_v6_11181_0_1	104.874	111.458	98.29	0.881857	-0.181383	0.276041	0.861234
dd_Smed_v6_11182_0_1	297.794	298.964	296.625	0.992173	-0.0113363	0.811704	1
dd_Smed_v6_11184_0_1	598.532	564.484	632.58	1.12063	0.164315	0.0840075	0.65263
dd_Smed_v6_11185_0_1	104.266	101.993	106.539	1.04457	0.0629107	0.792426	1
dd_Smed_v6_11186_0_1	102.938	100.02	105.855	1.05834	0.0818005	0.728629	0.989978
dd_Smed_v6_11187_0_1	222.874	231.103	214.644	0.928781	-0.106589	0.396076	0.905797
dd_Smed_v6_11189_0_1	473.595	509.622	437.568	0.858613	-0.219921	0.08058	0.646703
dd_Smed_v6_1118_0_1	3011.58	3100.52	2922.64	0.942629	-0.0852381	0.250774	0.848817
dd_Smed_v6_11190_0_1	106.439	106.501	106.377	0.99883	-0.00168862	0.912582	1
dd_Smed_v6_11191_0_5	197.918	195.688	200.148	1.02279	0.0325151	0.720417	0.988896
dd_Smed_v6_11192_0_1	207.533	197.661	217.406	1.09989	0.13736	0.235095	0.841566
dd_Smed_v6_11193_0_1	224.985	208.221	241.748	1.16102	0.215388	0.337813	0.887861
dd_Smed_v6_11194_0_1	201.954	205.067	198.841	0.969636	-0.0444852	0.908	1
dd_Smed_v6_11196_0_1	75.1464	79.1274	71.1654	0.899377	-0.153002	0.312977	0.879391
dd_Smed_v6_11197_0_1	98.3911	91.0337	105.749	1.16164	0.216167	0.152648	0.767846
dd_Smed_v6_11198_0_1	165.341	147.409	183.274	1.2433	0.31417	0.0114344	0.29821
dd_Smed_v6_11199_0_1	303.227	321.179	285.275	0.88821	-0.171027	0.204458	0.816398
dd_Smed_v6_1119_0_1	2159.72	1552.39	2767.04	1.78244	0.833851	0.105023	0.699891
dd_Smed_v6_111_0_1	5108.47	5158.26	5058.67	0.980695	-0.0281242	0.734017	0.990001
dd_Smed_v6_11200_0_1	178.169	167.937	188.401	1.12186	0.16589	0.189014	0.803271
dd_Smed_v6_11201_0_1	192.559	192.846	192.271	0.99702	-0.00430547	0.819137	1
dd_Smed_v6_11203_0_1	83.0039	75.4413	90.5665	1.20049	0.263624	0.226865	0.834775
dd_Smed_v6_11206_0_1	148.022	152.361	143.683	0.943045	-0.0846019	0.570832	0.959968
dd_Smed_v6_11207_0_1	86.3422	91.8051	80.8793	0.880989	-0.182804	0.304306	0.873942
dd_Smed_v6_11208_0_1	223.967	223.59	224.344	1.00337	0.00485687	0.97106	1
dd_Smed_v6_1120_0_1	3305.22	3334.08	3276.37	0.982692	-0.0251886	0.6327	0.973395
dd_Smed_v6_11210_0_1	258.781	245.359	272.204	1.10941	0.149796	0.219743	0.830506
dd_Smed_v6_11211_0_1	287.18	303.137	271.222	0.894716	-0.160499	0.198944	0.809459
dd_Smed_v6_11212_1_1	338.792	337.523	340.06	1.00752	0.0108046	0.742976	0.991773
dd_Smed_v6_11213_0_1	19.0456	21.7608	16.3305	0.750454	-0.414165	0.274746	0.859962
dd_Smed_v6_11214_0_1	77.0085	74.309	79.708	1.07266	0.101188	0.634608	0.973395
dd_Smed_v6_11216_0_1	357.577	362.801	352.353	0.971202	-0.0421573	0.940347	1
dd_Smed_v6_1121_0_1	1399.09	1473.2	1324.98	0.899389	-0.152984	0.0540811	0.56338
dd_Smed_v6_11220_0_1	100.846	95.7467	105.946	1.10652	0.146036	0.343835	0.891513
dd_Smed_v6_11221_0_1	60.1241	54.9331	65.3151	1.18899	0.249741	0.325776	0.884695
dd_Smed_v6_11223_0_1	508.262	541.425	475.098	0.877496	-0.188535	0.0240649	0.41444
dd_Smed_v6_11225_0_1	103.487	110.158	96.8164	0.878884	-0.186255	0.310725	0.878173
dd_Smed_v6_11226_0_1	114.116	96.9012	131.33	1.3553	0.438611	0.00248457	0.133849
dd_Smed_v6_11227_0_1	91.1857	83.0499	99.3216	1.19593	0.258129	0.117098	0.72379
dd_Smed_v6_11228_0_1	270.642	252.684	288.599	1.14213	0.191729	0.137966	0.749781
dd_Smed_v6_11229_0_1	151.282	162.788	139.777	0.858646	-0.219865	0.0791705	0.643719
dd_Smed_v6_1122_0_1	20026.4	19694.7	20358.2	1.03369	0.0478053	0.435629	0.921449
dd_Smed_v6_11230_0_1	11.298	12.3038	10.2922	0.836509	-0.257548	0.590196	0.96552
dd_Smed_v6_11231_0_1	176.94	187.575	166.306	0.886612	-0.173625	0.165612	0.781611
dd_Smed_v6_11232_0_1	363.819	350.201	377.437	1.07777	0.108052	0.323697	0.884205
dd_Smed_v6_11234_0_1	160.341	144.358	176.324	1.22143	0.288575	0.0354263	0.49014
dd_Smed_v6_11236_0_1	97.2998	90.8461	103.754	1.14208	0.191664	0.335036	0.887043
dd_Smed_v6_11237_0_1	233.401	230.195	236.606	1.02785	0.039631	0.763523	0.997262
dd_Smed_v6_11238_0_1	315.988	303.816	328.161	1.08013	0.111207	0.415055	0.913283
dd_Smed_v6_11239_0_1	86.7207	91.439	82.0023	0.896798	-0.157145	0.338481	0.887869
dd_Smed_v6_1123_0_1	2577.22	2662.26	2492.17	0.93611	-0.0952504	0.167967	0.784925
dd_Smed_v6_11240_0_1	181.978	169.885	194.072	1.14237	0.192027	0.0968688	0.678554
dd_Smed_v6_11241_0_1	95.8629	90.1826	101.543	1.12597	0.171172	0.378622	0.901674
dd_Smed_v6_11243_0_1	280.75	288.695	272.804	0.944958	-0.0816786	0.390141	0.904593
dd_Smed_v6_11244_0_1	24.4015	25.1321	23.6709	0.941862	-0.086412	1	1
dd_Smed_v6_11245_0_1	471.289	498.534	444.045	0.890702	-0.166985	0.0923632	0.672971
dd_Smed_v6_11246_0_1	122.027	113.829	130.225	1.14404	0.194132	0.278403	0.863113
dd_Smed_v6_11247_0_1	67.2991	63.0062	71.592	1.13627	0.184304	0.341561	0.890668
dd_Smed_v6_11248_0_1	368.394	378.898	357.889	0.944551	-0.0823001	0.528127	0.948592
dd_Smed_v6_11249_0_1	52.335	53.4184	51.2517	0.959438	-0.0597389	0.948723	1
dd_Smed_v6_1124_0_1	553.776	546.944	560.607	1.02498	0.0355963	0.785361	1
dd_Smed_v6_11251_0_1	257.227	263.74	250.713	0.950605	-0.073082	0.460362	0.926842
dd_Smed_v6_11252_0_1	342.287	368.173	316.402	0.859385	-0.218623	0.0345984	0.484913
dd_Smed_v6_11253_0_1	300.175	303.171	297.18	0.980238	-0.0287955	0.84616	1
dd_Smed_v6_11254_0_1	99.3017	85.4332	113.17	1.32466	0.405624	0.0173659	0.354286
dd_Smed_v6_11255_0_1	36.5002	34.2018	38.7985	1.1344	0.181926	0.526087	0.948271
dd_Smed_v6_11256_0_1	31.0091	32.227	29.7911	0.924412	-0.113392	0.535003	0.950125
dd_Smed_v6_11258_0_1	19.4098	20.4367	18.3828	0.899502	-0.152802	0.983333	1
dd_Smed_v6_11259_0_1	1079.98	1077.46	1082.49	1.00466	0.00670843	0.93443	1
dd_Smed_v6_1125_0_1	4235.63	4581.37	3889.89	0.849067	-0.23605	0.00228524	0.126673
dd_Smed_v6_11261_0_1	215.492	217.929	213.055	0.977635	-0.0326327	0.882184	1
dd_Smed_v6_11262_0_1	265.285	276.554	254.016	0.918504	-0.122642	0.293963	0.868775
dd_Smed_v6_11263_0_1	155.966	152.355	159.576	1.0474	0.0668097	0.722672	0.988896
dd_Smed_v6_11264_0_1	167.574	156.569	178.578	1.14057	0.189752	0.424396	0.917635
dd_Smed_v6_11265_0_1	95.9784	89.9242	102.033	1.13465	0.182248	0.377169	0.901674
dd_Smed_v6_11266_0_1	223.824	218.772	228.876	1.04618	0.0651367	0.600798	0.967338
dd_Smed_v6_11267_0_1	358.702	362.28	355.124	0.980248	-0.0287819	0.841319	1
dd_Smed_v6_11268_0_1	394.45	377.448	411.452	1.09009	0.124444	0.159089	0.776597
dd_Smed_v6_11269_0_1	151.704	164.04	139.369	0.849606	-0.235134	0.261871	0.858417
dd_Smed_v6_1126_0_1	594.285	592.938	595.632	1.00454	0.00654101	0.943248	1
dd_Smed_v6_11270_0_1	42.6673	37.861	47.4737	1.25389	0.326413	0.185431	0.799825
dd_Smed_v6_11271_0_1	382.303	396.179	368.428	0.929953	-0.10477	0.378032	0.901674
dd_Smed_v6_11272_0_1	112.75	115.891	109.609	0.945799	-0.0803937	0.731933	0.990001
dd_Smed_v6_11273_0_1	160.005	153.898	166.113	1.07938	0.110197	0.407093	0.910376
dd_Smed_v6_11274_0_1	97.226	104.46	89.9923	0.861503	-0.215072	0.204101	0.816398
dd_Smed_v6_11277_0_1	101.945	107.06	96.8292	0.904438	-0.144906	0.397108	0.906001
dd_Smed_v6_11279_0_1	163.804	153.688	173.919	1.13164	0.178415	0.179882	0.793508
dd_Smed_v6_1127_0_1	1284.48	1486.08	1082.89	0.72869	-0.456622	0.00380506	0.17212
dd_Smed_v6_11280_0_1	253.309	251.489	255.13	1.01448	0.0207354	0.86475	1
dd_Smed_v6_11281_1_1	187.41	184.052	190.768	1.03649	0.0517089	0.738127	0.990884
dd_Smed_v6_11282_0_1	170.861	166.047	175.674	1.05798	0.0813142	0.55641	0.957294
dd_Smed_v6_11283_0_1	110.7	110.103	111.298	1.01086	0.0155832	0.839124	1
dd_Smed_v6_11285_0_1	46.4797	39.0977	53.8616	1.37762	0.462173	0.021767	0.394576
dd_Smed_v6_11286_0_1	26.9222	25.734	28.1104	1.09235	0.127432	0.708102	0.987572
dd_Smed_v6_11287_0_1	68.0936	66.8754	69.3118	1.03643	0.0516259	0.674927	0.982194
dd_Smed_v6_11288_0_1	13.0596	12.129	13.9903	1.15346	0.20597	0.888627	1
dd_Smed_v6_11289_0_1	471.655	461.017	482.293	1.04615	0.0650911	0.585387	0.964216
dd_Smed_v6_1128_0_1	1106.26	1111.38	1101.14	0.990781	-0.0133623	0.977517	1
dd_Smed_v6_11291_0_1	286.242	297.448	275.036	0.92465	-0.11302	0.423745	0.917635
dd_Smed_v6_11292_0_1	163.041	169.047	157.035	0.928945	-0.106335	0.468989	0.929966
dd_Smed_v6_11293_0_1	184.49	170.122	198.859	1.16892	0.225182	0.0916166	0.670083
dd_Smed_v6_11294_0_1	88.2938	78.3841	98.2035	1.25285	0.325214	0.0498338	0.550137
dd_Smed_v6_11295_1_1	221.032	222.87	219.194	0.983504	-0.0239965	0.806792	1
dd_Smed_v6_11296_0_1	1196.56	1186.71	1206.41	1.0166	0.0237572	0.688599	0.985396
dd_Smed_v6_11297_0_1	70.4345	68.9589	71.9101	1.0428	0.0604578	0.999813	1
dd_Smed_v6_11298_0_1	194.92	199.156	190.684	0.957459	-0.062718	0.58532	0.964216
dd_Smed_v6_11299_0_1	225.436	240.705	210.167	0.873131	-0.19573	0.0892538	0.665503
dd_Smed_v6_1129_0_1	1335.32	996.469	1674.16	1.68009	0.748542	0.122569	0.729578
dd_Smed_v6_112_0_1	9985.46	10027.9	9943.01	0.991534	-0.0122662	0.837748	1
dd_Smed_v6_11300_0_1	530.303	564.872	495.735	0.877605	-0.188356	0.0673171	0.606945
dd_Smed_v6_11302_0_1	30.7731	20.9594	40.5868	1.93645	0.953412	0.00253094	0.13508
dd_Smed_v6_11303_0_1	25.1319	21.1526	29.1113	1.37625	0.460743	0.0835408	0.652388
dd_Smed_v6_11304_0_1	202.461	200.945	203.977	1.01509	0.0216021	0.687253	0.985396
dd_Smed_v6_11305_0_1	66.2481	68.1241	64.3721	0.944924	-0.0817301	0.615701	0.969644
dd_Smed_v6_11306_0_1	268.292	264.669	271.916	1.02738	0.0389704	0.660739	0.978889
dd_Smed_v6_11307_0_1	348.475	357.902	339.048	0.947323	-0.0780724	0.446857	0.924825
dd_Smed_v6_11308_0_1	75.4631	85.4979	65.4283	0.765262	-0.385975	0.0810859	0.647448
dd_Smed_v6_1130_0_1	2630.29	2701.85	2558.72	0.947024	-0.0785273	0.286571	0.867015
dd_Smed_v6_11310_0_1	554.964	533.298	576.63	1.08125	0.112703	0.193516	0.804087
dd_Smed_v6_11311_0_1	218.695	227.325	210.066	0.924082	-0.113908	0.459452	0.926842
dd_Smed_v6_11312_0_1	128.342	121.397	135.286	1.11441	0.156274	0.334499	0.886984
dd_Smed_v6_11313_0_1	111.416	106.883	115.949	1.08482	0.117459	0.424584	0.917635
dd_Smed_v6_11314_0_1	85.3672	87.7035	83.031	0.946724	-0.0789837	0.508765	0.941909
dd_Smed_v6_11315_0_1	48.3275	48.0124	48.6425	1.01312	0.0188113	0.90087	1
dd_Smed_v6_11316_0_1	85.7178	86.2736	85.1619	0.987115	-0.0187104	0.938174	1
dd_Smed_v6_11317_0_1	391.973	412.715	371.23	0.899481	-0.152834	0.110707	0.711322
dd_Smed_v6_11318_0_1	161.472	173.675	149.268	0.859466	-0.218488	0.120318	0.726684
dd_Smed_v6_11319_0_1	184.362	191.256	177.468	0.927907	-0.107948	0.416069	0.913359
dd_Smed_v6_1131_0_1	3204.23	3278.36	3130.11	0.954779	-0.0667617	0.396117	0.905797
dd_Smed_v6_11320_0_1	109.845	103.302	116.387	1.12667	0.172062	0.493732	0.938428
dd_Smed_v6_11322_0_1	87.98	87.5444	88.4156	1.00995	0.0142871	0.800633	1
dd_Smed_v6_11323_0_1	72.5454	75.4705	69.6203	0.922484	-0.116404	0.592916	0.965951
dd_Smed_v6_11324_0_1	257.587	262.543	252.63	0.962243	-0.0555274	0.734549	0.990062
dd_Smed_v6_11325_0_1	33.7156	32.962	34.4692	1.04573	0.0645046	0.928672	1
dd_Smed_v6_11326_0_1	20.1093	20.7984	19.4202	0.933738	-0.0989108	0.855949	1
dd_Smed_v6_11327_0_1	295.6	305.298	285.901	0.936468	-0.094699	0.36807	0.90128
dd_Smed_v6_11328_0_10	278.872	277.929	279.815	1.00679	0.00975962	0.669362	0.981593
dd_Smed_v6_11329_0_1	237.574	248.093	227.055	0.915202	-0.127838	0.257038	0.853956
dd_Smed_v6_1132_0_1	5603.4	5419.94	5786.87	1.0677	0.0945053	0.157337	0.775317
dd_Smed_v6_11330_0_1	292.627	265.399	319.856	1.20519	0.269264	0.0231708	0.40801
dd_Smed_v6_11331_0_1	28.2364	29.2005	27.2722	0.933963	-0.0985633	0.806023	1
dd_Smed_v6_11332_0_1	150.967	158.389	143.545	0.906286	-0.141961	0.269382	0.859012
dd_Smed_v6_11334_0_1	214.095	219.001	209.189	0.955194	-0.0661349	0.627783	0.972498
dd_Smed_v6_11335_0_1	161.537	173.907	149.167	0.857739	-0.221389	0.163035	0.780807
dd_Smed_v6_11336_0_1	599.634	588.038	611.229	1.03944	0.0558025	0.586371	0.964336
dd_Smed_v6_11337_0_1	527.626	513.904	541.348	1.0534	0.0750595	0.459594	0.926842
dd_Smed_v6_1133_0_1	172.857	168.02	177.694	1.05757	0.0807551	0.586656	0.964336
dd_Smed_v6_11341_0_1	294.332	324.97	263.694	0.811442	-0.30144	0.0202417	0.382618
dd_Smed_v6_11342_0_1	173.113	189.465	156.761	0.827385	-0.27337	0.0742736	0.628265
dd_Smed_v6_11343_0_1	22.4212	23.855	20.9874	0.879789	-0.18477	0.492132	0.938279
dd_Smed_v6_11344_0_1	472.604	453.315	491.894	1.0851	0.117833	0.254463	0.851288
dd_Smed_v6_11345_0_1	289.116	277.056	301.175	1.08705	0.120421	0.274781	0.859962
dd_Smed_v6_11346_0_1	142.527	138.347	146.707	1.06043	0.0846551	0.575971	0.961602
dd_Smed_v6_11349_0_1	210.239	226.325	194.154	0.857854	-0.221195	0.0959295	0.676559
dd_Smed_v6_1134_0_1	1268.75	1363.53	1173.97	0.860982	-0.215944	0.0126689	0.307395
dd_Smed_v6_11351_0_1	343.734	344.751	342.718	0.994103	-0.00853286	0.985544	1
dd_Smed_v6_11352_0_1	116.693	119.248	114.138	0.957154	-0.0631777	0.597118	0.966601
dd_Smed_v6_11353_0_1	145.125	146.093	144.158	0.986753	-0.0192394	0.817438	1
dd_Smed_v6_11354_0_1	205.355	210.407	200.303	0.951978	-0.0710005	0.542161	0.951891
dd_Smed_v6_11355_0_1	18.7424	16.4142	21.0706	1.28368	0.360283	0.331577	0.885534
dd_Smed_v6_11356_0_1	89.6957	91.0099	88.3815	0.97112	-0.0422784	0.952862	1
dd_Smed_v6_11357_0_1	92.0227	87.826	96.2193	1.09557	0.131678	0.398756	0.906459
dd_Smed_v6_11358_0_1	80.3441	79.6818	81.0065	1.01662	0.0237874	0.948878	1
dd_Smed_v6_11359_0_1	156.267	155.897	156.637	1.00475	0.00683549	0.925939	1
dd_Smed_v6_1135_0_1	2419.11	2448.01	2390.21	0.97639	-0.0344702	0.66293	0.98004
dd_Smed_v6_11360_0_1	21.0872	21.2482	20.9263	0.984848	-0.0220275	0.92732	1
dd_Smed_v6_11363_0_1	325.472	324.976	325.968	1.00305	0.00439914	0.941152	1
dd_Smed_v6_11365_0_1	309.655	317.029	302.281	0.95348	-0.0687251	0.63461	0.973395
dd_Smed_v6_11366_0_1	404.268	424.559	383.978	0.904416	-0.144941	0.222384	0.832824
dd_Smed_v6_11367_0_1	237.119	241.324	232.915	0.965157	-0.0511649	0.683694	0.983992
dd_Smed_v6_11368_0_1	101.494	107.08	95.9083	0.895667	-0.158966	0.630897	0.973223
dd_Smed_v6_1136_0_1	373.423	372.453	374.393	1.00521	0.00749621	0.94877	1
dd_Smed_v6_11370_0_1	181.5	190.629	172.371	0.904226	-0.145245	0.270989	0.859012
dd_Smed_v6_11371_0_1	93.5778	99.3363	87.8194	0.884061	-0.177782	0.305645	0.874277
dd_Smed_v6_11372_0_1	40.827	35.4364	46.2175	1.30424	0.383207	0.123666	0.730032
dd_Smed_v6_11374_0_1	400.024	395.37	404.679	1.02354	0.0335736	0.810534	1
dd_Smed_v6_11375_0_1	45.3356	44.0454	46.6259	1.05859	0.082141	0.697403	0.985742
dd_Smed_v6_11376_0_1	203.52	216.29	190.749	0.881915	-0.181289	0.153728	0.769713
dd_Smed_v6_11377_0_1	371.724	382.123	361.326	0.945576	-0.0807344	0.466963	0.929727
dd_Smed_v6_11378_0_1	397.34	383.329	411.351	1.0731	0.101788	0.399134	0.906459
dd_Smed_v6_11379_0_1	47.3819	44.3567	50.4071	1.1364	0.184475	0.433209	0.921116
dd_Smed_v6_1137_0_1	16831.2	17243.3	16419.1	0.952198	-0.0706668	0.338073	0.887861
dd_Smed_v6_11380_0_1	118.908	107.845	129.971	1.20516	0.269225	0.0645967	0.597374
dd_Smed_v6_11382_0_1	82.8378	82.2861	83.3894	1.01341	0.0192158	1	1
dd_Smed_v6_11385_0_1	135.06	133.808	136.313	1.01872	0.0267599	0.977453	1
dd_Smed_v6_11386_0_1	33.1737	35.7443	30.6031	0.856168	-0.224034	0.333707	0.886984
dd_Smed_v6_11387_0_1	422.443	419.546	425.339	1.01381	0.0197863	0.652861	0.978084
dd_Smed_v6_11388_0_1	157.995	146.331	169.658	1.15942	0.213398	0.0958029	0.676559
dd_Smed_v6_11389_0_1	33.9608	26.0105	41.9112	1.61131	0.688238	0.00800581	0.248004
dd_Smed_v6_1138_0_1	183.595	185.224	181.966	0.982408	-0.0256061	0.936819	1
dd_Smed_v6_11390_0_1	252.39	259.995	244.785	0.941498	-0.0869696	0.531957	0.949398
dd_Smed_v6_11391_0_1	297.436	299.738	295.134	0.984639	-0.022333	0.880053	1
dd_Smed_v6_11392_0_1	160.024	157.2	162.848	1.03593	0.0509257	0.746587	0.992146
dd_Smed_v6_11394_0_1	570.6	595.905	545.296	0.915073	-0.128042	0.232729	0.840131
dd_Smed_v6_11395_0_1	98.8349	99.2157	98.4542	0.992325	-0.0111148	0.915475	1
dd_Smed_v6_11396_0_1	289.623	311.331	267.914	0.860542	-0.216682	0.0826318	0.652274
dd_Smed_v6_11397_0_1	224.956	240.123	209.79	0.873676	-0.194829	0.101407	0.692237
dd_Smed_v6_11398_0_1	100.104	96.0552	104.153	1.0843	0.11677	0.476588	0.931572
dd_Smed_v6_11399_0_1	111.796	100.833	122.759	1.21745	0.283865	0.0886731	0.664639
dd_Smed_v6_1139_0_1	3645.03	3705.93	3584.13	0.967134	-0.0482118	0.517866	0.946612
dd_Smed_v6_113_0_1	4336.55	4487.51	4185.58	0.932717	-0.100489	0.15171	0.767616
dd_Smed_v6_11400_0_1	241.291	234.153	248.43	1.06097	0.0853867	0.523826	0.947917
dd_Smed_v6_11401_0_1	461.234	455.657	466.811	1.02448	0.0348912	0.603546	0.967775
dd_Smed_v6_11402_0_1	67.589	64.3726	70.8053	1.09993	0.137411	0.559061	0.958143
dd_Smed_v6_11403_0_1	56.1524	53.2548	59.0499	1.10882	0.149023	0.583025	0.963481
dd_Smed_v6_11404_0_1	115.462	112.999	117.925	1.0436	0.0615663	0.75867	0.996782
dd_Smed_v6_11405_0_1	617.275	661.196	573.354	0.867147	-0.205652	0.0183579	0.366875
dd_Smed_v6_11406_0_1	119.448	116.799	122.096	1.04536	0.0639994	0.554247	0.956422
dd_Smed_v6_11408_0_1	360.7	339.717	381.683	1.12353	0.168042	0.0785234	0.641244
dd_Smed_v6_11409_0_1	449.656	468.417	430.895	0.919896	-0.120458	0.23788	0.842093
dd_Smed_v6_1140_0_1	16084.5	15428.3	16740.6	1.08506	0.117774	0.0432928	0.523833
dd_Smed_v6_11410_0_1	89.5793	96.7512	82.4074	0.851745	-0.231506	0.225087	0.832951
dd_Smed_v6_11411_0_3	232.082	241.08	223.083	0.925347	-0.111933	0.320953	0.883045
dd_Smed_v6_11412_0_1	188.958	173.866	204.051	1.17361	0.230956	0.286451	0.867015
dd_Smed_v6_11413_0_1	252.034	244.927	259.14	1.05803	0.0813786	0.505737	0.940881
dd_Smed_v6_11417_0_1	144.685	145.511	143.859	0.988645	-0.0164756	0.841832	1
dd_Smed_v6_11419_0_1	17.8603	15.3321	20.3886	1.3298	0.411213	0.492346	0.938299
dd_Smed_v6_1141_0_1	191.228	91.3485	291.107	3.18677	1.6721	0.0170392	0.352545
dd_Smed_v6_11420_0_1	160.925	159.685	162.164	1.01553	0.0222258	0.772829	0.998186
dd_Smed_v6_11422_0_1	90.6415	82.0642	99.2188	1.20904	0.273861	0.166393	0.782914
dd_Smed_v6_11423_0_1	13.0291	12.6524	13.4057	1.05954	0.0834386	0.870744	1
dd_Smed_v6_11424_0_2	147.142	150.45	143.834	0.956023	-0.0648831	0.455852	0.926842
dd_Smed_v6_11425_0_1	438.97	466.262	411.677	0.882931	-0.179627	0.110684	0.711322
dd_Smed_v6_11428_0_1	277.2	298.531	255.869	0.857094	-0.222475	0.0565659	0.57026
dd_Smed_v6_11429_0_1	404.051	394.133	413.97	1.05033	0.0708427	0.431305	0.921116
dd_Smed_v6_1142_0_1	1008.82	1046.32	971.315	0.928313	-0.107317	0.167761	0.784812
dd_Smed_v6_11432_0_1	183.775	176.538	191.013	1.08199	0.113692	0.366028	0.901084
dd_Smed_v6_11434_0_1	263.935	262.2	265.671	1.01324	0.0189739	1	1
dd_Smed_v6_11435_0_1	237.742	242.833	232.651	0.958068	-0.0618005	0.714053	0.988725
dd_Smed_v6_11436_0_1	215.214	213.426	217.002	1.01676	0.0239721	0.807535	1
dd_Smed_v6_11439_0_1	113.905	102.326	125.483	1.2263	0.294314	0.0611081	0.586549
dd_Smed_v6_1143_0_1	1614.54	1613.98	1615.1	1.0007	0.00100358	0.980507	1
dd_Smed_v6_11440_0_1	165.738	169.787	161.689	0.952304	-0.0705064	0.727759	0.989671
dd_Smed_v6_11441_0_1	76.2075	68.0264	84.3886	1.24053	0.310954	0.0855572	0.65786
dd_Smed_v6_11442_0_1	57.2448	54.1686	60.321	1.11358	0.155204	0.423504	0.917635
dd_Smed_v6_11443_0_1	27.965	26.089	29.841	1.14381	0.193851	0.545948	0.95292
dd_Smed_v6_11444_0_1	203.806	185.25	222.361	1.20033	0.263431	0.0329524	0.474853
dd_Smed_v6_11446_0_1	409.68	411.054	408.307	0.993319	-0.00967063	0.857357	1
dd_Smed_v6_11447_0_1	380.051	401.501	358.601	0.893153	-0.163021	0.0901273	0.66654
dd_Smed_v6_11448_0_1	84.8642	89.2994	80.4289	0.900666	-0.150937	0.391036	0.905449
dd_Smed_v6_11449_0_1	412.841	395.689	429.993	1.08669	0.119945	0.288067	0.867015
dd_Smed_v6_1144_0_1	4836.93	4976.85	4697	0.943769	-0.0834947	0.264858	0.858417
dd_Smed_v6_11450_0_1	138.131	135.69	140.572	1.03597	0.0509885	0.78985	1
dd_Smed_v6_11452_0_1	94.4037	101.822	86.9857	0.854294	-0.227195	0.220507	0.831537
dd_Smed_v6_11453_0_1	163.142	167.122	159.161	0.952368	-0.0704084	0.581569	0.963476
dd_Smed_v6_11454_0_1	69.4011	65.4252	73.3771	1.12154	0.165482	0.399099	0.906459
dd_Smed_v6_11455_0_1	161.601	162.139	161.063	0.993367	-0.00960186	0.816852	1
dd_Smed_v6_11456_0_1	142.155	169.151	115.158	0.680803	-0.55469	0.00319744	0.156149
dd_Smed_v6_11457_0_1	105.13	107.002	103.259	0.965025	-0.0513617	0.795649	1
dd_Smed_v6_11458_0_1	173.197	157.692	188.702	1.19665	0.259001	0.114745	0.720329
dd_Smed_v6_11459_0_1	43.1747	43.1305	43.2188	1.00205	0.00295198	0.877745	1
dd_Smed_v6_1145_0_1	1774.86	1820.95	1728.77	0.94938	-0.0749423	0.317808	0.880537
dd_Smed_v6_11460_0_1	28.7755	27.1724	30.3786	1.11799	0.160913	0.557882	0.957551
dd_Smed_v6_11461_0_1	122.902	121.341	124.463	1.02573	0.0366559	0.859321	1
dd_Smed_v6_11462_0_1	413.841	422.772	404.91	0.957751	-0.0622777	0.661669	0.978935
dd_Smed_v6_11463_0_1	99.8919	84.3838	115.4	1.36756	0.451605	0.00427442	0.182845
dd_Smed_v6_11464_0_1	384.923	374.439	395.407	1.056	0.0786057	0.48472	0.934894
dd_Smed_v6_11465_0_1	287.587	276.806	298.368	1.07789	0.108215	0.336113	0.887314
dd_Smed_v6_11466_0_1	639.215	638.214	640.215	1.00314	0.00451846	0.956903	1
dd_Smed_v6_11467_0_1	13.1492	13.2606	13.0378	0.983195	-0.0244505	0.995982	1
dd_Smed_v6_11468_0_1	34.5087	28.2267	40.7906	1.4451	0.531173	0.0369673	0.497493
dd_Smed_v6_11469_0_1	47.9485	46.4049	49.492	1.06652	0.092917	0.729059	0.990001
dd_Smed_v6_1146_0_1	749.234	740.737	757.731	1.02294	0.0327251	0.81949	1
dd_Smed_v6_11470_0_1	386.565	390.506	382.623	0.979812	-0.0294232	0.744687	0.991773
dd_Smed_v6_11471_0_1	1091.7	1064.78	1118.62	1.05056	0.0711635	0.408415	0.910376
dd_Smed_v6_11474_0_1	66.9339	62.2836	71.5841	1.14932	0.200786	0.429148	0.919647
dd_Smed_v6_11475_0_1	428.741	463.06	394.421	0.851771	-0.231463	0.0109638	0.294383
dd_Smed_v6_11476_0_1	103.443	106.424	100.463	0.94399	-0.083157	0.580741	0.963321
dd_Smed_v6_11478_0_1	52.5782	49.3113	55.845	1.1325	0.179508	0.312958	0.879391
dd_Smed_v6_11479_0_1	208.67	212.906	204.434	0.96021	-0.0585782	0.645185	0.975642
dd_Smed_v6_1147_0_1	8185.22	8182.89	8187.55	1.00057	0.000821244	0.989309	1
dd_Smed_v6_11480_0_1	519.217	518.885	519.55	1.00128	0.00184781	0.91417	1
dd_Smed_v6_11481_0_1	375.641	379.96	371.322	0.977267	-0.0331758	0.74542	0.991773
dd_Smed_v6_11484_0_1	101.271	94.017	108.524	1.15431	0.207026	0.231632	0.838683
dd_Smed_v6_11486_0_1	285.593	296.565	274.621	0.926007	-0.110904	0.331247	0.885534
dd_Smed_v6_11487_0_1	161.52	156.366	166.674	1.06592	0.092101	0.632208	0.973395
dd_Smed_v6_11488_0_1	70.126	67.4974	72.7546	1.07789	0.108207	0.570252	0.959933
dd_Smed_v6_11489_0_1	156.378	153.309	159.447	1.04004	0.0566361	0.546689	0.953276
dd_Smed_v6_1148_0_1	2175.8	2106.94	2244.67	1.06537	0.091356	0.200804	0.812056
dd_Smed_v6_11491_0_1	209.128	197.874	220.382	1.11375	0.155424	0.25801	0.854414
dd_Smed_v6_11492_0_1	326.585	342.726	310.443	0.905805	-0.142728	0.132196	0.74232
dd_Smed_v6_11493_0_1	515.348	502.227	528.469	1.05225	0.0734779	0.351714	0.89454
dd_Smed_v6_11494_0_1	97.954	93.5798	102.328	1.09349	0.128935	0.400986	0.908477
dd_Smed_v6_11495_0_1	89.0572	91.1968	86.9176	0.953077	-0.0693346	0.741391	0.991301
dd_Smed_v6_11497_0_1	70.1544	71.0533	69.2556	0.9747	-0.0369695	0.817803	1
dd_Smed_v6_11498_0_1	21.07	19.1369	23.0032	1.20203	0.265478	0.309089	0.876504
dd_Smed_v6_11499_0_1	71.3479	74.8904	67.8053	0.905394	-0.143383	0.307197	0.875044
dd_Smed_v6_1149_0_1	5895.94	5929.56	5862.33	0.988662	-0.0164507	0.879811	1
dd_Smed_v6_114_0_1	21829.4	22895.9	20762.9	0.906842	-0.141077	0.0293783	0.454822
dd_Smed_v6_11500_0_1	208.884	201.323	216.445	1.07511	0.104488	0.588378	0.96481
dd_Smed_v6_11501_0_1	152.123	135.296	168.949	1.24874	0.320473	0.0215596	0.393703
dd_Smed_v6_11502_0_1	157.754	157.853	157.655	0.998751	-0.00180251	0.922361	1
dd_Smed_v6_11503_0_1	106.895	108.322	105.468	0.973655	-0.0385173	0.80126	1
dd_Smed_v6_11504_0_1	169.42	170.293	168.548	0.989756	-0.0148547	0.841964	1
dd_Smed_v6_11505_0_1	130.529	124.756	136.302	1.09255	0.127699	0.309914	0.877285
dd_Smed_v6_11507_0_1	312.79	319.905	305.674	0.955514	-0.065651	0.43783	0.922132
dd_Smed_v6_11508_0_1	117.816	126.98	108.651	0.855654	-0.224901	0.128869	0.734036
dd_Smed_v6_1150_0_1	601.273	606.246	596.3	0.983594	-0.0238645	0.708297	0.987572
dd_Smed_v6_11510_0_1	147.223	147.134	147.313	1.00122	0.00176095	1	1
dd_Smed_v6_11511_0_1	44.3459	44.5744	44.1174	0.989748	-0.0148674	0.940085	1
dd_Smed_v6_11512_0_1	130.868	125.882	135.855	1.07923	0.109997	0.587009	0.964336
dd_Smed_v6_11513_1_1	163.996	142.304	185.687	1.30486	0.383895	0.00225765	0.126362
dd_Smed_v6_11514_0_1	309.117	296.906	321.327	1.08225	0.114037	0.293378	0.868775
dd_Smed_v6_11519_0_1	576.448	608.95	543.947	0.893254	-0.162857	0.0646372	0.597374
dd_Smed_v6_1151_0_1	723.853	777.996	669.711	0.860816	-0.216223	0.094507	0.676559
dd_Smed_v6_11520_0_1	67.6596	62.8786	72.4406	1.15207	0.20423	0.36775	0.90128
dd_Smed_v6_11521_0_1	246.641	251.958	241.323	0.957793	-0.0622144	0.4903	0.93755
dd_Smed_v6_11522_0_1	61.4719	56.9771	65.9667	1.15778	0.211355	0.390117	0.904593
dd_Smed_v6_11523_0_1	249.298	272.537	226.058	0.829457	-0.269762	0.00986715	0.280315
dd_Smed_v6_11524_0_1	233.982	232.107	235.857	1.01616	0.0231235	1	1
dd_Smed_v6_11525_0_1	207.396	196.5	218.292	1.1109	0.151731	0.273564	0.859012
dd_Smed_v6_11527_0_1	111.543	120.907	102.18	0.845112	-0.242786	0.214461	0.82552
dd_Smed_v6_11529_0_1	97.878	87.8311	107.925	1.22878	0.297223	0.0591987	0.578752
dd_Smed_v6_1152_1_1	49.0467	48.0701	50.0234	1.04063	0.0574613	0.924024	1
dd_Smed_v6_1152_2_1	1112.5	1123.7	1101.3	0.98007	-0.0290428	0.741308	0.991278
dd_Smed_v6_11530_0_1	134.882	134.662	135.102	1.00327	0.004707	0.939592	1
dd_Smed_v6_11531_0_1	60.3947	71.4641	49.3253	0.690211	-0.534892	0.0148691	0.332878
dd_Smed_v6_11532_0_1	67.4343	77.5197	57.3488	0.739797	-0.434799	0.00845826	0.25366
dd_Smed_v6_11533_0_1	136.367	132.259	140.476	1.06213	0.0869555	0.551617	0.955866
dd_Smed_v6_11534_0_1	328.311	318.225	338.398	1.06339	0.088674	0.482788	0.933783
dd_Smed_v6_11535_0_1	145.144	155.317	134.972	0.869008	-0.202559	0.210456	0.821428
dd_Smed_v6_11539_0_1	209.387	202.782	215.992	1.06514	0.0910477	0.415357	0.913348
dd_Smed_v6_1153_0_1	3000.36	3216.84	2783.88	0.86541	-0.208545	0.00668313	0.22724
dd_Smed_v6_11540_0_1	239.623	244.924	234.322	0.956714	-0.0638402	0.493892	0.938428
dd_Smed_v6_11543_0_1	384.363	371.012	397.715	1.07197	0.100269	0.18588	0.800393
dd_Smed_v6_11544_0_1	362.67	350.406	374.935	1.07	0.0976141	0.398658	0.906459
dd_Smed_v6_11546_0_1	354.76	352.423	357.097	1.01326	0.0190093	0.783645	1
dd_Smed_v6_11547_0_1	410.033	419.068	400.998	0.95688	-0.0635894	0.502695	0.939704
dd_Smed_v6_1154_0_1	1147.61	1063.82	1231.4	1.15753	0.211051	0.00934739	0.270368
dd_Smed_v6_11550_0_1	86.71	81.8464	91.5736	1.11885	0.162012	0.449278	0.925579
dd_Smed_v6_11552_0_1	37.1115	35.9717	38.2513	1.06337	0.0886446	0.811891	1
dd_Smed_v6_11553_0_1	74.1537	82.86	65.4474	0.789855	-0.340341	0.0543621	0.564207
dd_Smed_v6_11554_0_1	115.822	106.532	125.113	1.17441	0.231939	0.134802	0.74593
dd_Smed_v6_11556_0_1	32.9972	37.5493	28.4451	0.75754	-0.400605	0.1933	0.804087
dd_Smed_v6_11557_0_1	326.901	351.15	302.653	0.861891	-0.214423	0.040573	0.515502
dd_Smed_v6_11558_0_1	73.117	67.546	78.6881	1.16496	0.220275	0.173073	0.786944
dd_Smed_v6_11559_0_1	71.4054	71.2894	71.5213	1.00325	0.00468529	0.965578	1
dd_Smed_v6_1155_0_1	296.423	170.471	422.376	2.4777	1.309	0.178616	0.793328
dd_Smed_v6_11560_0_1	335.14	356.12	314.161	0.882177	-0.180859	0.0808779	0.647022
dd_Smed_v6_11561_0_1	190.825	181.263	200.387	1.1055	0.144704	0.352223	0.895191
dd_Smed_v6_11562_0_1	40.8555	40.9204	40.7906	0.996827	-0.00458453	1	1
dd_Smed_v6_11564_0_1	31.9222	28.2371	35.6073	1.26101	0.334581	0.368502	0.90128
dd_Smed_v6_11565_0_1	162.118	159.486	164.75	1.03301	0.0468545	0.861812	1
dd_Smed_v6_11566_0_1	75.1737	78.6335	71.7139	0.912002	-0.132892	0.591014	0.965729
dd_Smed_v6_1156_0_1	992.267	1032.73	951.807	0.921645	-0.117717	0.14395	0.757959
dd_Smed_v6_11570_1_1	96.1614	97.9996	94.3232	0.962486	-0.0551627	0.714614	0.988725
dd_Smed_v6_11571_0_1	188.011	185.701	190.32	1.02487	0.0354442	0.616383	0.969644
dd_Smed_v6_11572_0_1	93.9266	82.0576	105.796	1.28928	0.36657	0.0490878	0.546244
dd_Smed_v6_11573_0_1	104.72	101.713	107.727	1.05913	0.0828802	0.593572	0.966015
dd_Smed_v6_11574_0_1	45.5774	50.0827	41.0721	0.820086	-0.286153	0.249754	0.848712
dd_Smed_v6_11575_0_1	54.3777	55.164	53.5913	0.97149	-0.0417293	0.8884	1
dd_Smed_v6_11576_0_1	216.878	215.24	218.517	1.01522	0.0217981	0.883819	1
dd_Smed_v6_11577_0_1	156.596	156.009	157.184	1.00753	0.0108271	0.841269	1
dd_Smed_v6_11578_0_1	101.488	109.953	93.0226	0.846025	-0.241227	0.100263	0.68896
dd_Smed_v6_11579_0_1	486.791	497.024	476.559	0.958826	-0.0606588	0.540224	0.951429
dd_Smed_v6_1157_0_1	2028.43	1986.51	2070.34	1.0422	0.059635	0.435318	0.921386
dd_Smed_v6_11580_0_1	39.953	37.6871	42.2189	1.12025	0.163817	0.527865	0.948592
dd_Smed_v6_11582_0_1	87.613	100.207	75.0186	0.748633	-0.417669	0.0146723	0.331937
dd_Smed_v6_11583_0_1	302.175	319.087	285.263	0.893998	-0.161656	0.133012	0.744718
dd_Smed_v6_11585_0_1	29.539	27.6112	31.4667	1.13964	0.188573	0.569941	0.959933
dd_Smed_v6_11586_0_1	200.886	204.419	197.353	0.965435	-0.0507495	0.611783	0.969644
dd_Smed_v6_11587_0_1	163.823	174.701	152.945	0.875471	-0.191868	0.369614	0.90128
dd_Smed_v6_11589_0_1	68.1717	64.2233	72.1201	1.12296	0.167304	0.416899	0.914018
dd_Smed_v6_1158_0_1	1656.89	1672.96	1640.83	0.980795	-0.0279759	0.726669	0.989336
dd_Smed_v6_11591_0_1	95.0638	92.6156	97.512	1.05287	0.0743242	0.731207	0.990001
dd_Smed_v6_11592_1_10	38.4079	34.0481	42.7677	1.25609	0.328945	0.129812	0.736414
dd_Smed_v6_11593_0_1	101.619	94.9666	108.271	1.14009	0.189151	0.274086	0.859397
dd_Smed_v6_11594_0_1	152.602	149.351	155.852	1.04353	0.0614714	0.672258	0.981774
dd_Smed_v6_11595_0_1	379.499	381.467	377.53	0.989679	-0.0149676	0.936214	1
dd_Smed_v6_11598_0_1	168.345	175.018	161.672	0.923745	-0.114434	0.341484	0.890668
dd_Smed_v6_11599_0_1	41.2269	38.2309	44.223	1.15673	0.210055	0.33931	0.88843
dd_Smed_v6_1159_0_1	1725.74	1902.02	1549.46	0.814638	-0.295768	0.000901372	0.0672673
dd_Smed_v6_1159_1_1	50.2868	53.4957	47.0779	0.880031	-0.184375	0.45989	0.926842
dd_Smed_v6_115_0_1	6310.9	5836.55	6785.26	1.16255	0.217288	0.15264	0.767846
dd_Smed_v6_11600_0_1	35.096	31.3674	38.8247	1.23774	0.307706	0.269341	0.859012
dd_Smed_v6_11601_0_1	119.048	127.124	110.973	0.872947	-0.196034	0.182095	0.796064
dd_Smed_v6_11602_0_1	104.941	110.922	98.9602	0.892164	-0.16462	0.234343	0.841566
dd_Smed_v6_11603_0_1	214.356	210.591	218.12	1.03575	0.0506816	0.776629	0.9995
dd_Smed_v6_11605_0_1	574.928	595.275	554.58	0.931637	-0.102161	0.183945	0.798052
dd_Smed_v6_11607_0_1	87.9623	91.7922	84.1325	0.916554	-0.125709	0.413032	0.91262
dd_Smed_v6_11608_0_1	273.396	266.826	279.966	1.04925	0.0693534	0.493389	0.938428
dd_Smed_v6_11609_0_1	120.416	125.226	115.607	0.923189	-0.115302	0.434349	0.921116
dd_Smed_v6_11610_0_1	191.272	179.94	202.603	1.12595	0.171139	0.192553	0.804087
dd_Smed_v6_11611_0_1	16.5945	15.5903	17.5986	1.12882	0.174816	0.70824	0.987572
dd_Smed_v6_11615_0_3	13.7301	14.9111	12.5492	0.841602	-0.24879	0.727915	0.989747
dd_Smed_v6_11616_0_1	209.155	203.62	214.69	1.05437	0.0763772	0.618466	0.969689
dd_Smed_v6_11618_0_1	31.7163	29.8024	33.6301	1.12844	0.174324	0.507326	0.941033
dd_Smed_v6_11619_0_1	275.259	271.842	278.677	1.02514	0.0358224	0.685764	0.984583
dd_Smed_v6_1161_0_1	4384.08	4190.39	4577.77	1.09245	0.127562	0.0688992	0.613369
dd_Smed_v6_1161_1_1	1739.06	1640.29	1837.83	1.12043	0.164052	0.0634128	0.591544
dd_Smed_v6_11620_0_1	52.3992	51.5435	53.2549	1.0332	0.0471252	0.787473	1
dd_Smed_v6_11622_0_1	69.7188	76.4082	63.0295	0.824904	-0.277701	0.164684	0.780807
dd_Smed_v6_11623_0_1	142.065	130.377	153.752	1.17929	0.237915	0.141416	0.753751
dd_Smed_v6_11624_0_1	77.1394	75.6041	78.6747	1.04061	0.0574364	0.833739	1
dd_Smed_v6_11625_0_1	61.557	67.5988	55.5152	0.821246	-0.284114	0.126658	0.732461
dd_Smed_v6_11626_0_1	109.998	111.999	107.996	0.964258	-0.0525083	0.587044	0.964336
dd_Smed_v6_11627_0_1	171.783	169.277	174.288	1.0296	0.0420876	0.770874	0.998186
dd_Smed_v6_11628_0_1	110.138	117.156	103.119	0.880187	-0.184119	0.422083	0.917102
dd_Smed_v6_11629_0_1	110.037	112.818	107.257	0.95071	-0.0729234	0.656963	0.978849
dd_Smed_v6_1162_0_1	229.95	237.622	222.278	0.935425	-0.0963054	0.606769	0.969023
dd_Smed_v6_11630_0_1	260.379	263.477	257.282	0.976488	-0.0343259	0.792254	1
dd_Smed_v6_11631_0_1	83.4479	87.4423	79.4535	0.908639	-0.138221	0.345575	0.891513
dd_Smed_v6_11632_0_1	12.4419	13.9595	10.9243	0.782566	-0.353716	0.533255	0.949398
dd_Smed_v6_11633_0_1	282.272	270.314	294.23	1.08847	0.122308	0.285061	0.867015
dd_Smed_v6_11634_0_1	26.7999	31.7521	21.8477	0.688072	-0.539369	0.0866666	0.659627
dd_Smed_v6_11635_0_1	89.0961	78.6253	99.5669	1.26635	0.340671	0.0426996	0.522074
dd_Smed_v6_11636_0_1	36.456	31.3314	41.5806	1.32712	0.408299	0.15854	0.776417
dd_Smed_v6_11638_0_1	321.054	350.473	291.634	0.832117	-0.265141	0.0320735	0.47255
dd_Smed_v6_1163_0_1	1521.1	1580.39	1461.81	0.924969	-0.112524	0.145309	0.761711
dd_Smed_v6_11640_0_1	127.538	116.463	138.614	1.19021	0.251211	0.064909	0.598489
dd_Smed_v6_11641_0_1	158.746	161.127	156.366	0.970454	-0.0432686	0.655329	0.978485
dd_Smed_v6_11642_0_1	90.6449	105.969	75.3209	0.710783	-0.492518	0.00178386	0.106408
dd_Smed_v6_11644_0_1	229.391	228.731	230.052	1.00578	0.00831131	0.860427	1
dd_Smed_v6_11645_0_1	74.7156	74.1689	75.2623	1.01474	0.021112	0.991168	1
dd_Smed_v6_11646_0_1	138.846	132.659	145.033	1.09328	0.128661	0.280237	0.864581
dd_Smed_v6_11647_0_1	412.699	402.039	423.359	1.05303	0.0745463	0.557248	0.957551
dd_Smed_v6_11649_0_1	19.4932	18.5399	20.4464	1.10284	0.141218	0.696691	0.985742
dd_Smed_v6_1164_0_1	259.489	204.722	314.255	1.53503	0.618271	0.081792	0.650239
dd_Smed_v6_11650_0_1	1324.7	1318.3	1331.1	1.00971	0.0139411	0.961325	1
dd_Smed_v6_11651_0_1	246.363	241.951	250.776	1.03647	0.0516851	0.714363	0.988725
dd_Smed_v6_11652_0_1	124.619	138.509	110.73	0.799442	-0.322935	0.0254124	0.427399
dd_Smed_v6_11653_0_1	255.051	265.073	245.028	0.924377	-0.113447	0.279094	0.864097
dd_Smed_v6_11654_0_1	17.663	16.7876	18.5383	1.10429	0.143113	0.706947	0.987184
dd_Smed_v6_11655_0_1	628.181	589.316	667.046	1.1319	0.178746	0.0461986	0.534626
dd_Smed_v6_11656_0_1	37.2352	33.4973	40.9731	1.22318	0.290632	0.345867	0.891513
dd_Smed_v6_11657_0_1	146.616	139.507	153.724	1.10191	0.140008	0.389832	0.904551
dd_Smed_v6_1165_0_1	3198.64	3272.06	3125.23	0.955126	-0.0662378	0.319092	0.881541
dd_Smed_v6_11660_0_1	180.85	171.585	190.114	1.10798	0.147937	0.351316	0.89454
dd_Smed_v6_11663_0_1	307.552	314.918	300.186	0.953218	-0.0691214	0.722699	0.988896
dd_Smed_v6_11664_0_1	76.4781	71.7709	81.1854	1.13117	0.177821	0.337507	0.887861
dd_Smed_v6_11668_0_1	38.5479	38.2229	38.8729	1.01701	0.0243283	0.891304	1
dd_Smed_v6_11669_0_1	719.528	712.905	726.15	1.01858	0.0265569	0.733612	0.990001
dd_Smed_v6_1166_0_1	675.056	720.264	629.849	0.874469	-0.193521	0.0192111	0.374018
dd_Smed_v6_11672_0_1	152.143	151.103	153.183	1.01377	0.0197244	0.928653	1
dd_Smed_v6_11673_0_1	432.986	428.602	437.37	1.02046	0.029217	0.824403	1
dd_Smed_v6_11674_0_1	240.038	250.118	229.958	0.919398	-0.121238	0.219524	0.830506
dd_Smed_v6_11675_0_2	77.3697	71.8489	82.8905	1.15368	0.206242	0.259096	0.855687
dd_Smed_v6_11676_0_1	102.243	90.0289	114.457	1.27134	0.346349	0.0325104	0.474552
dd_Smed_v6_11678_0_1	144.466	145.285	143.646	0.988712	-0.0163774	0.814443	1
dd_Smed_v6_11679_0_1	289.18	287.909	290.45	1.00883	0.012676	0.783724	1
dd_Smed_v6_1167_0_1	1979.93	2005.23	1954.64	0.974772	-0.0368628	0.56998	0.959933
dd_Smed_v6_11680_0_1	196.453	178.013	214.893	1.20717	0.271631	0.112854	0.716135
dd_Smed_v6_11681_0_1	166.193	171.82	160.566	0.934499	-0.0977355	0.466371	0.929727
dd_Smed_v6_11682_0_1	107.303	102.144	112.461	1.101	0.138821	0.465272	0.929485
dd_Smed_v6_11683_0_1	315.302	294.968	335.635	1.13787	0.186331	0.0974177	0.680445
dd_Smed_v6_11684_0_1	38.8095	38.2472	39.3719	1.0294	0.0418104	0.973947	1
dd_Smed_v6_11685_0_1	23.2714	20.8748	25.668	1.22962	0.298207	0.620844	0.970576
dd_Smed_v6_11686_0_1	235.202	229.125	241.279	1.05304	0.0745639	0.545689	0.95292
dd_Smed_v6_11688_0_1	195.615	203.191	188.039	0.925431	-0.111803	0.362454	0.899561
dd_Smed_v6_11689_0_1	136.385	145.374	127.396	0.87633	-0.190454	0.193787	0.804087
dd_Smed_v6_1168_0_1	1645.15	1781.4	1508.9	0.847033	-0.239509	0.000762951	0.060261
dd_Smed_v6_11691_0_1	376.668	397.992	355.344	0.892843	-0.163522	0.0895665	0.665503
dd_Smed_v6_11692_0_1	237.674	232.039	243.309	1.04857	0.0684213	0.394849	0.905797
dd_Smed_v6_11693_0_1	359.78	364.551	355.01	0.97383	-0.0382575	0.679215	0.98353
dd_Smed_v6_11695_0_1	113.041	117.839	108.243	0.918561	-0.122553	0.617855	0.969644
dd_Smed_v6_11696_0_1	123.197	126.904	119.489	0.941573	-0.0868556	0.388815	0.903935
dd_Smed_v6_11697_0_1	172.714	180.078	165.35	0.918214	-0.123097	0.245225	0.845552
dd_Smed_v6_11699_0_1	49.5225	54.1314	44.9136	0.829715	-0.269312	0.213907	0.82552
dd_Smed_v6_1169_0_1	947.824	945.753	949.895	1.00438	0.00630439	0.82146	1
dd_Smed_v6_116_0_1	4602.9	4692.68	4513.13	0.961738	-0.0562837	0.581345	0.963476
dd_Smed_v6_11700_0_1	144.071	142.424	145.719	1.02314	0.0330025	0.7575	0.996407
dd_Smed_v6_11702_0_1	322.554	326.516	318.593	0.975736	-0.0354379	0.652869	0.978084
dd_Smed_v6_11704_0_1	39.4717	36.0011	42.9423	1.1928	0.254358	0.509736	0.942023
dd_Smed_v6_11705_0_1	45.3569	45.6177	45.0961	0.988567	-0.0165891	0.911857	1
dd_Smed_v6_11706_0_1	39.4993	38.9106	40.0879	1.03025	0.0430011	0.73413	0.990001
dd_Smed_v6_11707_0_1	156.465	146.63	166.301	1.13415	0.181612	0.29477	0.868775
dd_Smed_v6_11708_0_1	171.987	170.32	173.655	1.01958	0.0279721	0.894295	1
dd_Smed_v6_1170_0_1	3719.19	3428.9	4009.48	1.16932	0.22567	0.0137037	0.31881
dd_Smed_v6_11710_0_1	205.834	200.326	211.343	1.05499	0.0772348	0.561386	0.958545
dd_Smed_v6_11711_0_1	238.573	234.354	242.792	1.03601	0.0510335	0.745449	0.991773
dd_Smed_v6_11713_0_1	23.995	20.6891	27.3009	1.31957	0.400073	0.294496	0.868775
dd_Smed_v6_11714_0_1	177.934	193.805	162.063	0.836218	-0.258049	0.131664	0.74155
dd_Smed_v6_11715_0_1	137.492	134.224	140.759	1.04869	0.0685922	0.621675	0.971143
dd_Smed_v6_11717_0_1	260.753	253.064	268.443	1.06077	0.0851107	0.457852	0.926842
dd_Smed_v6_11718_0_1	293.387	295.733	291.041	0.984134	-0.023073	0.705491	0.986999
dd_Smed_v6_11719_0_1	150.154	152.276	148.032	0.972133	-0.0407737	0.918734	1
dd_Smed_v6_1171_0_1	2742.89	2640.63	2845.15	1.07745	0.107623	0.419789	0.915831
dd_Smed_v6_11720_0_1	220.288	215.579	224.996	1.04368	0.0616817	0.67832	0.98353
dd_Smed_v6_11721_0_1	48.9661	42.4424	55.4898	1.30741	0.386717	0.0934129	0.675197
dd_Smed_v6_11722_0_1	22.8599	18.2074	27.5125	1.51106	0.595564	0.25306	0.850917
dd_Smed_v6_11723_0_1	26.0937	28.4911	23.6963	0.831709	-0.265848	0.521926	0.94776
dd_Smed_v6_11724_0_1	198.594	194.126	203.062	1.04603	0.0649239	0.763874	0.997381
dd_Smed_v6_11725_0_1	560.753	574.031	547.474	0.953736	-0.068338	0.445204	0.924825
dd_Smed_v6_11728_0_1	561.858	605.659	518.058	0.855361	-0.225394	0.0111687	0.295706
dd_Smed_v6_11729_0_1	253.448	237.318	269.579	1.13594	0.18389	0.0952699	0.676559
dd_Smed_v6_1172_0_1	922.04	901.399	942.68	1.0458	0.0646008	0.374951	0.901674
dd_Smed_v6_11730_0_1	271.169	268.889	273.449	1.01696	0.0242609	0.860676	1
dd_Smed_v6_11731_0_1	131.908	132.662	131.153	0.988627	-0.0165017	0.791568	1
dd_Smed_v6_11734_0_1	293.871	299.494	288.248	0.962452	-0.0552141	0.504437	0.940607
dd_Smed_v6_11735_0_1	110.712	102.88	118.544	1.15226	0.204468	0.143662	0.75724
dd_Smed_v6_11736_0_1	133.782	130.82	136.743	1.04528	0.0638896	0.628829	0.972794
dd_Smed_v6_11737_0_1	50.2972	54.4642	46.1302	0.846982	-0.239596	0.228352	0.836497
dd_Smed_v6_11738_0_2	109.467	99.1578	119.775	1.20793	0.272534	0.445582	0.924825
dd_Smed_v6_11739_0_1	131.186	136.666	125.706	0.919805	-0.1206	0.526083	0.948271
dd_Smed_v6_1173_0_1	329.983	337.352	322.614	0.956311	-0.0644485	0.459897	0.926842
dd_Smed_v6_11741_0_1	106.923	99.8113	114.034	1.14249	0.192186	0.281442	0.865153
dd_Smed_v6_11742_0_1	217.506	219.741	215.271	0.979661	-0.0296453	0.855788	1
dd_Smed_v6_11743_0_1	465.499	500.344	430.655	0.860718	-0.216388	0.0407562	0.515502
dd_Smed_v6_11744_0_1	793.709	789.802	797.616	1.00989	0.0142039	0.839057	1
dd_Smed_v6_11746_0_1	160.868	154.678	167.057	1.08003	0.111072	0.383837	0.902714
dd_Smed_v6_11747_0_1	383.563	380.444	386.681	1.01639	0.0234578	0.898702	1
dd_Smed_v6_11748_0_1	130.641	132.729	128.553	0.968535	-0.0461239	0.718319	0.988752
dd_Smed_v6_1174_0_1	4229.73	4030.27	4429.19	1.09898	0.136167	0.0445348	0.52838
dd_Smed_v6_11751_0_1	28.6484	30.2973	26.9994	0.891148	-0.166263	0.6442	0.975642
dd_Smed_v6_11753_0_1	71.8002	75.2387	68.3617	0.908598	-0.138285	0.561441	0.958545
dd_Smed_v6_11754_0_1	153.66	154.836	152.484	0.98481	-0.0220831	0.773477	0.99832
dd_Smed_v6_11755_0_1	116.1	122.941	109.26	0.888713	-0.17021	0.200451	0.812056
dd_Smed_v6_11756_0_1	410.311	415.614	405.008	0.974481	-0.0372947	0.69407	0.985742
dd_Smed_v6_11757_0_1	152.378	156.519	148.236	0.947085	-0.0784347	0.500376	0.939277
dd_Smed_v6_11759_0_1	67.8999	68.4215	67.3784	0.984754	-0.0221645	0.964605	1
dd_Smed_v6_1175_0_1	482.2	445.365	519.036	1.16542	0.220845	0.424499	0.917635
dd_Smed_v6_11761_0_1	131.812	128.86	134.765	1.04583	0.0646442	0.800157	1
dd_Smed_v6_11762_0_1	37.7715	41.94	33.6031	0.80122	-0.31973	0.223714	0.832824
dd_Smed_v6_11763_0_1	236.5	222.934	250.066	1.12171	0.165695	0.300617	0.871717
dd_Smed_v6_11764_0_1	158.69	163.37	154.009	0.942704	-0.0851237	0.363286	0.899977
dd_Smed_v6_11765_0_1	156.462	169.402	143.523	0.847235	-0.239166	0.0961139	0.676842
dd_Smed_v6_11766_0_1	95.9763	93.6173	98.3353	1.0504	0.0709334	0.709001	0.987988
dd_Smed_v6_11767_0_1	433.448	427.676	439.22	1.02699	0.0384264	0.686407	0.98526
dd_Smed_v6_11768_0_1	35.4165	31.6506	39.1823	1.23796	0.307966	0.219339	0.830506
dd_Smed_v6_11769_0_1	159.969	156.312	163.626	1.04679	0.0659722	0.783872	1
dd_Smed_v6_1176_0_1	1962.3	1932.47	1992.12	1.03087	0.043859	0.562897	0.958702
dd_Smed_v6_11770_0_1	262.86	283.656	242.064	0.853371	-0.228755	0.0259261	0.430993
dd_Smed_v6_11772_0_1	134.692	139.547	129.838	0.930424	-0.10404	0.378786	0.901674
dd_Smed_v6_11774_0_1	43.106	40.5346	45.6774	1.12688	0.172328	0.512402	0.943005
dd_Smed_v6_11775_0_1	401.786	403.332	400.241	0.992336	-0.0110989	0.725501	0.989336
dd_Smed_v6_11778_0_1	313.919	334.093	293.744	0.879228	-0.185692	0.0821082	0.650804
dd_Smed_v6_1177_0_1	717.627	694.989	740.264	1.06515	0.09105	0.242127	0.843164
dd_Smed_v6_11780_0_1	58.8334	61.2896	56.3772	0.919848	-0.120532	0.65062	0.97769
dd_Smed_v6_11785_0_1	232.175	220.783	243.567	1.10319	0.141686	0.193157	0.804087
dd_Smed_v6_11786_0_1	107.942	112.029	103.854	0.927024	-0.109321	0.69646	0.985742
dd_Smed_v6_11787_0_1	188.918	206.561	171.275	0.829173	-0.270255	0.0476351	0.541676
dd_Smed_v6_11788_0_4	18.4736	21.3763	15.5708	0.728412	-0.457174	0.197636	0.808783
dd_Smed_v6_1178_0_1	228.488	254.306	202.67	0.796953	-0.327434	0.0234237	0.409109
dd_Smed_v6_11790_0_1	50.882	40.6126	61.1514	1.50573	0.590459	0.0124926	0.305871
dd_Smed_v6_11791_0_1	22.8319	21.8381	23.8256	1.09101	0.125669	0.751489	0.994448
dd_Smed_v6_11792_0_1	35.8687	39.6323	32.105	0.810071	-0.303879	0.280702	0.864762
dd_Smed_v6_11793_0_1	20.6046	20.7793	20.4298	0.983179	-0.0244744	0.938769	1
dd_Smed_v6_11794_1_1	565.008	547.35	582.666	1.06452	0.0902043	0.271548	0.859012
dd_Smed_v6_11797_0_1	105.939	95.2972	116.581	1.22334	0.290825	0.243083	0.843671
dd_Smed_v6_11799_0_1	422.865	435.132	410.598	0.943618	-0.0837259	0.388777	0.903935
dd_Smed_v6_1179_0_1	16119.4	15649.8	16589.1	1.06002	0.0840859	0.222981	0.832824
dd_Smed_v6_117_0_1	6732.21	6824.22	6640.2	0.973035	-0.0394366	0.593665	0.966015
dd_Smed_v6_11800_0_1	178.37	191.176	165.564	0.866028	-0.207514	0.0749624	0.629739
dd_Smed_v6_11801_0_1	111.862	113.419	110.305	0.972542	-0.0401674	0.682138	0.983908
dd_Smed_v6_11802_0_1	18.3481	16.4203	20.276	1.23481	0.304286	0.432698	0.921116
dd_Smed_v6_11804_0_1	305.154	292.539	317.77	1.08625	0.119353	0.36474	0.900438
dd_Smed_v6_11805_0_1	413.153	400.629	425.678	1.06252	0.0874961	0.471563	0.930065
dd_Smed_v6_11806_0_1	25.2302	27.113	23.3474	0.861117	-0.215718	0.531853	0.949398
dd_Smed_v6_11807_0_1	225.634	223.463	227.806	1.01943	0.0277668	0.880096	1
dd_Smed_v6_11809_0_1	295.184	291.362	299.007	1.02624	0.037363	0.749516	0.993381
dd_Smed_v6_1180_0_1	3614.19	3698.65	3529.74	0.954331	-0.067439	0.315079	0.879924
dd_Smed_v6_11811_0_1	142.877	142.032	143.722	1.0119	0.017063	0.994539	1
dd_Smed_v6_11813_0_1	83.8769	83.3801	84.3736	1.01192	0.0170883	0.962047	1
dd_Smed_v6_11814_0_1	678.785	691.372	666.199	0.963591	-0.0535075	0.6429	0.975642
dd_Smed_v6_11815_0_1	21.9035	19.4666	24.3404	1.25037	0.32235	0.419661	0.915765
dd_Smed_v6_11817_0_1	172.16	155.262	189.057	1.21767	0.284118	0.0412427	0.516328
dd_Smed_v6_11818_0_1	152.155	153.178	151.132	0.986642	-0.0194016	1	1
dd_Smed_v6_1181_0_1	6222.4	6187.61	6257.18	1.01124	0.01613	0.808013	1
dd_Smed_v6_11820_0_1	12.4265	13.038	11.8149	0.906185	-0.142122	0.745941	0.991773
dd_Smed_v6_11821_0_1	98.5923	96.4996	100.685	1.04337	0.061253	0.652578	0.978084
dd_Smed_v6_11822_0_1	24.5214	23.8484	25.1944	1.05644	0.079215	0.806509	1
dd_Smed_v6_11823_0_1	133.862	135.735	131.989	0.972405	-0.0403713	0.858423	1
dd_Smed_v6_11824_0_1	663.035	570.573	755.497	1.3241	0.405014	0.0254851	0.427787
dd_Smed_v6_11826_0_1	548.322	598.42	498.224	0.832565	-0.264365	0.00540666	0.207123
dd_Smed_v6_11827_0_1	154.139	154.669	153.609	0.993145	-0.00992321	0.95112	1
dd_Smed_v6_11828_0_1	356.228	376.067	336.388	0.894491	-0.160861	0.181664	0.795254
dd_Smed_v6_11829_0_1	30.7998	27.2359	34.3636	1.2617	0.335374	0.51106	0.942869
dd_Smed_v6_1182_0_1	450.805	457.931	443.679	0.968878	-0.045613	0.621759	0.971143
dd_Smed_v6_11830_0_1	177.414	178.753	176.076	0.985021	-0.0217731	0.725674	0.989336
dd_Smed_v6_11831_0_1	162.974	160.667	165.282	1.02873	0.0408639	0.848703	1
dd_Smed_v6_11832_0_1	396.292	413.554	379.031	0.916521	-0.12576	0.223289	0.832824
dd_Smed_v6_11833_0_1	87.8677	85.0133	90.722	1.06715	0.0937637	0.659808	0.978874
dd_Smed_v6_11834_0_1	245.653	250.382	240.924	0.962227	-0.0555516	0.855125	1
dd_Smed_v6_11835_0_1	283.372	298.565	268.18	0.89823	-0.154843	0.178604	0.793328
dd_Smed_v6_11836_0_1	19.061	17.8967	20.2252	1.13011	0.176461	0.626304	0.972498
dd_Smed_v6_11837_0_1	388.924	408.905	368.943	0.902269	-0.148371	0.125577	0.732295
dd_Smed_v6_11838_0_1	235.388	254.62	216.157	0.848937	-0.236271	0.0330494	0.474853
dd_Smed_v6_11839_0_1	131.089	136.729	125.45	0.917513	-0.124199	0.432045	0.921116
dd_Smed_v6_1183_0_1	402.494	424.769	380.22	0.895122	-0.159844	0.105903	0.701202
dd_Smed_v6_11840_0_1	233.477	242.011	224.944	0.929477	-0.105508	0.321696	0.883327
dd_Smed_v6_11841_0_1	195.847	193.65	198.044	1.02269	0.0323707	0.723777	0.989141
dd_Smed_v6_11843_0_1	92.5662	86.5663	98.5661	1.13862	0.187286	0.304305	0.873942
dd_Smed_v6_11845_0_1	122.292	110.662	133.923	1.21019	0.275236	0.206307	0.817774
dd_Smed_v6_11846_0_1	22.9794	19.7794	26.1794	1.32357	0.404438	0.237449	0.841566
dd_Smed_v6_11847_0_1	439.02	426.658	451.382	1.05795	0.0812712	0.575148	0.961308
dd_Smed_v6_11848_0_1	56.3213	58.9586	53.684	0.910538	-0.135208	0.456312	0.926842
dd_Smed_v6_11849_0_1	62.1281	66.5364	57.7198	0.867493	-0.205077	0.408096	0.910376
dd_Smed_v6_1184_0_1	3520.72	3508.27	3533.18	1.0071	0.0102071	0.824414	1
dd_Smed_v6_11850_0_1	16.8302	22.9772	10.6831	0.464944	-1.10487	0.0139317	0.32108
dd_Smed_v6_11851_0_1	125.191	126.598	123.784	0.977772	-0.0324299	0.76741	0.99799
dd_Smed_v6_11852_0_1	75.0972	82.6415	67.5529	0.817421	-0.290848	0.0955685	0.676559
dd_Smed_v6_11853_0_1	239.49	249.944	229.036	0.916352	-0.126026	0.272035	0.859012
dd_Smed_v6_11855_0_1	172.2	172.875	171.524	0.99219	-0.0113124	0.857621	1
dd_Smed_v6_11856_0_1	31.5819	33.8884	29.2755	0.86388	-0.211098	0.422992	0.917635
dd_Smed_v6_11857_0_1	171.225	167.926	174.524	1.0393	0.0556064	0.666126	0.980534
dd_Smed_v6_11858_0_1	146.538	152.302	140.775	0.924313	-0.113546	0.430945	0.921034
dd_Smed_v6_11859_0_1	17.6315	15.8079	19.4552	1.23072	0.299505	0.450151	0.925866
dd_Smed_v6_1185_0_1	735.706	753.36	718.052	0.953132	-0.0692519	0.347753	0.89303
dd_Smed_v6_4570_0_1	109.209	71.7672	146.651	2.04343	1.03099	1.67164e-07	5.88109e-05
dd_Smed_v6_11861_0_1	20.0025	18.4379	21.567	1.16971	0.226148	0.49543	0.938858
dd_Smed_v6_11862_0_1	135.514	131.69	139.338	1.05808	0.0814438	0.548073	0.954077
dd_Smed_v6_11863_0_1	55.6311	58.7503	52.5119	0.893815	-0.161952	0.418384	0.91536
dd_Smed_v6_11866_0_1	34.73	31.8597	37.6002	1.18018	0.239004	0.534497	0.949831
dd_Smed_v6_11867_0_1	145.194	125.722	164.667	1.30977	0.389314	0.0856775	0.657949
dd_Smed_v6_11868_0_1	58.5504	60.5444	56.5564	0.934131	-0.0983028	0.79465	1
dd_Smed_v6_11869_0_1	101.7	104.813	98.5873	0.940601	-0.0883459	0.710758	0.988479
dd_Smed_v6_1186_0_1	502.314	499.377	505.251	1.01176	0.016871	0.864152	1
dd_Smed_v6_11871_0_1	19.6889	15.9875	23.3903	1.46304	0.548968	0.166749	0.783052
dd_Smed_v6_11872_0_1	156.065	157.274	154.856	0.984626	-0.0223523	0.923758	1
dd_Smed_v6_11873_0_1	127.729	122.415	133.042	1.08681	0.120104	0.355421	0.895992
dd_Smed_v6_11874_0_1	213.85	209.855	217.844	1.03807	0.0539024	0.699685	0.985848
dd_Smed_v6_11876_0_1	530.522	549.477	511.568	0.93101	-0.103132	0.356122	0.896101
dd_Smed_v6_11877_0_1	73.1985	77.6036	68.7933	0.88647	-0.173857	0.282107	0.86622
dd_Smed_v6_11879_0_1	336.998	359.017	314.979	0.877337	-0.188796	0.0585036	0.577622
dd_Smed_v6_1187_0_1	2065.78	2071.55	2060.01	0.994433	-0.00805407	0.948958	1
dd_Smed_v6_11881_0_1	43.0028	40.6692	45.3365	1.11476	0.156736	0.603537	0.967775
dd_Smed_v6_11882_0_1	377.338	352.393	402.283	1.14158	0.191026	0.0557701	0.568658
dd_Smed_v6_11883_0_1	127.616	132.618	122.615	0.924573	-0.113141	0.418644	0.915399
dd_Smed_v6_11884_0_1	120.02	130.336	109.704	0.841698	-0.248626	0.192814	0.804087
dd_Smed_v6_1491_0_1	982.128	662.65	1301.61	1.96424	0.973973	1.21328e-20	6.97191e-17
dd_Smed_v6_11886_0_1	186.97	190.341	183.6	0.964584	-0.0520208	0.625222	0.972498
dd_Smed_v6_11887_0_1	229.285	247.594	210.976	0.852105	-0.230897	0.227697	0.835928
dd_Smed_v6_11888_0_1	109.348	113.186	105.51	0.93218	-0.10132	0.583328	0.963481
dd_Smed_v6_1188_0_1	49.9166	45.8152	54.0179	1.17904	0.23761	0.260955	0.8583
dd_Smed_v6_11890_0_1	128.121	124.59	131.652	1.05668	0.0795417	0.771785	0.998186
dd_Smed_v6_11891_0_1	154.374	150.345	158.403	1.05359	0.0753195	0.607442	0.969244
dd_Smed_v6_11892_0_1	65.1736	75.6012	54.746	0.724141	-0.465657	0.0112183	0.295706
dd_Smed_v6_11893_0_1	89.4713	92.132	86.8106	0.942241	-0.0858313	0.634231	0.973395
dd_Smed_v6_11894_0_1	182.279	191.566	172.991	0.903038	-0.147141	0.317285	0.880336
dd_Smed_v6_11895_0_1	193.883	193.983	193.782	0.998963	-0.00149721	1	1
dd_Smed_v6_11896_0_1	28.7622	21.8386	35.6858	1.63407	0.708471	0.0243548	0.416108
dd_Smed_v6_11898_0_1	24.0442	26.956	21.1325	0.783963	-0.351143	0.229707	0.838144
dd_Smed_v6_11899_0_1	19.3891	17.649	21.1292	1.19719	0.259653	0.380857	0.902509
dd_Smed_v6_1412_0_1	982.417	667.074	1297.76	1.94545	0.960104	5.79453e-10	3.32973e-07
dd_Smed_v6_11900_0_1	51.8588	51.2239	52.4936	1.02479	0.0353249	0.935909	1
dd_Smed_v6_11901_0_1	48.5318	47.8888	49.1747	1.02685	0.0382279	0.975831	1
dd_Smed_v6_11902_0_1	17.862	19.6059	16.118	0.822097	-0.28262	0.461838	0.927549
dd_Smed_v6_11903_0_1	163.198	146.978	179.418	1.22071	0.287722	0.0430273	0.523455
dd_Smed_v6_11904_0_1	186.376	191.617	181.136	0.945301	-0.0811543	0.434049	0.921116
dd_Smed_v6_11905_0_1	898.247	916.014	880.479	0.961207	-0.0570813	0.505693	0.940881
dd_Smed_v6_11906_0_1	172.283	175.819	168.747	0.959776	-0.0592296	0.500044	0.939277
dd_Smed_v6_11908_0_1	60.7742	60.2756	61.2728	1.01654	0.0236709	0.896943	1
dd_Smed_v6_11909_0_1	117.399	119.345	115.453	0.967393	-0.0478256	0.875806	1
dd_Smed_v6_1190_0_1	1003.61	921.488	1085.74	1.17825	0.23664	0.00391348	0.174327
dd_Smed_v6_11910_0_1	105.267	113.931	96.6023	0.847903	-0.238029	0.171908	0.786518
dd_Smed_v6_11911_0_1	21.204	17.0168	25.3911	1.49212	0.577361	0.0821743	0.650804
dd_Smed_v6_11912_0_1	431.206	451.653	410.76	0.909459	-0.136919	0.101541	0.692237
dd_Smed_v6_11914_0_1	45.1328	43.0393	47.2263	1.09728	0.133937	0.671553	0.981593
dd_Smed_v6_11915_0_1	40.8183	39.4091	42.2276	1.07152	0.0996572	0.647254	0.976754
dd_Smed_v6_11917_0_1	172.12	172.69	171.55	0.993401	-0.00955232	0.845526	1
dd_Smed_v6_11918_0_1	108.317	104.345	112.29	1.07614	0.10587	0.554914	0.956707
dd_Smed_v6_1191_0_1	273.28	244.37	302.189	1.2366	0.306383	0.242758	0.843369
dd_Smed_v6_11920_0_1	250.39	227.747	273.034	1.19884	0.261643	0.074389	0.628315
dd_Smed_v6_11921_0_1	111.853	110.85	112.856	1.0181	0.0258793	0.941256	1
dd_Smed_v6_11922_0_1	128.109	125.409	130.808	1.04305	0.0608137	0.688979	0.985396
dd_Smed_v6_11923_0_1	567.479	533.796	601.162	1.1262	0.171464	0.126914	0.732467
dd_Smed_v6_11924_0_1	83.1445	76.0659	90.2231	1.18612	0.246246	0.19106	0.803567
dd_Smed_v6_11926_0_1	125.438	113.521	137.354	1.20995	0.274942	0.153268	0.768984
dd_Smed_v6_11926_1_1	116.143	112.044	120.242	1.07317	0.101872	0.454893	0.926842
dd_Smed_v6_11927_0_1	224.297	222.913	225.681	1.01242	0.0178052	0.744064	0.991773
dd_Smed_v6_11928_0_1	110.741	105.655	115.828	1.09628	0.132611	0.387912	0.9038
dd_Smed_v6_1192_0_1	1556.15	1535.68	1576.61	1.02665	0.0379456	0.599546	0.967338
dd_Smed_v6_11930_0_1	179.264	157.791	200.737	1.27217	0.347287	0.188846	0.803271
dd_Smed_v6_11931_0_1	221.681	235.648	207.715	0.881463	-0.182029	0.0946564	0.676559
dd_Smed_v6_11933_0_1	46.0657	41.0033	51.1281	1.24693	0.318377	0.509693	0.942023
dd_Smed_v6_11934_0_1	641.933	616.789	667.076	1.08153	0.113075	0.411811	0.911477
dd_Smed_v6_11935_0_1	165.303	174.404	156.201	0.895627	-0.159031	0.293085	0.868775
dd_Smed_v6_11936_0_1	455.569	453.472	457.665	1.00925	0.0132791	0.999672	1
dd_Smed_v6_11937_0_1	181.885	169.369	194.4	1.14779	0.198855	0.133895	0.74578
dd_Smed_v6_11939_0_1	141.781	146.877	136.686	0.930613	-0.103746	0.466551	0.929727
dd_Smed_v6_1193_0_1	314.742	335.119	294.366	0.878391	-0.187065	0.311395	0.878173
dd_Smed_v6_11941_0_1	66.1362	67.568	64.7043	0.957618	-0.0624785	0.702367	0.986853
dd_Smed_v6_11942_0_1	62.4088	67.1065	57.7111	0.859993	-0.217604	0.338118	0.887861
dd_Smed_v6_11943_0_1	403.981	399.205	408.758	1.02393	0.0341173	0.676431	0.982806
dd_Smed_v6_11944_0_1	238.562	231.726	245.398	1.059	0.0827008	0.35064	0.894356
dd_Smed_v6_11945_0_10	121.191	126.218	116.163	0.920334	-0.11977	0.393811	0.905797
dd_Smed_v6_11946_0_1	20.2288	22.3022	18.1554	0.814061	-0.296791	0.329865	0.885363
dd_Smed_v6_11947_0_1	258.904	250.071	267.737	1.07064	0.0984797	0.362395	0.899561
dd_Smed_v6_11948_0_1	606.644	586.866	626.422	1.0674	0.0941058	0.243813	0.844173
dd_Smed_v6_1194_0_1	4045.69	3944.47	4146.9	1.05132	0.0722013	0.30706	0.875044
dd_Smed_v6_11951_0_1	140.909	153.482	128.335	0.836159	-0.258151	0.0627163	0.589834
dd_Smed_v6_11953_0_1	50.9771	53.8635	48.0907	0.892825	-0.163551	0.411827	0.911477
dd_Smed_v6_11954_0_1	176.775	163.255	190.294	1.16563	0.221104	0.0624189	0.588965
dd_Smed_v6_11955_0_1	127.19	125.18	129.2	1.03211	0.0455985	0.755764	0.996261
dd_Smed_v6_11956_0_1	39.6083	37.1682	42.0484	1.1313	0.17798	0.66403	0.980106
dd_Smed_v6_11957_0_1	166.321	157.519	175.123	1.11176	0.152844	0.231101	0.838683
dd_Smed_v6_11958_0_1	293.193	292.352	294.033	1.00575	0.00827384	0.865694	1
dd_Smed_v6_11959_0_1	71.8536	67.0332	76.6739	1.14382	0.193859	0.40666	0.910376
dd_Smed_v6_1195_0_1	985.931	967.816	1004.05	1.03743	0.0530194	0.575333	0.961308
dd_Smed_v6_11960_0_1	44.0569	46.9212	41.1927	0.877912	-0.187852	0.402516	0.909379
dd_Smed_v6_11961_0_1	40.2696	36.9508	43.5885	1.17964	0.238343	0.440315	0.922511
dd_Smed_v6_11962_0_1	300.825	297.714	303.936	1.0209	0.0298398	0.752856	0.994571
dd_Smed_v6_11963_0_1	97.999	96.2823	99.7157	1.03566	0.0505501	0.564161	0.959237
dd_Smed_v6_11964_0_1	65.1194	64.9698	65.269	1.00461	0.00662874	0.986102	1
dd_Smed_v6_11967_0_1	38.0514	43.6289	32.4738	0.744318	-0.426008	0.0826624	0.652274
dd_Smed_v6_11968_0_1	160.925	160.591	161.259	1.00416	0.00598572	0.945457	1
dd_Smed_v6_11969_0_1	271.464	277.612	265.315	0.955707	-0.0653602	0.625567	0.972498
dd_Smed_v6_4411_0_1	86.4253	58.7509	114.1	1.9421	0.957614	9.82072e-05	0.01447
dd_Smed_v6_11970_0_1	56.3336	54.7529	57.9143	1.05774	0.0809862	0.951991	1
dd_Smed_v6_11972_0_1	259.267	281.23	237.304	0.843807	-0.245015	0.0397821	0.513768
dd_Smed_v6_11973_0_1	114.727	113.785	115.669	1.01655	0.0236875	0.958797	1
dd_Smed_v6_11974_0_1	146.703	145.698	147.708	1.0138	0.0197746	0.923493	1
dd_Smed_v6_11975_0_1	226.056	226.784	225.329	0.993585	-0.00928439	0.93863	1
dd_Smed_v6_11976_0_1	118.873	115.314	122.431	1.06171	0.0863934	0.751396	0.994448
dd_Smed_v6_1197_0_1	6820.39	7109.25	6531.54	0.918738	-0.122274	0.0792634	0.643719
dd_Smed_v6_11981_0_1	593.243	598.883	587.603	0.981164	-0.0274345	0.606636	0.968943
dd_Smed_v6_11982_0_1	76.5201	69.0425	83.9977	1.21661	0.282866	0.148701	0.764086
dd_Smed_v6_11983_0_1	55.5276	49.9617	61.0935	1.22281	0.290198	0.256842	0.85378
dd_Smed_v6_11984_0_1	106.837	122.138	91.5349	0.749435	-0.416125	0.00577732	0.213266
dd_Smed_v6_11987_0_1	694.093	677.103	711.084	1.05018	0.0706433	0.475707	0.931475
dd_Smed_v6_11988_0_1	144.983	138.363	151.602	1.09569	0.131835	0.329669	0.885363
dd_Smed_v6_1198_0_1	1559.96	1664.98	1454.95	0.873857	-0.19453	0.00886141	0.261579
dd_Smed_v6_11990_0_1	90.5992	91.9245	89.2738	0.971164	-0.0422131	0.813884	1
dd_Smed_v6_11991_0_1	68.4903	63.3616	73.619	1.16189	0.21647	0.273981	0.859289
dd_Smed_v6_11992_0_1	127.056	133.315	120.798	0.906108	-0.142245	0.377215	0.901674
dd_Smed_v6_11993_0_1	253.528	263.703	243.354	0.922834	-0.115857	0.452324	0.926632
dd_Smed_v6_11994_0_1	150.835	153.323	148.347	0.967545	-0.0475986	0.771319	0.998186
dd_Smed_v6_11995_0_1	515.18	527.536	502.825	0.953158	-0.0692128	0.428423	0.919291
dd_Smed_v6_11997_0_1	105.304	100.698	109.909	1.09147	0.126272	0.413514	0.912779
dd_Smed_v6_11998_0_1	15.0025	15.2899	14.7151	0.962403	-0.0552872	0.974027	1
dd_Smed_v6_1199_0_1	2094.15	2178.04	2010.26	0.922968	-0.115648	0.0452728	0.530749
dd_Smed_v6_11_0_1	18950.4	19824.5	18076.2	0.911812	-0.133192	0.0868097	0.659627
dd_Smed_v6_12000_0_1	183.43	175.483	191.378	1.09058	0.125094	0.562323	0.958557
dd_Smed_v6_12001_0_1	123.903	123.198	124.607	1.01144	0.0164084	0.885494	1
dd_Smed_v6_12002_0_1	307.141	316.181	298.101	0.942819	-0.0849473	0.392002	0.90579
dd_Smed_v6_12003_0_1	71.3646	64.0831	78.6461	1.22725	0.295431	0.130001	0.736686
dd_Smed_v6_12004_0_1	96.1788	81.7729	110.585	1.35234	0.435457	0.270801	0.859012
dd_Smed_v6_12006_0_1	76.4818	84.52	68.4436	0.809792	-0.304377	0.0662769	0.604522
dd_Smed_v6_12007_0_1	79.5504	74.2165	84.8842	1.14374	0.193757	0.200796	0.812056
dd_Smed_v6_12008_0_1	365.022	349.565	380.479	1.08844	0.122255	0.257278	0.854239
dd_Smed_v6_1200_0_1	699.972	672.773	727.171	1.08086	0.112174	0.120171	0.726684
dd_Smed_v6_12010_0_1	136.712	127.517	145.908	1.14422	0.19437	0.133419	0.745544
dd_Smed_v6_12011_0_1	84.8336	90.592	79.0751	0.872871	-0.19616	0.310899	0.878173
dd_Smed_v6_12013_0_1	114.859	116.639	113.078	0.969472	-0.0447293	0.684606	0.983992
dd_Smed_v6_12014_0_1	16.4839	19.4073	13.5604	0.698725	-0.517204	0.184806	0.798725
dd_Smed_v6_12016_0_1	145.58	144.45	146.71	1.01565	0.0224033	0.830953	1
dd_Smed_v6_827_0_1	1301.03	894.052	1708	1.91041	0.933879	9.26516e-12	9.39542e-09
dd_Smed_v6_12018_0_1	307.04	305.868	308.213	1.00766	0.0110157	0.763244	0.99725
dd_Smed_v6_12019_0_1	177.112	174.458	179.766	1.03043	0.0432422	0.82147	1
dd_Smed_v6_1201_0_1	976.171	961.6	990.743	1.03031	0.0430729	0.593317	0.965951
dd_Smed_v6_12020_0_1	185.182	182.686	187.677	1.02732	0.0388893	0.831397	1
dd_Smed_v6_12022_0_1	110.64	113.197	108.083	0.954821	-0.0666976	0.768555	0.998052
dd_Smed_v6_12023_0_1	384.433	403.366	365.499	0.90612	-0.142226	0.110838	0.711898
dd_Smed_v6_12024_0_1	296.683	295.722	297.643	1.00649	0.00933907	1	1
dd_Smed_v6_12026_0_1	131.624	118.223	145.025	1.2267	0.294786	0.0554683	0.568658
dd_Smed_v6_12027_0_1	338.065	366.862	309.268	0.843009	-0.246381	0.0149985	0.333195
dd_Smed_v6_12029_0_1	149.204	136.14	162.269	1.19192	0.253292	0.124786	0.731406
dd_Smed_v6_1202_0_1	23.84	12.6524	35.0276	2.76846	1.46908	0.0537135	0.562508
dd_Smed_v6_12031_0_1	161.456	166.284	156.629	0.94194	-0.0862931	0.549499	0.955403
dd_Smed_v6_12032_0_1	146.711	149.917	143.504	0.957224	-0.0630712	0.704229	0.986999
dd_Smed_v6_12033_0_1	38.0322	33.7163	42.3482	1.25601	0.328851	0.173477	0.787406
dd_Smed_v6_12035_0_1	41.9902	37.5067	46.4737	1.23908	0.309267	0.243353	0.843929
dd_Smed_v6_12036_0_1	111.339	117.273	105.405	0.898799	-0.153929	0.245775	0.845552
dd_Smed_v6_12037_0_1	198.574	195.846	201.303	1.02786	0.0396491	0.714339	0.988725
dd_Smed_v6_12038_0_1	136.632	151.658	121.606	0.801843	-0.318609	0.0166078	0.349519
dd_Smed_v6_1203_0_1	2697.05	2536.81	2857.29	1.12633	0.171634	0.00891139	0.262604
dd_Smed_v6_12042_0_1	326.254	337.009	315.498	0.936172	-0.0951547	0.234617	0.841566
dd_Smed_v6_12043_0_1	162.775	179.916	145.634	0.809456	-0.304976	0.0521987	0.557707
dd_Smed_v6_12046_0_1	361.733	363.814	359.652	0.98856	-0.0165993	0.934507	1
dd_Smed_v6_12047_0_1	200.691	197.948	203.433	1.02771	0.0394277	0.765319	0.997857
dd_Smed_v6_12048_0_1	256.647	281.525	231.769	0.823264	-0.280573	0.00706017	0.232716
dd_Smed_v6_12049_0_1	19.9006	23.8188	15.9824	0.671	-0.575615	0.0565761	0.57026
dd_Smed_v6_1204_0_1	1103.62	1168.39	1038.86	0.889141	-0.169516	0.0243144	0.415829
dd_Smed_v6_12050_0_1	151.352	146.413	156.291	1.06747	0.0941932	0.431145	0.921116
dd_Smed_v6_12051_0_1	160.316	150.891	169.741	1.12492	0.169827	0.210265	0.821428
dd_Smed_v6_12052_0_1	72.1347	60.88	83.3895	1.36973	0.453896	0.0508984	0.553955
dd_Smed_v6_12053_0_1	168.099	159.565	176.632	1.10696	0.146607	0.296858	0.869601
dd_Smed_v6_12054_0_1	63.8241	64.3126	63.3355	0.984807	-0.0220875	0.871202	1
dd_Smed_v6_12055_0_1	127.76	132.922	122.597	0.922322	-0.116658	0.376668	0.901674
dd_Smed_v6_12056_0_1	409.011	442.79	375.233	0.847429	-0.238835	0.0107444	0.29215
dd_Smed_v6_12057_0_1	92.6657	101.798	83.5337	0.820586	-0.285273	0.0674891	0.607947
dd_Smed_v6_12058_0_1	190.974	205.583	176.366	0.857882	-0.221149	0.0732851	0.625743
dd_Smed_v6_12059_0_1	247.135	238.515	255.755	1.07228	0.100682	0.469253	0.929966
dd_Smed_v6_1205_0_1	11606.2	11498.6	11713.7	1.01871	0.0267397	0.617962	0.969644
dd_Smed_v6_12060_0_1	151.085	154.582	147.589	0.954758	-0.0667927	0.548423	0.954495
dd_Smed_v6_12061_0_1	110.564	112.854	108.274	0.959419	-0.0597672	0.769506	0.998052
dd_Smed_v6_12062_0_1	147.269	138.15	156.389	1.13203	0.178907	0.16954	0.78577
dd_Smed_v6_12063_0_1	250.403	247.244	253.562	1.02555	0.0364017	0.774665	0.99832
dd_Smed_v6_12065_0_2	183.015	178.183	187.846	1.05423	0.0761945	0.723959	0.989141
dd_Smed_v6_12066_0_1	247.88	262.678	233.082	0.887328	-0.17246	0.443424	0.923378
dd_Smed_v6_12067_0_1	26.6631	27.1238	26.2023	0.966027	-0.049864	1	1
dd_Smed_v6_12068_0_1	57.5502	47.4158	67.6847	1.42747	0.513463	0.436711	0.921852
dd_Smed_v6_12069_0_1	97.6392	99.0279	96.2504	0.971952	-0.0410424	0.718144	0.988752
dd_Smed_v6_1206_0_1	1065.57	1019.58	1111.55	1.09021	0.124601	0.131979	0.742186
dd_Smed_v6_12071_0_1	25.0267	25.8598	24.1936	0.935566	-0.0960882	0.83836	1
dd_Smed_v6_12072_0_1	251.304	241.65	260.957	1.0799	0.110892	0.446596	0.924825
dd_Smed_v6_12073_0_1	175.58	175.779	175.38	0.997731	-0.00327743	0.912604	1
dd_Smed_v6_12075_0_1	193.527	192.095	194.958	1.0149	0.0213398	0.943402	1
dd_Smed_v6_12076_0_1	123.887	112.29	135.483	1.20654	0.27088	0.0431655	0.523833
dd_Smed_v6_1207_0_1	2466.76	2459.06	2474.47	1.00627	0.00901506	0.781333	1
dd_Smed_v6_12080_0_1	81.5785	86.4769	76.6801	0.886712	-0.173463	0.392972	0.905797
dd_Smed_v6_12081_0_1	90.7343	79.873	101.596	1.27196	0.347057	0.0424466	0.521552
dd_Smed_v6_12083_0_1	114.126	112.376	115.877	1.03115	0.0442512	0.705289	0.986999
dd_Smed_v6_12085_0_1	178.172	176.279	180.065	1.02147	0.0306521	0.817382	1
dd_Smed_v6_12089_0_1	85.8965	89.5386	82.2544	0.918647	-0.122417	0.579917	0.962564
dd_Smed_v6_1208_0_1	4005.25	3851.98	4158.52	1.07958	0.110469	0.0866724	0.659627
dd_Smed_v6_12091_0_1	466.614	469.082	464.146	0.989478	-0.01526	0.939892	1
dd_Smed_v6_12093_0_1	29.8243	30.193	29.4555	0.975575	-0.035676	0.922256	1
dd_Smed_v6_12096_0_1	60.8527	60.4563	61.249	1.01311	0.0187953	0.916192	1
dd_Smed_v6_12097_0_1	132.101	137.088	127.114	0.927247	-0.108975	0.42343	0.917635
dd_Smed_v6_12098_0_1	40.6047	40.8297	40.3798	0.988981	-0.0159859	1	1
dd_Smed_v6_12099_0_11	46.0618	45.4969	46.6267	1.02483	0.0353882	0.877381	1
dd_Smed_v6_1209_0_1	1758.17	1771.21	1745.14	0.985279	-0.0213963	0.74306	0.991773
dd_Smed_v6_120_0_1	267.392	221.364	313.421	1.41586	0.501678	0.0130114	0.309496
dd_Smed_v6_12102_0_1	205.08	197.46	212.7	1.07718	0.107256	0.47797	0.931797
dd_Smed_v6_12103_0_1	86.0404	87.2353	84.8456	0.972606	-0.040073	0.677796	0.98353
dd_Smed_v6_12104_0_1	113.229	115.03	111.428	0.968682	-0.0459047	0.691473	0.985621
dd_Smed_v6_12105_0_1	1340.89	1367.64	1314.14	0.960879	-0.0575729	0.619024	0.969805
dd_Smed_v6_12106_0_1	37.8159	36.2679	39.364	1.08537	0.118183	0.734516	0.990062
dd_Smed_v6_12107_0_1	77.2299	74.8953	79.5645	1.06234	0.0872502	0.723902	0.989141
dd_Smed_v6_12108_0_1	70.2831	79.548	61.0183	0.767062	-0.382585	0.0228206	0.404808
dd_Smed_v6_12109_0_1	117.8	121.908	113.691	0.932597	-0.100675	0.474799	0.930958
dd_Smed_v6_1210_0_1	4033.28	4057.74	4008.82	0.987943	-0.0175009	0.978378	1
dd_Smed_v6_12110_0_1	127.534	128.046	127.023	0.992011	-0.0115713	0.948347	1
dd_Smed_v6_254_0_1	2995.39	2082.63	3908.14	1.87654	0.908076	5.76688e-13	7.64733e-10
dd_Smed_v6_12112_0_1	32.6768	33.0059	32.3478	0.980062	-0.0290546	0.92564	1
dd_Smed_v6_12113_0_1	130.947	141.524	120.371	0.850534	-0.233559	0.119132	0.724849
dd_Smed_v6_12114_0_1	109.714	104.386	115.043	1.1021	0.140253	0.37962	0.901872
dd_Smed_v6_12115_0_1	293.222	302.1	284.345	0.941229	-0.0873827	0.38289	0.902714
dd_Smed_v6_12116_0_1	128.282	137.231	119.332	0.869573	-0.201621	0.21286	0.825498
dd_Smed_v6_12117_0_1	36.1682	34.745	37.5914	1.08192	0.113599	0.661432	0.978889
dd_Smed_v6_12118_0_1	240.992	243.171	238.814	0.982081	-0.0260856	0.918591	1
dd_Smed_v6_12119_1_1	149.477	160.897	138.057	0.858046	-0.220872	0.0728827	0.623846
dd_Smed_v6_1211_0_1	2849.97	2856.12	2843.81	0.995691	-0.00623	0.934083	1
dd_Smed_v6_12122_0_1	459.747	460.94	458.555	0.994826	-0.00748452	0.975432	1
dd_Smed_v6_12123_0_1	214.25	230.64	197.861	0.857878	-0.221156	0.0711603	0.618195
dd_Smed_v6_12125_0_1	90.081	94.5804	85.5815	0.904854	-0.144243	0.323859	0.884289
dd_Smed_v6_12126_0_1	246.481	238.522	254.44	1.06673	0.0932014	0.545428	0.95292
dd_Smed_v6_12126_1_1	44.5519	38.9003	50.2034	1.29057	0.368003	0.134973	0.746008
dd_Smed_v6_12128_0_1	156.484	124.11	188.857	1.52169	0.605677	0.103889	0.69912
dd_Smed_v6_1212_0_1	2145.41	2189.87	2100.94	0.959392	-0.0598082	0.490765	0.937842
dd_Smed_v6_12130_0_1	335.147	332.434	337.86	1.01632	0.0233545	0.722964	0.988903
dd_Smed_v6_12132_0_1	28.3182	25.5036	31.1328	1.22072	0.287738	0.330635	0.885363
dd_Smed_v6_12133_0_1	148.994	164.581	133.408	0.810593	-0.302951	0.0246758	0.419927
dd_Smed_v6_12135_0_1	76.8234	81.0789	72.568	0.895029	-0.159994	0.59058	0.96552
dd_Smed_v6_12136_0_1	319.967	327.979	311.955	0.951142	-0.0722678	0.471181	0.930065
dd_Smed_v6_12138_0_1	43.4725	29.7486	57.1963	1.92266	0.943101	0.173088	0.786944
dd_Smed_v6_12139_0_1	24.3976	21.718	27.0772	1.24676	0.318187	0.282678	0.866325
dd_Smed_v6_1213_0_1	373.747	337.565	409.929	1.21437	0.280211	0.0262727	0.434426
dd_Smed_v6_12140_0_1	231.444	231.981	230.906	0.995367	-0.00669957	0.974962	1
dd_Smed_v6_12141_0_1	58.4191	57.7156	59.1227	1.02438	0.034752	0.799416	1
dd_Smed_v6_12142_0_1	218.082	193.732	242.431	1.25137	0.32351	0.00585353	0.213617
dd_Smed_v6_12144_0_1	52.1386	52.6003	51.677	0.982447	-0.0255488	0.814248	1
dd_Smed_v6_12145_0_1	58.6509	59.0545	58.2474	0.986333	-0.0198539	0.895392	1
dd_Smed_v6_12146_0_1	253.816	249.961	257.671	1.03084	0.0438256	0.808053	1
dd_Smed_v6_12147_0_1	34.3945	37.3747	31.4143	0.840524	-0.250639	0.480693	0.933409
dd_Smed_v6_5406_0_1	416.996	296.948	537.045	1.80855	0.854834	8.7636e-05	0.0132523
dd_Smed_v6_1214_0_1	456.801	395.246	518.357	1.31148	0.391197	0.0208012	0.387468
dd_Smed_v6_12150_0_1	104.852	105.772	103.932	0.982602	-0.0253216	0.826323	1
dd_Smed_v6_12151_0_1	40.9137	35.5948	46.2325	1.29886	0.377242	0.0935756	0.675413
dd_Smed_v6_12152_0_1	38.415	38.2187	38.6114	1.01027	0.0147465	1	1
dd_Smed_v6_12153_0_2	48.0001	44.4289	51.5714	1.16076	0.215071	0.400823	0.908352
dd_Smed_v6_12154_0_1	57.7816	53.994	61.5693	1.1403	0.189412	0.326497	0.885103
dd_Smed_v6_12155_0_1	180.989	197.601	164.378	0.83187	-0.265569	0.0390792	0.510175
dd_Smed_v6_12156_0_1	19.3943	18.01	20.7787	1.15373	0.206306	0.497462	0.939011
dd_Smed_v6_12157_0_1	233.881	227.621	240.141	1.055	0.0772452	0.578904	0.962086
dd_Smed_v6_12158_0_1	146.348	141.254	151.442	1.07212	0.100473	0.604453	0.968261
dd_Smed_v6_12159_0_1	37.823	45.3156	30.3303	0.669313	-0.579247	0.0106034	0.289686
dd_Smed_v6_1215_0_1	3440.46	3463.59	3417.32	0.986642	-0.0194009	0.806498	1
dd_Smed_v6_12160_0_1	132.624	130.316	134.932	1.03542	0.0502181	0.756023	0.996261
dd_Smed_v6_12161_0_1	162.191	172.519	151.864	0.880273	-0.183976	0.150446	0.76751
dd_Smed_v6_12162_0_1	109.046	110.26	107.833	0.977992	-0.0321058	0.728332	0.9899
dd_Smed_v6_12164_0_1	26.5457	25.3553	27.7362	1.0939	0.129483	0.681874	0.983763
dd_Smed_v6_12165_0_1	176.898	170.391	183.404	1.07637	0.106175	0.400647	0.908332
dd_Smed_v6_12166_0_1	227.237	228.205	226.27	0.991519	-0.012288	0.938577	1
dd_Smed_v6_12168_0_1	199.014	209.862	188.166	0.896619	-0.157433	0.17209	0.786518
dd_Smed_v6_12169_0_1	114.617	120.319	108.915	0.905222	-0.143656	0.384495	0.902916
dd_Smed_v6_1216_0_1	1061	1102.92	1019.08	0.923977	-0.114071	0.198882	0.809459
dd_Smed_v6_12170_0_1	186.923	187.379	186.467	0.995133	-0.00703863	0.988936	1
dd_Smed_v6_12171_0_1	96.3172	92.028	100.606	1.09321	0.128577	0.482912	0.933783
dd_Smed_v6_12172_0_1	169.741	173.781	165.701	0.953504	-0.0686891	0.739221	0.990884
dd_Smed_v6_12173_0_1	142.904	145.12	140.688	0.969461	-0.0447456	0.802689	1
dd_Smed_v6_12174_0_1	195.135	195.841	194.428	0.992782	-0.0104511	0.879983	1
dd_Smed_v6_12176_0_1	106.424	98.5919	114.256	1.15888	0.212726	0.134509	0.74593
dd_Smed_v6_12177_0_1	350.551	356.471	344.631	0.966785	-0.0487331	0.65375	0.978085
dd_Smed_v6_12178_0_1	114.319	125.392	103.246	0.823382	-0.280365	0.050855	0.553955
dd_Smed_v6_6999_0_1	1860.89	1331.22	2390.56	1.79576	0.844593	5.37602e-34	9.26771e-30
dd_Smed_v6_1217_0_1	575.294	547.364	603.224	1.10205	0.140192	0.124989	0.731694
dd_Smed_v6_12180_0_1	57.8209	54.5483	61.0935	1.11999	0.163485	0.419571	0.915719
dd_Smed_v6_12181_1_1	112.677	108.01	117.345	1.08643	0.119591	0.429641	0.919948
dd_Smed_v6_12182_0_1	129.289	145.599	112.978	0.775953	-0.365959	0.00438262	0.183952
dd_Smed_v6_12183_0_1	255.208	252.689	257.728	1.01994	0.0284812	0.813781	1
dd_Smed_v6_12185_0_1	309.753	308.839	310.667	1.00592	0.00850958	0.765288	0.997857
dd_Smed_v6_12187_0_1	360.79	343.43	378.15	1.1011	0.138943	0.432496	0.921116
dd_Smed_v6_12188_0_1	44.9565	45.6813	44.2317	0.968267	-0.0465234	0.684083	0.983992
dd_Smed_v6_1218_0_1	1084.39	1105.98	1062.81	0.960968	-0.0574396	0.413426	0.912779
dd_Smed_v6_12190_0_1	23.2981	25.0824	21.5138	0.857724	-0.221414	0.715327	0.988725
dd_Smed_v6_12192_0_1	214.097	195.391	232.804	1.19148	0.252757	0.0291561	0.45445
dd_Smed_v6_12193_0_1	419.535	401.495	437.576	1.08987	0.124154	0.125322	0.732285
dd_Smed_v6_12194_0_1	267.313	267.092	267.534	1.00165	0.00238268	0.994573	1
dd_Smed_v6_12195_0_1	32.8843	30.9465	34.8222	1.12524	0.170233	0.693338	0.985742
dd_Smed_v6_12196_0_1	46.6486	45.5674	47.7298	1.04746	0.0668901	0.823811	1
dd_Smed_v6_12197_0_1	195.992	176.018	215.966	1.22695	0.295076	0.0323117	0.47255
dd_Smed_v6_1219_1_1	2401.09	2252.23	2549.95	1.13219	0.179113	0.186057	0.800393
dd_Smed_v6_121_0_1	9553.26	9707.73	9398.79	0.968176	-0.0466589	0.518223	0.946915
dd_Smed_v6_12201_0_1	230.18	211.717	248.642	1.17441	0.231935	0.0390835	0.510175
dd_Smed_v6_12202_0_1	169.023	157.581	180.466	1.14522	0.195628	0.572103	0.960652
dd_Smed_v6_12203_0_1	73.1298	84.8593	61.4004	0.723555	-0.466825	0.0128989	0.307983
dd_Smed_v6_12204_0_1	15.4338	13.7487	17.1188	1.24512	0.316287	0.427895	0.919187
dd_Smed_v6_12205_0_1	26.0488	27.01	25.0875	0.928823	-0.106524	0.574619	0.961308
dd_Smed_v6_12206_0_1	32.7452	33.3251	32.1653	0.965198	-0.0511033	1	1
dd_Smed_v6_12207_0_1	25.9416	28.6659	23.2173	0.809928	-0.304134	0.350055	0.894356
dd_Smed_v6_12208_0_1	290.66	279.891	301.429	1.07695	0.10695	0.499762	0.939277
[truncated: 15,240 more rows]

## Sheet: Smed sp5 4 week
id	baseMean	baseMeanA	baseMeanB	foldChange	log2FoldChange	pval	padj
dd_Smed_v6_10001_0_1	62.1108	56.7814	67.4401	1.18771	0.248187	0.621657	0.888358
dd_Smed_v6_10002_0_1	135.385	119.513	151.257	1.26561	0.339835	0.0308505	0.262359
dd_Smed_v6_10003_0_1	372.136	338.13	406.142	1.20114	0.264403	0.0340857	0.27508
dd_Smed_v6_10004_0_1	202.817	206.537	199.097	0.963974	-0.0529336	0.739826	0.938018
dd_Smed_v6_10005_0_1	196.301	196.941	195.661	0.9935	-0.00940865	0.992903	1
dd_Smed_v6_10006_0_1	49.044	49.4498	48.6383	0.98359	-0.0238717	0.996221	1
dd_Smed_v6_10007_0_1	341.24	335.412	347.067	1.03475	0.0492788	0.649021	0.900628
dd_Smed_v6_1000_0_1	2683.31	2790.63	2576	0.923086	-0.115463	0.10374	0.447023
dd_Smed_v6_10010_0_1	169.22	165.185	173.255	1.04885	0.0688139	0.553311	0.854658
dd_Smed_v6_10011_0_1	922.28	941.795	902.765	0.958557	-0.0610635	0.4784	0.813631
dd_Smed_v6_2184_0_1	561.328	16.6318	1106.02	66.5004	6.05529	9.07291e-13	1.11713e-09
dd_Smed_v6_10014_0_1	185.478	188.218	182.737	0.970878	-0.0426383	0.832893	0.973646
dd_Smed_v6_10015_0_1	388.821	405.277	372.365	0.918792	-0.122189	0.20616	0.593372
dd_Smed_v6_10016_0_1	576.094	599.619	552.568	0.921532	-0.117893	0.282935	0.669506
dd_Smed_v6_10017_0_1	30.8804	27.3705	34.3903	1.25647	0.32938	0.263705	0.653772
dd_Smed_v6_10018_0_1	349.065	346.166	351.963	1.01675	0.0239602	0.763174	0.946873
dd_Smed_v6_10019_0_1	51.3352	44.0097	58.6607	1.3329	0.414572	0.151473	0.522269
dd_Smed_v6_1001_0_1	2519.56	2695.41	2343.72	0.869522	-0.201705	0.00438864	0.10406
dd_Smed_v6_10020_0_1	152.874	155.718	150.03	0.963473	-0.053684	0.720816	0.931162
dd_Smed_v6_10021_0_1	50.6633	49.255	52.0716	1.05719	0.0802283	0.920856	1
dd_Smed_v6_10022_0_1	227.57	213.979	241.162	1.12704	0.172535	0.229789	0.621585
dd_Smed_v6_10024_0_1	1044.73	1088.32	1001.14	0.919895	-0.120459	0.305896	0.687684
dd_Smed_v6_10025_0_1	82.7868	80.4885	85.0851	1.05711	0.0801233	0.594351	0.876197
dd_Smed_v6_10026_0_1	87.876	88.137	87.615	0.994078	-0.00856905	0.989535	1
dd_Smed_v6_10027_0_1	162.454	170.455	154.453	0.90612	-0.142226	0.277893	0.663939
dd_Smed_v6_42_0_1	1200.56	301.159	2099.96	6.97294	2.80177	0.000415223	0.0287048
dd_Smed_v6_10029_0_1	1084.33	1005.27	1163.39	1.15729	0.210754	0.00619265	0.122841
dd_Smed_v6_1002_0_1	2814.23	2831.44	2797.02	0.987847	-0.017641	0.825344	0.971013
dd_Smed_v6_10030_0_1	116.046	107.547	124.546	1.15806	0.211712	0.293405	0.676614
dd_Smed_v6_10031_0_1	224.396	227.009	221.783	0.976977	-0.0336034	0.779813	0.953912
dd_Smed_v6_10032_0_1	288.377	331.648	245.106	0.739055	-0.436247	0.00385013	0.0975811
dd_Smed_v6_10033_0_1	142.682	149.871	135.492	0.904057	-0.145515	0.308959	0.690602
dd_Smed_v6_10034_0_1	366.458	375.812	357.103	0.950218	-0.0736696	0.564272	0.86224
dd_Smed_v6_10035_0_1	313.537	246.742	380.332	1.54142	0.624257	0.00274478	0.0834471
dd_Smed_v6_10036_0_1	201.191	206.105	196.277	0.952319	-0.0704835	0.610351	0.882925
dd_Smed_v6_10037_0_1	203.434	183.175	223.693	1.2212	0.288294	0.0506437	0.327824
dd_Smed_v6_10038_0_1	187.046	202.218	171.875	0.84995	-0.234549	0.0769144	0.3918
dd_Smed_v6_26725_0_1	11.8358	3.38286	20.2887	5.9975	2.58436	4.57245e-05	0.00788199
dd_Smed_v6_1003_0_1	167.535	168.343	166.728	0.99041	-0.0139021	0.821844	0.970001
dd_Smed_v6_10040_0_1	45.4896	44.6356	46.3437	1.03827	0.054178	0.748851	0.941551
dd_Smed_v6_10041_0_1	341.849	351.267	332.431	0.946376	-0.079514	0.469593	0.807949
dd_Smed_v6_10042_0_1	349.354	360.854	337.854	0.936263	-0.0950138	0.332993	0.710025
dd_Smed_v6_10043_0_1	67.593	60.7055	74.4804	1.22691	0.295032	0.196267	0.58252
dd_Smed_v6_10044_0_1	182.696	172.198	193.194	1.12192	0.165976	0.483956	0.816697
dd_Smed_v6_10045_0_1	277.415	278.84	275.99	0.989778	-0.0148234	0.868486	0.985645
dd_Smed_v6_10046_0_1	82.5186	94.5046	70.5327	0.746342	-0.422092	0.0251548	0.237626
dd_Smed_v6_10047_0_1	45.4181	35.4813	55.355	1.56012	0.641654	0.0477965	0.318853
dd_Smed_v6_10048_0_1	529.323	528.079	530.567	1.00471	0.00678117	0.938486	1
dd_Smed_v6_10049_0_1	202.56	219.031	186.09	0.849605	-0.235136	0.0685192	0.375559
dd_Smed_v6_1004_0_1	3164.45	3281.96	3046.94	0.928392	-0.107194	0.112141	0.459179
dd_Smed_v6_10050_0_1	35.6756	24.3607	46.9905	1.92895	0.947816	0.0197335	0.211665
dd_Smed_v6_10051_0_1	290.924	289.818	292.029	1.00763	0.0109664	1	1
dd_Smed_v6_10052_0_1	128.709	129.783	127.635	0.98345	-0.0240761	0.862544	0.983368
dd_Smed_v6_10053_0_1	99.3538	97.1857	101.522	1.04462	0.0629731	0.809142	0.964837
dd_Smed_v6_10054_0_1	162.422	160.914	163.93	1.01874	0.0267821	0.876049	0.987726
dd_Smed_v6_10055_0_1	172.592	180.627	164.557	0.911029	-0.134431	0.286419	0.672506
dd_Smed_v6_10056_0_1	150.63	143.669	157.592	1.09691	0.133447	0.296252	0.679181
dd_Smed_v6_10058_0_1	516.255	518.418	514.092	0.991656	-0.0120886	0.995699	1
dd_Smed_v6_10059_0_1	251.014	247.871	254.156	1.02536	0.036125	0.753979	0.943546
dd_Smed_v6_1005_0_1	10.048	14.1213	5.9746	0.423091	-1.24096	0.131017	0.489802
dd_Smed_v6_10060_0_1	53.1246	46.8427	59.4064	1.26821	0.342794	0.181128	0.56227
dd_Smed_v6_10061_0_1	228.603	222.459	234.748	1.05524	0.077574	0.486787	0.817891
dd_Smed_v6_10062_0_1	531.232	565.967	496.498	0.877257	-0.188929	0.0328307	0.270653
dd_Smed_v6_10064_0_1	152.382	153.502	151.262	0.985406	-0.0212094	0.908622	0.997733
dd_Smed_v6_10065_0_1	414.399	438.57	390.228	0.889774	-0.168488	0.110561	0.457915
dd_Smed_v6_10066_0_1	550.699	560.946	540.453	0.963467	-0.0536924	0.595408	0.876666
dd_Smed_v6_10068_0_1	71.6527	67.0104	76.2951	1.13856	0.187206	0.507951	0.830273
dd_Smed_v6_10069_0_1	449.761	470.603	428.919	0.911423	-0.133807	0.209947	0.598589
dd_Smed_v6_1006_0_1	4424.14	4765.62	4082.66	0.85669	-0.223154	0.00120654	0.0527014
dd_Smed_v6_10070_0_1	465.241	484.68	445.802	0.919785	-0.120632	0.23842	0.630264
dd_Smed_v6_10072_0_1	616.372	596.616	636.129	1.06623	0.0925152	0.30248	0.685184
dd_Smed_v6_10073_0_1	343.117	338.195	348.039	1.02911	0.0413946	0.69954	0.923257
dd_Smed_v6_10074_0_1	265.412	255.391	275.433	1.07848	0.108995	0.42708	0.778401
dd_Smed_v6_10075_0_1	381.392	411.462	351.323	0.853841	-0.22796	0.0503596	0.327214
dd_Smed_v6_10076_0_1	19.0945	13.1821	25.0069	1.89703	0.92374	0.0746597	0.387829
dd_Smed_v6_10078_0_1	237.067	221.018	253.116	1.14523	0.195633	0.120497	0.473654
dd_Smed_v6_10079_0_1	170.771	185.355	156.186	0.842632	-0.247025	0.0612425	0.357985
dd_Smed_v6_1007_0_1	1612.84	1642.41	1583.28	0.963999	-0.0528958	0.566008	0.862903
dd_Smed_v6_10081_0_1	66.4012	65.2878	67.5145	1.03411	0.0483841	0.784415	0.955676
dd_Smed_v6_10082_0_1	408.037	421.817	394.257	0.934664	-0.0974799	0.465965	0.805082
dd_Smed_v6_10083_0_1	116.219	124.979	107.459	0.859819	-0.217895	0.19156	0.57562
dd_Smed_v6_10086_0_1	402.539	426.142	378.936	0.889223	-0.169382	0.115207	0.465514
dd_Smed_v6_10087_0_1	422.466	412.438	432.495	1.04863	0.0685082	0.486834	0.817891
dd_Smed_v6_10088_0_1	112.919	105.875	119.963	1.13306	0.180227	0.280397	0.666693
dd_Smed_v6_10089_0_1	191.629	188.346	194.911	1.03486	0.0494311	0.69446	0.920906
dd_Smed_v6_1008_0_1	3078.58	3326.19	2830.97	0.851116	-0.232572	0.00333553	0.0914116
dd_Smed_v6_10090_0_1	45.9253	43.2784	48.5722	1.12232	0.166482	0.465747	0.805064
dd_Smed_v6_10092_0_1	325.285	299.629	350.941	1.17125	0.228049	0.033328	0.272149
dd_Smed_v6_10093_0_1	93.8111	90.197	97.4252	1.08014	0.111216	0.701711	0.923681
dd_Smed_v6_10094_0_1	341.13	327.672	354.588	1.08214	0.113891	0.345982	0.71998
dd_Smed_v6_10095_0_1	196.563	195.47	197.657	1.01119	0.0160511	0.8931	0.99322
dd_Smed_v6_10096_0_1	245.309	241.196	249.421	1.0341	0.0483734	0.558406	0.858829
dd_Smed_v6_10097_0_1	206.905	205.092	208.719	1.01768	0.0252865	0.856212	0.980912
dd_Smed_v6_10098_0_1	18.6951	14.6789	22.7114	1.54721	0.629671	0.117921	0.469343
dd_Smed_v6_10099_0_1	71.1826	74.5046	67.8606	0.910824	-0.134756	0.643164	0.898012
dd_Smed_v6_1009_0_1	1507.9	1553.55	1462.26	0.941238	-0.0873686	0.297952	0.680549
dd_Smed_v6_1009_1_1	378.64	378.68	378.599	0.999786	-0.000309088	0.970549	1
dd_Smed_v6_1348_0_1	55.6114	22.4464	88.7764	3.95505	1.9837	2.66291e-05	0.00515768
dd_Smed_v6_10100_0_1	156.061	153.984	158.137	1.02697	0.0383974	0.745779	0.940323
dd_Smed_v6_10101_0_1	413.441	397.184	429.698	1.08186	0.113518	0.260055	0.65025
dd_Smed_v6_10102_0_1	86.1592	79.9683	92.3501	1.15483	0.207685	0.225662	0.61716
dd_Smed_v6_10103_0_1	298.483	298.403	298.563	1.00053	0.000771604	0.892674	0.99322
dd_Smed_v6_10104_0_1	33.2798	39.1882	27.3715	0.698464	-0.517743	0.0693622	0.377068
dd_Smed_v6_10105_0_1	312.258	311.113	313.402	1.00736	0.0105764	0.862322	0.983302
dd_Smed_v6_10106_0_1	224.251	238.074	210.428	0.883878	-0.178081	0.205181	0.592339
dd_Smed_v6_10107_0_1	499.699	493.386	506.013	1.02559	0.0364575	0.637279	0.894732
dd_Smed_v6_10108_0_1	321.935	317.419	326.451	1.02845	0.0404767	0.602603	0.879788
dd_Smed_v6_10109_0_1	48.0585	45.1735	50.9435	1.12773	0.173421	0.50068	0.825454
dd_Smed_v6_1010_0_1	4443.07	4364.46	4521.69	1.03602	0.0510576	0.525419	0.839339
dd_Smed_v6_10110_0_1	260.778	246.709	274.847	1.11405	0.155819	0.173609	0.55348
dd_Smed_v6_10111_0_1	49.1493	45.9627	52.3359	1.13866	0.187338	0.583903	0.871428
dd_Smed_v6_10112_0_1	744.393	755.447	733.339	0.970735	-0.0428509	0.67328	0.91149
dd_Smed_v6_10113_0_1	201.502	213.567	189.437	0.887016	-0.172968	0.173907	0.553758
dd_Smed_v6_10115_0_1	942.906	969.53	916.282	0.945078	-0.0814947	0.359992	0.732245
dd_Smed_v6_10116_0_1	747.363	786.596	708.131	0.900248	-0.151605	0.0856977	0.412094
dd_Smed_v6_10117_0_1	303.402	311.701	295.103	0.94675	-0.0789449	0.517504	0.835295
dd_Smed_v6_10119_0_1	485.362	481.88	488.844	1.01445	0.0207013	0.844107	0.976837
dd_Smed_v6_1011_0_1	300.573	240.263	360.884	1.50204	0.586921	0.00279587	0.0841354
dd_Smed_v6_10120_0_1	417.288	377.56	457.016	1.21045	0.27554	0.0122062	0.171119
dd_Smed_v6_10121_0_1	427.732	443.313	412.151	0.929708	-0.105151	0.260884	0.651287
dd_Smed_v6_10122_0_1	62.1458	59.0809	65.2107	1.10375	0.142417	0.514556	0.834031
dd_Smed_v6_10123_0_1	77.7824	58.5014	97.0634	1.65916	0.730457	0.00182305	0.0671488
dd_Smed_v6_10124_0_1	97.5503	107.34	87.7602	0.817589	-0.290553	0.0908405	0.422876
dd_Smed_v6_10126_0_1	30.0958	34.5242	25.6673	0.743459	-0.427674	0.158345	0.531144
dd_Smed_v6_10127_0_1	108.094	98.0744	118.114	1.20433	0.26823	0.214072	0.604155
dd_Smed_v6_10128_0_1	208.892	175.586	242.199	1.37938	0.464016	0.00239422	0.0766458
dd_Smed_v6_10129_0_1	173.042	180.94	165.145	0.912709	-0.131773	0.318056	0.698725
dd_Smed_v6_1012_0_1	1968.15	2010.31	1925.99	0.958058	-0.0618156	0.367041	0.736932
dd_Smed_v6_10130_0_1	589.706	617.587	561.826	0.909712	-0.136518	0.154946	0.526654
dd_Smed_v6_10131_0_1	314.621	327.651	301.592	0.920467	-0.119562	0.320002	0.699913
dd_Smed_v6_10132_0_1	162.161	170.327	153.995	0.904108	-0.145432	0.334152	0.710938
dd_Smed_v6_10133_0_1	197.638	205.263	190.012	0.925701	-0.111382	0.402185	0.761686
dd_Smed_v6_10134_0_1	173.59	181.435	165.745	0.913525	-0.130483	0.287727	0.673891
dd_Smed_v6_10135_0_1	518.737	562.559	474.916	0.844207	-0.244331	0.010005	0.155588
dd_Smed_v6_10136_0_1	162.546	154.629	170.463	1.1024	0.140653	0.461566	0.802387
dd_Smed_v6_10138_0_10	292.878	305.239	280.517	0.919009	-0.12185	0.486906	0.817891
dd_Smed_v6_10139_0_1	218.392	220.065	216.719	0.984796	-0.0221028	0.846134	0.977394
dd_Smed_v6_1013_0_1	1543.61	1489.71	1597.51	1.07236	0.10079	0.411106	0.766672
dd_Smed_v6_10140_0_1	446.104	456.599	435.609	0.954029	-0.0678956	0.577335	0.86933
dd_Smed_v6_10141_0_1	204.782	206.877	202.687	0.979747	-0.0295195	0.727734	0.934044
dd_Smed_v6_10142_0_1	396.426	369.39	423.461	1.14638	0.197086	0.0567257	0.345038
dd_Smed_v6_10143_0_1	295.621	312.498	278.744	0.891988	-0.164904	0.121037	0.474515
dd_Smed_v6_10144_0_1	579.745	586.961	572.528	0.97541	-0.035919	0.729591	0.934502
dd_Smed_v6_10145_0_1	145.328	121.824	168.832	1.38586	0.470786	0.0328054	0.270574
dd_Smed_v6_10146_0_1	69.1306	56.1485	82.1127	1.46242	0.548359	0.0682358	0.375024
dd_Smed_v6_10147_0_1	830.568	864.682	796.454	0.921095	-0.118578	0.134065	0.494547
dd_Smed_v6_10148_0_1	401.581	406.359	396.803	0.976485	-0.0343308	0.782883	0.955558
dd_Smed_v6_10149_0_1	226.47	235.009	217.931	0.927329	-0.108846	0.436147	0.783878
dd_Smed_v6_1014_0_1	1.86558	1.70033	2.03083	1.19438	0.256258	0.997053	1
dd_Smed_v6_10150_0_1	131.068	125.259	136.877	1.09274	0.127956	0.28598	0.67202
dd_Smed_v6_10151_0_1	343.693	354.745	332.642	0.937692	-0.0928146	0.42582	0.777409
dd_Smed_v6_10152_0_1	327.217	348.828	305.607	0.876097	-0.190838	0.0874978	0.41585
dd_Smed_v6_10153_0_1	67.7802	63.5877	71.9726	1.13186	0.178701	0.314117	0.695446
dd_Smed_v6_10155_0_1	185.111	187.493	182.729	0.974593	-0.0371285	0.729728	0.934551
dd_Smed_v6_10156_0_1	1063.04	1115.62	1010.46	0.905735	-0.142839	0.113531	0.461844
dd_Smed_v6_10157_0_1	31.0107	31.7819	30.2394	0.951467	-0.0717742	0.921909	1
dd_Smed_v6_10158_0_1	47.4933	54.2683	40.7184	0.750317	-0.414428	0.0533747	0.335171
dd_Smed_v6_10159_0_1	200.724	195.027	206.42	1.05842	0.0819093	0.409372	0.766055
dd_Smed_v6_1791_0_1	118.562	49.426	187.698	3.79756	1.92507	0.000128534	0.0143668
dd_Smed_v6_10160_0_1	206.688	191.232	222.144	1.16164	0.216168	0.081415	0.402105
dd_Smed_v6_10161_0_1	160.669	149.144	172.194	1.15455	0.207327	0.147317	0.516752
dd_Smed_v6_10162_0_1	118.742	130.1	107.384	0.825393	-0.276847	0.069385	0.377068
dd_Smed_v6_10163_0_1	163.963	172.264	155.663	0.90363	-0.146195	0.288655	0.674357
dd_Smed_v6_10164_0_1	265.741	280.481	251.001	0.894894	-0.160211	0.167983	0.54672
dd_Smed_v6_10165_0_1	383.257	369.305	397.21	1.07556	0.105091	0.288746	0.674418
dd_Smed_v6_10166_0_10	282.989	288.381	277.598	0.962607	-0.0549806	0.628787	0.891626
dd_Smed_v6_10167_0_1	301.532	293.972	309.091	1.05143	0.0723531	0.490368	0.82018
dd_Smed_v6_10168_0_1	60.2726	54.5508	65.9943	1.20978	0.274743	0.170776	0.549838
dd_Smed_v6_10169_0_1	232.112	232.445	231.779	0.997134	-0.00414037	0.972303	1
dd_Smed_v6_1016_0_1	490.416	480.81	500.023	1.03996	0.0565267	0.614083	0.884255
dd_Smed_v6_10170_0_1	390.023	362.373	417.673	1.15261	0.2049	0.0898425	0.421561
dd_Smed_v6_10171_0_1	326.744	323.347	330.142	1.02101	0.0300027	0.604801	0.880314
dd_Smed_v6_10173_0_1	82.8365	88.4313	77.2417	0.873466	-0.195177	0.284903	0.671757
dd_Smed_v6_10174_0_1	144.248	129.197	159.3	1.233	0.302177	0.0194135	0.21034
dd_Smed_v6_10175_0_1	147.635	151.633	143.638	0.947277	-0.0781422	0.530333	0.842647
dd_Smed_v6_10176_0_1	784.754	804.046	765.462	0.952013	-0.0709474	0.390978	0.754131
dd_Smed_v6_10178_0_1	29.2843	30.6107	27.9578	0.913332	-0.130788	0.759162	0.945089
dd_Smed_v6_10179_0_1	273.793	288.704	258.882	0.896705	-0.157294	0.173031	0.552598
dd_Smed_v6_1017_0_1	1439.67	1378.83	1500.51	1.08825	0.122006	0.157078	0.52978
dd_Smed_v6_10180_0_1	259.787	278.928	240.647	0.862754	-0.212978	0.0610683	0.357573
dd_Smed_v6_10181_0_1	17.5562	18.6547	16.4577	0.88223	-0.180774	0.632874	0.892741
dd_Smed_v6_10182_0_1	127.812	126.389	129.236	1.02252	0.0321353	0.893921	0.99322
dd_Smed_v6_10183_0_1	216.437	215.252	217.623	1.01101	0.015799	0.96681	1
dd_Smed_v6_10184_0_1	318.923	330.143	307.702	0.932025	-0.101559	0.379053	0.745419
dd_Smed_v6_10185_0_1	282.875	288.876	276.874	0.958452	-0.0612226	0.537656	0.846171
dd_Smed_v6_10186_0_1	352.743	362.806	342.68	0.944525	-0.0823384	0.419396	0.772883
dd_Smed_v6_10187_0_1	138.091	145.296	130.886	0.900824	-0.150683	0.302814	0.685241
dd_Smed_v6_10188_0_1	126.036	135.736	116.336	0.857077	-0.222504	0.151458	0.522269
dd_Smed_v6_10189_0_1	331.545	330.387	332.703	1.00701	0.0100786	0.983476	1
dd_Smed_v6_1018_0_1	1009.77	1046.29	973.259	0.930202	-0.104384	0.202124	0.588948
dd_Smed_v6_10190_0_1	305.868	276.694	335.042	1.21088	0.276051	0.0566393	0.344877
dd_Smed_v6_10191_0_1	90.2754	97.8993	82.6516	0.844251	-0.244257	0.229417	0.621452
dd_Smed_v6_10192_0_1	357.625	380.03	335.219	0.882085	-0.18101	0.0522841	0.33162
dd_Smed_v6_10193_0_1	139.465	141.118	137.812	0.976575	-0.0341975	0.875762	0.987531
dd_Smed_v6_10194_0_1	134.771	157.606	111.935	0.710221	-0.49366	0.00429396	0.103594
dd_Smed_v6_10195_0_1	27.4481	30.4382	24.4581	0.803533	-0.315572	0.20857	0.59657
dd_Smed_v6_10196_0_1	14.3496	14.3519	14.3474	0.999686	-0.000453294	1	1
dd_Smed_v6_10198_0_1	545.95	545.946	545.953	1.00001	1.85881e-05	0.98906	1
dd_Smed_v6_10199_0_1	209.75	210.351	209.149	0.994286	-0.0082675	0.961091	1
dd_Smed_v6_1019_0_1	1448.83	1402.95	1494.72	1.06541	0.0914091	0.520451	0.836123
dd_Smed_v6_101_0_1	3706.81	3831.01	3582.61	0.935161	-0.0967138	0.452775	0.79561
dd_Smed_v6_10200_0_1	158.893	180.571	137.214	0.759891	-0.396136	0.00938776	0.151098
dd_Smed_v6_10201_0_1	370.226	376.065	364.387	0.968949	-0.0455075	0.598412	0.877921
dd_Smed_v6_10203_0_1	283.039	289.922	276.157	0.952519	-0.0701796	0.665304	0.907362
dd_Smed_v6_10205_0_1	524.028	506.853	541.204	1.06777	0.0946048	0.293542	0.676659
dd_Smed_v6_10206_0_1	129.959	133.498	126.421	0.946988	-0.0785818	0.597094	0.877349
dd_Smed_v6_10207_0_1	213.008	208.237	217.779	1.04582	0.0646374	0.508579	0.830397
dd_Smed_v6_10208_0_1	338.214	354.718	321.711	0.906948	-0.140908	0.183547	0.565234
dd_Smed_v6_10209_0_1	155.914	145.223	166.604	1.14723	0.198152	0.163948	0.538926
dd_Smed_v6_1020_0_1	1225.97	1198.93	1253	1.0451	0.0636435	0.417826	0.771654
dd_Smed_v6_10210_0_1	462.991	491.595	434.386	0.883626	-0.178493	0.0408068	0.297181
dd_Smed_v6_10211_0_1	141.236	152.023	130.448	0.858081	-0.220814	0.121786	0.475717
dd_Smed_v6_10212_0_1	66.8358	64.2488	69.4228	1.08053	0.11174	0.716086	0.9286
dd_Smed_v6_10214_0_1	1012.18	1011.93	1012.42	1.00049	0.000703727	0.949554	1
dd_Smed_v6_10215_0_1	208.328	208.336	208.321	0.99993	-0.000101329	0.943766	1
dd_Smed_v6_10216_0_1	105.504	106.761	104.248	0.976465	-0.0343604	0.915545	1
dd_Smed_v6_10217_0_1	173.617	187.45	159.784	0.852409	-0.230383	0.0802284	0.399704
dd_Smed_v6_10218_0_1	245.717	238.41	253.024	1.0613	0.0858291	0.403186	0.762545
dd_Smed_v6_10219_0_1	181.235	182.874	179.596	0.982076	-0.0260939	1	1
dd_Smed_v6_1021_0_1	3542.74	3532.01	3553.47	1.00608	0.00873808	0.817416	0.968893
dd_Smed_v6_10220_0_1	210.939	207.991	213.888	1.02835	0.040337	0.755278	0.944097
dd_Smed_v6_10221_0_1	248.359	237.258	259.46	1.09358	0.129058	0.29738	0.679973
dd_Smed_v6_10222_0_1	155.214	147.692	162.736	1.10186	0.139941	0.289378	0.674867
dd_Smed_v6_10223_0_1	145.409	139.938	150.88	1.07819	0.10861	0.427513	0.778849
dd_Smed_v6_10224_0_1	20.0435	19.1362	20.9508	1.09482	0.130695	0.822982	0.970054
dd_Smed_v6_10225_0_1	301.842	278.186	325.499	1.17007	0.2266	0.0330742	0.271361
dd_Smed_v6_10226_0_1	135.646	123.868	147.423	1.19016	0.251158	0.108141	0.455556
dd_Smed_v6_10227_0_1	12.3335	13.8004	10.8666	0.787412	-0.344809	0.45895	0.800746
dd_Smed_v6_10227_1_1	26.8502	30.0875	23.6129	0.784809	-0.349587	0.24826	0.639305
dd_Smed_v6_10228_0_1	280.645	293.158	268.132	0.91463	-0.128739	0.291925	0.67611
dd_Smed_v6_10229_0_1	342.541	337.464	347.619	1.03009	0.0427766	0.698152	0.922698
dd_Smed_v6_1022_0_1	1173.48	1224.25	1122.71	0.917059	-0.124913	0.126491	0.483659
dd_Smed_v6_10231_0_1	65.1159	63.5578	66.674	1.04903	0.0690548	0.855759	0.980872
dd_Smed_v6_10232_0_1	142.794	117.45	168.138	1.43157	0.517599	0.0359929	0.283668
dd_Smed_v6_10233_0_1	447.064	451.182	442.947	0.981749	-0.0265736	0.881733	0.989886
dd_Smed_v6_10235_0_1	277.306	280.563	274.049	0.976783	-0.0338899	0.793373	0.95951
dd_Smed_v6_10236_0_1	225.805	254.97	196.639	0.771225	-0.374776	0.00784306	0.140301
dd_Smed_v6_10237_0_1	231.403	237.714	225.092	0.946902	-0.0787133	0.4877	0.818755
dd_Smed_v6_10238_0_1	134.931	130.256	139.607	1.07178	0.100015	0.523952	0.838382
dd_Smed_v6_10239_0_1	59.8372	62.0255	57.6489	0.929437	-0.10557	0.708495	0.925599
dd_Smed_v6_1023_0_1	2141.15	2140.62	2141.68	1.00049	0.000712043	0.994265	1
dd_Smed_v6_10240_0_1	70.5585	65.001	76.1159	1.171	0.227736	0.259724	0.64999
dd_Smed_v6_10241_0_1	90.6394	79.9355	101.343	1.26781	0.342342	0.349343	0.722926
dd_Smed_v6_10242_0_1	272.868	283.704	262.033	0.923615	-0.114637	0.325129	0.704061
dd_Smed_v6_10243_0_1	265.077	265.55	264.604	0.996439	-0.00514631	1	1
dd_Smed_v6_10244_0_1	634.205	645.84	622.569	0.963968	-0.0529427	0.648179	0.900628
dd_Smed_v6_10245_0_1	176.265	184.171	168.36	0.914151	-0.129496	0.276601	0.662505
dd_Smed_v6_10246_0_1	398.906	380.414	417.398	1.09722	0.133854	0.207765	0.596032
dd_Smed_v6_10247_0_1	64.5819	70.4707	58.6931	0.832871	-0.263834	0.218815	0.609701
dd_Smed_v6_10248_0_1	367.983	416.343	319.622	0.767691	-0.381403	0.00783134	0.140301
dd_Smed_v6_10249_0_1	1803.89	1798.29	1809.49	1.00622	0.00895107	0.842506	0.976497
dd_Smed_v6_1024_0_1	1435.99	1449.63	1422.36	0.981188	-0.0273982	0.782866	0.955558
dd_Smed_v6_10250_0_1	476.307	515.116	437.498	0.849319	-0.235622	0.024481	0.234872
dd_Smed_v6_10251_0_1	76.2648	68.4045	84.1251	1.22982	0.298444	0.127857	0.485142
dd_Smed_v6_10252_0_1	76.3331	79.5832	73.083	0.918321	-0.12293	0.488662	0.819437
dd_Smed_v6_10253_0_1	98.7462	105.771	91.7218	0.867177	-0.205602	0.221914	0.613111
dd_Smed_v6_10255_0_1	191.368	208.023	174.713	0.839873	-0.251757	0.0601257	0.355312
dd_Smed_v6_10256_0_1	107.928	102.105	113.75	1.11405	0.155809	0.302917	0.685241
dd_Smed_v6_10257_0_1	278.75	282.883	274.617	0.97078	-0.042783	0.71052	0.926612
dd_Smed_v6_10258_0_1	122.81	113.641	131.979	1.16137	0.215824	0.207943	0.596032
dd_Smed_v6_10259_0_1	571.969	526.071	617.866	1.17449	0.232037	0.0151187	0.189953
dd_Smed_v6_1025_0_1	6795.73	6949.62	6641.83	0.955712	-0.0653526	0.303764	0.685558
dd_Smed_v6_10260_0_1	405.967	406.835	405.1	0.995736	-0.00616539	0.887975	0.992215
dd_Smed_v6_10261_0_1	97.3573	97.9346	96.78	0.98821	-0.01711	0.882399	0.990036
dd_Smed_v6_10262_0_1	107.716	101.575	113.857	1.12092	0.164678	0.352878	0.725538
dd_Smed_v6_10263_0_1	145.338	137.654	153.023	1.11165	0.152705	0.260735	0.651287
dd_Smed_v6_10264_0_1	39.0603	33.4436	44.6769	1.33589	0.417802	0.112661	0.4602
dd_Smed_v6_10265_0_1	266.608	275.72	257.495	0.9339	-0.0986599	0.320329	0.700029
dd_Smed_v6_10266_0_1	101.786	96.7799	106.792	1.10345	0.142022	0.405339	0.763756
dd_Smed_v6_10267_0_1	78.1874	74.4228	81.952	1.10117	0.139035	0.435868	0.783878
dd_Smed_v6_10268_0_1	91.3154	78.5057	104.125	1.32634	0.407447	0.0231879	0.227706
dd_Smed_v6_10269_0_1	118.358	127.25	109.467	0.86025	-0.217171	0.233531	0.624971
dd_Smed_v6_1026_0_1	6557.35	7042.28	6072.42	0.862281	-0.21377	0.00281739	0.0844055
dd_Smed_v6_10270_0_1	76.0119	81.566	70.4578	0.863813	-0.211209	0.247406	0.638897
dd_Smed_v6_10271_0_1	601.564	651.599	551.53	0.846426	-0.240544	0.00949009	0.151891
dd_Smed_v6_10272_0_1	140.484	140.573	140.395	0.998736	-0.00182536	1	1
dd_Smed_v6_10273_0_1	360.945	348.988	372.902	1.06852	0.0956193	0.306495	0.688188
dd_Smed_v6_10275_0_1	37.2471	41.0387	33.4555	0.815218	-0.294743	0.246477	0.638287
dd_Smed_v6_10276_0_1	269.242	267.442	271.042	1.01346	0.0192931	0.860254	0.982643
dd_Smed_v6_10277_0_1	73.5301	82.4073	64.6529	0.784552	-0.350058	0.0679794	0.374322
dd_Smed_v6_10278_0_1	128.861	120.122	137.599	1.14549	0.195961	0.184699	0.566922
dd_Smed_v6_10279_0_1	211.243	211.348	211.138	0.999005	-0.00143683	0.998888	1
dd_Smed_v6_1027_0_1	7374.26	7708.75	7039.76	0.913217	-0.130971	0.0453042	0.311509
dd_Smed_v6_10280_0_1	270.208	261.828	278.589	1.06401	0.0895161	0.478926	0.813686
dd_Smed_v6_10281_0_1	115.751	121.317	110.184	0.90823	-0.13887	0.308657	0.690414
dd_Smed_v6_10282_0_1	886.007	888.926	883.087	0.993432	-0.00950746	0.995926	1
dd_Smed_v6_10284_0_1	90.5546	91.7533	89.356	0.973872	-0.0381962	0.988918	1
dd_Smed_v6_10285_0_1	49.6574	53.0853	46.2295	0.870854	-0.199498	0.41979	0.773196
dd_Smed_v6_32078_0_1	11.8774	5.03863	18.7163	3.71456	1.89319	0.000184395	0.017605
dd_Smed_v6_10287_0_1	103.936	105.676	102.197	0.967083	-0.0482883	0.832362	0.973621
dd_Smed_v6_2109_1_1	183.125	78.999	287.251	3.63613	1.86241	0.000975926	0.0472557
dd_Smed_v6_10289_0_1	164.219	175.003	153.434	0.876752	-0.189759	0.156099	0.528548
dd_Smed_v6_10290_0_1	455.558	436.877	474.238	1.08552	0.118383	0.241236	0.632075
dd_Smed_v6_10291_0_1	214.091	211.934	216.248	1.02035	0.0290703	0.78795	0.956927
dd_Smed_v6_10292_0_1	214.035	228.525	199.545	0.873185	-0.19564	0.214138	0.604241
dd_Smed_v6_10293_0_1	79.5469	67.8042	91.2895	1.34637	0.429073	0.0179811	0.203785
dd_Smed_v6_10294_0_1	275.149	300.545	249.753	0.830999	-0.267082	0.0296139	0.258156
dd_Smed_v6_10295_0_1	60.7672	51.8367	69.6977	1.34456	0.427138	0.0370092	0.287149
dd_Smed_v6_10296_0_1	40.479	30.8797	50.0782	1.62172	0.697527	0.0221366	0.223153
dd_Smed_v6_10299_0_1	9.42203	8.07219	10.7719	1.33444	0.416234	0.440385	0.787329
dd_Smed_v6_1029_0_1	1758.42	1730.37	1786.46	1.03241	0.0460229	0.552436	0.854102
dd_Smed_v6_1029_1_1	1177.57	1209.95	1145.19	0.946482	-0.079353	0.392142	0.75447
dd_Smed_v6_102_0_1	697.628	732.665	662.591	0.904357	-0.145036	0.215269	0.605451
dd_Smed_v6_10301_0_1	66.7801	62.4281	71.1321	1.13942	0.188304	0.424388	0.776356
dd_Smed_v6_10302_0_1	517.681	535.564	499.798	0.933217	-0.0997151	0.257678	0.648163
dd_Smed_v6_10304_0_1	881.513	841.943	921.084	1.094	0.12961	0.11358	0.461875
dd_Smed_v6_10305_0_1	72.288	72.3971	72.1789	0.996986	-0.00435477	0.882505	0.990036
dd_Smed_v6_10306_0_1	1235.35	1207.76	1262.94	1.04569	0.0644588	0.463181	0.803452
dd_Smed_v6_10308_0_1	394.445	373.636	415.254	1.11139	0.152362	0.169023	0.547672
dd_Smed_v6_10309_0_1	83.0962	73.4284	92.7639	1.26332	0.337225	0.301254	0.683978
dd_Smed_v6_30366_0_1	10.9631	4.78742	17.1388	3.57995	1.83994	0.000678377	0.0380907
dd_Smed_v6_10310_0_1	286.193	287.69	284.695	0.989591	-0.015095	0.902645	0.996088
dd_Smed_v6_10311_0_1	637.579	623.314	651.843	1.04577	0.0645654	0.418402	0.772208
dd_Smed_v6_10312_0_1	79.9546	85.5241	74.3851	0.869756	-0.201317	0.342476	0.717845
dd_Smed_v6_10313_0_1	91.2118	84.7778	97.6458	1.15178	0.20387	0.248727	0.639837
dd_Smed_v6_10314_0_1	419.241	417.502	420.981	1.00833	0.0119721	0.932594	1
dd_Smed_v6_10315_0_1	547.632	566.766	528.498	0.932479	-0.100857	0.286183	0.672193
dd_Smed_v6_10316_0_1	85.5368	74.1328	96.9409	1.30767	0.386994	0.044079	0.306943
dd_Smed_v6_10318_0_1	193.689	204.829	182.549	0.891227	-0.166135	0.307296	0.689033
dd_Smed_v6_10319_0_1	495.711	507.436	483.987	0.95379	-0.068257	0.490957	0.820268
dd_Smed_v6_1031_0_1	3867.33	3868.36	3866.31	0.999471	-0.000763875	0.981689	1
dd_Smed_v6_10320_0_1	106.057	107.91	104.204	0.965661	-0.0504106	0.85489	0.980628
dd_Smed_v6_10322_0_1	357.69	358.925	356.455	0.993121	-0.00995924	0.905259	0.996753
dd_Smed_v6_10323_0_1	189.548	187.192	191.904	1.02517	0.035863	0.818733	0.969519
dd_Smed_v6_10324_0_1	82.5264	81.8646	83.1881	1.01617	0.0231371	1	1
dd_Smed_v6_10325_0_1	89.1042	87.3969	90.8114	1.03907	0.0552916	0.76636	0.948444
dd_Smed_v6_10326_0_1	55.0158	60.0754	49.9562	0.831558	-0.266112	0.247523	0.638897
dd_Smed_v6_10327_0_1	66.149	69.6472	62.6507	0.899543	-0.152735	0.428207	0.779455
dd_Smed_v6_10328_0_1	12.1312	12.7674	11.495	0.900334	-0.151468	0.770698	0.950077
dd_Smed_v6_10329_0_1	97.0315	95.9639	98.0991	1.02225	0.031748	0.947606	1
dd_Smed_v6_1032_0_1	6311.46	6466.52	6156.4	0.952042	-0.0709022	0.250294	0.640808
dd_Smed_v6_10330_0_1	494.551	492.941	496.161	1.00653	0.00939345	0.98629	1
dd_Smed_v6_10331_0_1	99.2601	87.4251	111.095	1.27075	0.345675	0.0380583	0.288912
dd_Smed_v6_10333_0_1	46.5008	35.942	57.0596	1.58755	0.666799	0.0542674	0.337347
dd_Smed_v6_10334_0_1	351.169	374.551	327.787	0.875145	-0.192405	0.0713534	0.381134
dd_Smed_v6_10335_0_1	205.18	201.365	208.995	1.03789	0.0536593	0.679727	0.913617
dd_Smed_v6_10336_0_1	250.581	257.024	244.139	0.949867	-0.0742022	0.511409	0.831737
dd_Smed_v6_10337_0_1	307.986	302.482	313.49	1.03639	0.0515738	0.758662	0.94494
dd_Smed_v6_10338_0_1	316.372	310.453	322.291	1.03813	0.0539919	0.689629	0.918042
dd_Smed_v6_10339_0_1	314.097	342.626	285.569	0.833471	-0.262795	0.0203249	0.214626
dd_Smed_v6_1033_0_1	8760.28	9966.46	7554.1	0.757953	-0.39982	0.170597	0.54957
dd_Smed_v6_10340_0_1	435.764	460.355	411.172	0.893164	-0.163004	0.097977	0.435417
dd_Smed_v6_10341_0_1	89.3824	84.3783	94.3865	1.11861	0.161709	0.298228	0.680728
dd_Smed_v6_10342_0_1	153.984	170.992	136.976	0.801068	-0.320003	0.0190531	0.208852
dd_Smed_v6_10343_0_1	318.087	300.282	335.892	1.11859	0.161682	0.105882	0.452054
dd_Smed_v6_10346_0_1	196.684	206.738	186.63	0.902738	-0.147621	0.289552	0.674962
dd_Smed_v6_10347_0_1	346.55	358.969	334.132	0.930811	-0.103439	0.317947	0.698717
dd_Smed_v6_10348_0_1	214.963	203.874	226.053	1.10879	0.148987	0.255758	0.646634
dd_Smed_v6_10349_0_1	121.262	121.323	121.201	0.998992	-0.00145546	1	1
dd_Smed_v6_1034_0_1	3297.81	3144.9	3450.71	1.09724	0.133878	0.0527214	0.333509
dd_Smed_v6_10350_0_1	46.9141	51.7743	42.0539	0.812253	-0.299998	0.24925	0.640471
dd_Smed_v6_10351_0_1	96.9364	80.3458	113.527	1.41298	0.49874	0.00512561	0.11264
dd_Smed_v6_10352_0_1	217.95	219.811	216.089	0.983066	-0.0246405	0.841636	0.976326
dd_Smed_v6_10354_0_1	213.319	209.471	217.167	1.03674	0.0520549	0.604103	0.880175
dd_Smed_v6_10355_0_1	272.413	250.774	294.052	1.17258	0.229683	0.0377599	0.288139
dd_Smed_v6_10356_0_1	227.53	205.972	249.087	1.20933	0.274203	0.0613899	0.358415
dd_Smed_v6_10357_0_1	253.709	263.689	243.73	0.924308	-0.113554	0.268149	0.656751
dd_Smed_v6_10359_0_1	303.941	287.616	320.267	1.11352	0.155132	0.138329	0.503486
dd_Smed_v6_1035_1_1	3810.36	3789.18	3831.54	1.01118	0.0160405	0.8108	0.96567
dd_Smed_v6_10360_0_1	148.155	143.795	152.515	1.06064	0.0849408	0.560643	0.860595
dd_Smed_v6_10361_0_1	247.844	228.649	267.039	1.1679	0.223915	0.101821	0.443457
dd_Smed_v6_10362_1_1	155.994	153.541	158.448	1.03196	0.0453891	0.913949	1
dd_Smed_v6_10363_0_1	37.6797	29.3993	45.9602	1.56331	0.644603	0.0207541	0.216561
dd_Smed_v6_10364_0_1	43.803	51.2555	36.3504	0.7092	-0.495736	0.11456	0.463672
dd_Smed_v6_10365_0_1	164.593	154.843	174.344	1.12594	0.171132	0.247947	0.639268
dd_Smed_v6_10663_0_1	57.8008	25.96	89.6417	3.45307	1.78788	0.000220062	0.0194535
dd_Smed_v6_10368_0_1	28.1202	22.5682	33.6723	1.49203	0.577274	0.0924308	0.42625
dd_Smed_v6_10369_0_1	1275.66	1293.06	1258.26	0.973088	-0.0393571	0.672306	0.911002
dd_Smed_v6_1036_0_1	1020.78	1036.84	1004.72	0.96902	-0.0454021	0.590624	0.874473
dd_Smed_v6_10370_0_1	116.492	107.389	125.594	1.16952	0.225915	0.147943	0.517105
dd_Smed_v6_10370_1_1	19.6034	18.0305	21.1764	1.17448	0.232016	0.551823	0.853635
dd_Smed_v6_10371_0_1	61.7024	53.6292	69.7756	1.30108	0.379704	0.0651604	0.368757
dd_Smed_v6_10372_0_1	125.919	139.477	112.361	0.805587	-0.311888	0.0488479	0.321902
dd_Smed_v6_10373_0_1	476.791	444.392	509.19	1.14581	0.196371	0.0386925	0.29151
dd_Smed_v6_10374_0_1	575.221	590.353	560.088	0.948733	-0.0759256	0.54395	0.849716
dd_Smed_v6_10375_0_1	174.956	197.493	152.419	0.771769	-0.373759	0.00399917	0.099765
dd_Smed_v6_10376_0_1	231.648	239.811	223.484	0.931916	-0.101728	0.515642	0.834853
dd_Smed_v6_10377_0_1	529.827	507.835	551.819	1.08661	0.119834	0.161924	0.535439
dd_Smed_v6_10378_0_1	256.135	259.154	253.115	0.9767	-0.0340127	0.792734	0.959303
dd_Smed_v6_10379_0_1	192.041	163.334	220.748	1.35151	0.434576	0.0355879	0.281639
dd_Smed_v6_1037_0_1	2157.3	2254.31	2060.28	0.91393	-0.129844	0.0663938	0.371158
dd_Smed_v6_10380_0_1	917.128	972.842	861.414	0.885462	-0.175498	0.0407759	0.297181
dd_Smed_v6_10381_0_1	13.1441	6.44319	19.8451	3.08001	1.62293	0.0113994	0.167264
dd_Smed_v6_10382_0_1	250.363	237.535	263.19	1.108	0.147959	0.232175	0.6234
dd_Smed_v6_10386_0_1	101.187	110.955	91.4192	0.823929	-0.279408	0.108753	0.45624
dd_Smed_v6_10387_0_1	314.194	314.923	313.465	0.995371	-0.00669381	0.970006	1
dd_Smed_v6_10388_0_1	181.422	170.226	192.618	1.13154	0.178286	0.169716	0.548475
dd_Smed_v6_10389_0_1	4.48211	6.53231	2.43191	0.37229	-1.4255	0.105073	0.450305
dd_Smed_v6_1038_0_1	1893.78	2008.51	1779.06	0.885762	-0.175009	0.0128241	0.174753
dd_Smed_v6_10390_0_1	199.298	205.571	193.024	0.938967	-0.0908543	0.548049	0.851306
dd_Smed_v6_10391_0_1	477.678	492.107	463.249	0.941358	-0.087185	0.448658	0.793194
dd_Smed_v6_10392_0_1	308.885	300.009	317.761	1.05917	0.0829394	0.406892	0.764192
dd_Smed_v6_10393_0_1	197.275	199.037	195.512	0.98229	-0.0257786	0.899476	0.995005
dd_Smed_v6_10394_0_1	298.734	319.323	278.144	0.871042	-0.199186	0.145155	0.513222
dd_Smed_v6_10395_0_1	75.2745	69.451	81.0981	1.1677	0.223673	0.367733	0.737347
dd_Smed_v6_10396_0_1	227.084	222.958	231.21	1.03701	0.0524298	0.614525	0.884534
dd_Smed_v6_10397_0_1	83.9485	82.7908	85.1061	1.02797	0.0397931	0.770211	0.950016
dd_Smed_v6_10398_0_1	563.587	565.184	561.99	0.994349	-0.00817547	0.959604	1
dd_Smed_v6_10399_0_1	137.841	129.276	146.406	1.1325	0.179514	0.379796	0.746089
dd_Smed_v6_1039_0_1	6396.47	6374.26	6418.68	1.00697	0.0100174	0.872498	0.986625
dd_Smed_v6_103_0_1	142.03	146.097	137.963	0.944323	-0.0826482	0.57544	0.868698
dd_Smed_v6_10400_0_1	118.788	119.183	118.392	0.993366	-0.00960291	0.980275	1
dd_Smed_v6_10402_0_1	346.525	354.049	339	0.957496	-0.0626623	0.489129	0.819714
dd_Smed_v6_10403_0_1	82.1434	70.2017	94.085	1.34021	0.422459	0.0213406	0.218671
dd_Smed_v6_10404_0_1	139.208	122.092	156.324	1.28038	0.356576	0.0162235	0.197735
dd_Smed_v6_10405_0_1	199.71	214.639	184.782	0.860895	-0.216091	0.107089	0.453006
dd_Smed_v6_10406_0_1	533.696	555.371	512.022	0.921945	-0.117247	0.184129	0.566182
dd_Smed_v6_10407_0_1	1782.22	1863.56	1700.89	0.912707	-0.131776	0.122913	0.47701
dd_Smed_v6_10408_0_1	286.562	294.43	278.693	0.946552	-0.0792466	0.540823	0.847967
dd_Smed_v6_10409_0_1	506.921	503.199	510.643	1.01479	0.0211867	0.729577	0.934502
dd_Smed_v6_1040_0_1	605.855	605.347	606.363	1.00168	0.00241992	0.912649	0.999226
dd_Smed_v6_10410_0_1	38.3909	36.9364	39.8455	1.07876	0.109373	0.69732	0.922447
dd_Smed_v6_10411_0_1	186.679	198.398	174.961	0.881866	-0.181368	0.170188	0.549048
dd_Smed_v6_10412_0_1	126.052	121.034	131.071	1.08293	0.11494	0.388871	0.752342
dd_Smed_v6_10413_0_1	25.7561	23.6011	27.9111	1.18262	0.241981	0.552172	0.854046
dd_Smed_v6_10414_0_1	140.712	139.751	141.672	1.01375	0.0197019	0.938715	1
dd_Smed_v6_10415_0_1	287.544	281.437	293.651	1.0434	0.0612924	0.585751	0.871955
dd_Smed_v6_10417_0_1	322.581	334.836	310.326	0.926801	-0.109668	0.339249	0.715412
dd_Smed_v6_10418_0_1	239.093	224.805	253.382	1.12712	0.172638	0.249806	0.640642
dd_Smed_v6_10419_0_1	379.438	378.914	379.963	1.00277	0.00398908	0.977365	1
dd_Smed_v6_1041_0_1	895.521	935.09	855.953	0.91537	-0.127574	0.271321	0.659073
dd_Smed_v6_10420_0_1	224.903	230.84	218.966	0.948562	-0.0761862	0.619801	0.886797
dd_Smed_v6_10421_0_1	62.4819	52.8013	72.1624	1.36668	0.450674	0.0463443	0.314591
dd_Smed_v6_10422_0_1	243.911	227.925	259.897	1.14028	0.189382	0.115419	0.465612
dd_Smed_v6_10424_0_1	223.055	211.188	234.923	1.11239	0.153662	0.354654	0.727109
dd_Smed_v6_10425_0_1	927.036	1005.71	848.366	0.843552	-0.245451	0.00323655	0.0901318
dd_Smed_v6_10426_0_1	494.315	517.557	471.073	0.910185	-0.135768	0.132908	0.49228
dd_Smed_v6_10427_0_1	394.101	385.19	403.011	1.04626	0.0652478	0.564787	0.862395
dd_Smed_v6_10428_0_1	73.8061	74.1939	73.4184	0.989547	-0.0151592	1	1
dd_Smed_v6_10429_0_1	356.636	311.802	401.47	1.28758	0.364661	0.0186841	0.206687
dd_Smed_v6_10431_0_1	569.422	559.221	579.624	1.03648	0.0516983	0.573689	0.867966
dd_Smed_v6_10434_0_1	346.624	360.115	333.133	0.925075	-0.112359	0.235032	0.626124
dd_Smed_v6_10435_0_1	366.836	380.436	353.236	0.928503	-0.107021	0.253346	0.643083
dd_Smed_v6_10436_0_1	259.217	266.71	251.725	0.943813	-0.0834264	0.518288	0.835295
dd_Smed_v6_10437_0_1	263.22	271.66	254.781	0.937867	-0.0925454	0.392445	0.754504
dd_Smed_v6_10438_0_1	240.898	251.769	230.027	0.913646	-0.130293	0.301811	0.684671
dd_Smed_v6_2587_0_1	59.6197	27.1089	92.1305	3.39854	1.76491	0.000145962	0.015645
dd_Smed_v6_1043_0_1	19.3495	25.291	13.4079	0.530145	-0.915542	0.380522	0.746157
dd_Smed_v6_10440_0_1	144.555	121.31	167.801	1.38324	0.468052	0.0235698	0.229522
dd_Smed_v6_10441_0_1	110.423	111.007	109.839	0.989481	-0.0152568	0.846718	0.977788
dd_Smed_v6_10442_0_1	94.356	89.5371	99.175	1.10764	0.147491	0.405316	0.763756
dd_Smed_v6_10443_0_1	125.648	133.116	118.179	0.887794	-0.171703	0.208954	0.597041
dd_Smed_v6_10444_0_1	378.712	379.13	378.295	0.997799	-0.00317947	1	1
dd_Smed_v6_10445_0_1	423.086	396.797	449.375	1.13251	0.179518	0.0763613	0.390639
dd_Smed_v6_10446_0_1	208.94	186.617	231.263	1.23924	0.309452	0.042581	0.302105
dd_Smed_v6_10447_0_1	137.709	134.03	141.388	1.0549	0.0771028	0.648113	0.900628
dd_Smed_v6_10448_0_1	447.112	482.134	412.09	0.854721	-0.226474	0.0190097	0.208719
dd_Smed_v6_10449_0_1	238.559	232.278	244.84	1.05408	0.0759872	0.637469	0.894732
dd_Smed_v6_1044_0_1	4215.27	4272.1	4158.45	0.973397	-0.0389001	0.566681	0.863442
dd_Smed_v6_6395_0_1	46.2973	21.0609	71.5337	3.39651	1.76405	5.94558e-05	0.00906991
dd_Smed_v6_10452_0_1	30.2876	44.0643	16.5109	0.3747	-1.41619	0.0200619	0.21321
dd_Smed_v6_10453_0_1	236.944	243.011	230.876	0.950062	-0.0739063	0.603366	0.880175
dd_Smed_v6_10454_0_1	474.207	469.752	478.661	1.01897	0.0271055	0.73406	0.935926
dd_Smed_v6_10456_0_1	60.819	59.6295	62.0085	1.0399	0.0564403	0.740248	0.938242
dd_Smed_v6_10458_0_1	237.119	251.904	222.334	0.882615	-0.180143	0.16292	0.537186
dd_Smed_v6_10459_1_1	625.021	665.842	584.2	0.877386	-0.188716	0.0370268	0.287149
dd_Smed_v6_1045_0_1	778.759	805.461	752.056	0.933696	-0.0989748	0.251771	0.64135
dd_Smed_v6_10460_0_1	986.466	1055.21	917.719	0.8697	-0.20141	0.0694828	0.377243
dd_Smed_v6_10462_0_1	172.76	168.78	176.74	1.04716	0.0664872	0.663356	0.906168
dd_Smed_v6_10464_0_1	276.213	262.54	289.886	1.10416	0.142951	0.259692	0.64999
dd_Smed_v6_10465_0_2	92.433	90.7544	94.1116	1.03699	0.0524048	0.776005	0.952021
dd_Smed_v6_10466_0_1	45.2445	41.1932	49.2957	1.1967	0.259056	0.272862	0.659775
dd_Smed_v6_10467_0_1	242.919	255.972	229.866	0.898014	-0.15519	0.211992	0.601335
dd_Smed_v6_10468_0_1	629.424	625.806	633.043	1.01156	0.0165888	0.926265	1
dd_Smed_v6_10469_0_1	132.037	140.748	123.326	0.876218	-0.190638	0.227077	0.619541
dd_Smed_v6_1046_0_1	1430.27	1526.57	1333.97	0.873836	-0.194565	0.00892639	0.14824
dd_Smed_v6_10471_0_1	105.965	106.917	105.013	0.982193	-0.0259222	0.97174	1
dd_Smed_v6_10472_0_1	272.732	275.652	269.812	0.978813	-0.0308944	0.787743	0.956927
dd_Smed_v6_10596_0_1	15.3125	7.08233	23.5426	3.32414	1.73298	0.000782599	0.0417075
dd_Smed_v6_10474_0_1	487.992	528.336	447.647	0.847277	-0.239095	0.0141461	0.183853
dd_Smed_v6_14160_0_1	19.3876	8.97436	29.8009	3.32067	1.73148	0.00079128	0.0417128
dd_Smed_v6_10477_0_1	40.3583	45.1974	35.5191	0.785866	-0.347645	0.188323	0.571205
dd_Smed_v6_10478_0_1	257.364	254.799	259.929	1.02013	0.0287594	0.829285	0.97286
dd_Smed_v6_10479_0_1	249.948	250.831	249.065	0.992963	-0.0101889	0.961296	1
dd_Smed_v6_1047_0_1	1645.83	1684.88	1606.79	0.953657	-0.0684582	0.436854	0.784917
dd_Smed_v6_10480_0_1	109.576	107.398	111.753	1.04055	0.0573467	0.635009	0.893581
dd_Smed_v6_10481_0_1	170.02	174.448	165.593	0.94924	-0.0751556	0.639868	0.895895
dd_Smed_v6_10482_0_1	242.013	236.671	247.356	1.04515	0.0637089	0.597027	0.877349
dd_Smed_v6_10483_0_1	104.202	103.217	105.188	1.01909	0.0272836	0.839056	0.976187
dd_Smed_v6_10484_0_1	55.214	54.8243	55.6037	1.01422	0.0203663	0.887508	0.992085
dd_Smed_v6_10485_0_1	601.605	540.429	662.78	1.22639	0.294423	0.176365	0.556718
dd_Smed_v6_10486_0_10	243.392	231.092	255.692	1.10645	0.145936	0.162698	0.536969
dd_Smed_v6_10487_0_2	50.8604	52.5488	49.1721	0.935741	-0.0958182	0.804747	0.963573
dd_Smed_v6_10489_0_1	136.92	138.602	135.238	0.975726	-0.035452	0.80479	0.963573
dd_Smed_v6_1048_0_1	1890.86	1936.71	1845.02	0.952658	-0.0699704	0.309855	0.691133
dd_Smed_v6_10490_0_1	156.986	155.027	158.945	1.02527	0.0360025	0.851014	0.979156
dd_Smed_v6_10491_0_1	24.3854	20.1796	28.5912	1.41683	0.50267	0.198185	0.58523
dd_Smed_v6_10491_1_1	152.651	141.595	163.707	1.15616	0.20934	0.154119	0.525528
dd_Smed_v6_10493_0_1	801.181	712.922	889.44	1.2476	0.319152	0.0704678	0.379601
dd_Smed_v6_10495_0_1	105.047	107.526	102.568	0.95389	-0.0681056	0.920049	1
dd_Smed_v6_10497_0_1	226.296	219.468	233.123	1.06222	0.0870829	0.570895	0.86626
dd_Smed_v6_10498_0_1	392.261	386.521	398.001	1.0297	0.042225	0.70395	0.924451
dd_Smed_v6_10499_0_1	672.972	693.36	652.584	0.941192	-0.0874396	0.447729	0.792397
dd_Smed_v6_1049_0_1	900.016	913.321	886.712	0.970865	-0.0426567	0.725694	0.933172
dd_Smed_v6_104_0_1	3550.5	3517.57	3583.44	1.01873	0.0267649	0.736777	0.937179
dd_Smed_v6_10500_0_1	108.825	116.416	101.234	0.869591	-0.201591	0.249923	0.640642
dd_Smed_v6_10501_0_1	35.4715	37.3987	33.5442	0.896935	-0.156924	0.603749	0.880175
dd_Smed_v6_71657_0_1	22.7294	10.6955	34.7632	3.25025	1.70055	1.86324e-06	0.000573545
dd_Smed_v6_10504_0_1	706.479	700.952	712.006	1.01577	0.0225736	0.743278	0.939647
dd_Smed_v6_10506_0_1	164.626	161.643	167.61	1.03691	0.0522958	0.728374	0.934344
dd_Smed_v6_10507_0_1	59.058	66.257	51.859	0.782694	-0.35348	0.11463	0.463846
dd_Smed_v6_10508_0_1	194.829	201.613	188.045	0.932704	-0.10051	0.486509	0.817871
dd_Smed_v6_10509_0_1	329.246	324.622	333.871	1.02849	0.0405279	0.665621	0.907407
dd_Smed_v6_1050_0_1	1985.3	2013.67	1956.93	0.971824	-0.0412331	0.598433	0.877921
dd_Smed_v6_10510_0_1	268.869	292.055	245.683	0.841219	-0.249446	0.0477159	0.318631
dd_Smed_v6_10511_0_1	105.023	112.306	97.7396	0.870298	-0.200419	0.225263	0.616526
dd_Smed_v6_10502_0_1	14.8723	7.06148	22.6832	3.21224	1.68358	0.000838982	0.0427881
dd_Smed_v6_10514_0_1	88.1283	92.4829	83.7737	0.905828	-0.14269	0.395785	0.756665
dd_Smed_v6_10515_0_1	187.187	194.768	179.606	0.922152	-0.116924	0.320047	0.699913
dd_Smed_v6_10516_0_1	73.3431	77.8636	68.8227	0.883889	-0.178064	0.463515	0.803452
dd_Smed_v6_10517_0_1	247.492	260.901	234.083	0.89721	-0.156482	0.1771	0.557858
dd_Smed_v6_10518_0_1	235.687	239.599	231.776	0.967349	-0.0478915	0.755964	0.944212
dd_Smed_v6_10519_0_1	42.585	37.7123	47.4577	1.25841	0.331608	0.149504	0.519101
dd_Smed_v6_1051_0_1	505.857	499.808	511.906	1.02421	0.0345062	0.711441	0.927274
dd_Smed_v6_10520_0_1	38.0098	30.3713	45.6483	1.50301	0.587851	0.0711598	0.381134
dd_Smed_v6_10521_0_1	247.337	247.011	247.664	1.00264	0.00380668	0.908656	0.997733
dd_Smed_v6_10522_0_1	391.497	426.335	356.659	0.836572	-0.257439	0.011714	0.169018
dd_Smed_v6_10523_0_1	504.611	497.248	511.974	1.02962	0.0421051	0.683799	0.914725
dd_Smed_v6_10524_0_1	73.7669	65.166	82.3679	1.26397	0.337964	0.118231	0.469898
dd_Smed_v6_10525_0_1	149.089	158.692	139.486	0.878973	-0.18611	0.228797	0.621205
dd_Smed_v6_10526_0_1	431.999	445.014	418.985	0.94151	-0.0869512	0.416308	0.770701
dd_Smed_v6_10527_0_1	82.5651	80.7514	84.3789	1.04492	0.0633955	0.836296	0.974849
dd_Smed_v6_10529_0_1	227.63	208.12	247.14	1.18749	0.247913	0.03142	0.264809
dd_Smed_v6_1052_0_1	1978.69	2122.77	1834.6	0.864247	-0.210484	0.00303923	0.087903
dd_Smed_v6_10530_0_1	380.137	396.112	364.162	0.919339	-0.12133	0.332591	0.710025
dd_Smed_v6_10531_0_1	37.2455	26.6124	47.8787	1.79911	0.847282	0.00248725	0.0788146
dd_Smed_v6_10532_0_1	739.902	740.784	739.02	0.997619	-0.00343879	0.931678	1
dd_Smed_v6_10533_0_1	32.2354	23.4258	41.045	1.75213	0.809112	0.0316504	0.265228
dd_Smed_v6_10534_0_1	128.514	122.098	134.93	1.1051	0.144171	0.320033	0.699913
dd_Smed_v6_10535_0_1	23.5403	24.7472	22.3334	0.902462	-0.148062	0.727402	0.934044
dd_Smed_v6_10536_0_1	96.8246	102.34	91.3089	0.892209	-0.164547	0.407244	0.764402
dd_Smed_v6_10539_0_1	70.4767	59.5387	81.4146	1.36742	0.451459	0.0275067	0.248242
dd_Smed_v6_1053_0_1	3384.32	3550.39	3218.24	0.906448	-0.141703	0.0472411	0.317551
dd_Smed_v6_10540_0_1	508.969	552.948	464.99	0.840928	-0.249946	0.0081361	0.141857
dd_Smed_v6_10541_0_1	51.7561	51.9928	51.5194	0.990893	-0.0131981	0.962075	1
dd_Smed_v6_10542_0_1	159.007	157.132	160.883	1.02388	0.0340399	0.850399	0.979156
dd_Smed_v6_10543_0_1	125.403	127.517	123.29	0.966852	-0.0486333	0.882529	0.990036
dd_Smed_v6_10544_0_1	323.79	351.862	295.718	0.840436	-0.250789	0.0287057	0.255161
dd_Smed_v6_10546_0_1	129.866	138.302	121.43	0.878006	-0.187698	0.189898	0.572933
dd_Smed_v6_10547_0_1	150.713	157.717	143.71	0.911185	-0.134185	0.380429	0.746157
dd_Smed_v6_1054_0_1	10073.5	10538.3	9608.65	0.911783	-0.133238	0.129733	0.488282
dd_Smed_v6_10551_0_1	127.06	138.75	115.37	0.83149	-0.266229	0.145268	0.513351
dd_Smed_v6_10553_0_10	160.24	154.794	165.685	1.07036	0.0980978	0.500229	0.825083
dd_Smed_v6_10554_0_1	12.8022	12.4658	13.1386	1.05397	0.0758377	0.896763	0.994047
dd_Smed_v6_10555_0_1	417.787	433.798	401.776	0.926181	-0.110634	0.284781	0.671738
dd_Smed_v6_15123_0_1	35.6051	17.0897	54.1205	3.16685	1.66305	0.000201188	0.0184472
dd_Smed_v6_10557_0_1	111.58	122.355	100.805	0.823876	-0.2795	0.0896662	0.421411
dd_Smed_v6_10558_1_1	130.72	106.622	154.817	1.45201	0.538056	0.0176722	0.202684
dd_Smed_v6_1055_0_1	668.999	608.2	729.798	1.19993	0.262952	0.0250915	0.237501
dd_Smed_v6_10560_0_1	104.659	114.345	94.9727	0.830581	-0.267808	0.10968	0.456618
dd_Smed_v6_10561_0_1	164.267	184.432	144.102	0.781326	-0.356004	0.0090223	0.148687
dd_Smed_v6_10562_0_1	286.139	305.737	266.541	0.871798	-0.197934	0.0762509	0.390613
dd_Smed_v6_10564_0_1	156.127	156.081	156.174	1.00059	0.00085592	0.916196	1
dd_Smed_v6_10565_0_1	475.836	462.032	489.641	1.05976	0.0837311	0.333185	0.710119
dd_Smed_v6_10566_0_1	239.698	234.802	244.594	1.0417	0.0589451	0.5384	0.846447
dd_Smed_v6_10567_0_1	286.842	307.55	266.133	0.865334	-0.208672	0.0699898	0.378285
dd_Smed_v6_10568_0_1	363.962	350.253	377.67	1.07828	0.108727	0.350895	0.724312
dd_Smed_v6_385_0_1	2062.24	992.397	3132.08	3.15607	1.65813	0.000439623	0.0297185
dd_Smed_v6_1056_0_1	275.686	284.329	267.042	0.939201	-0.0904934	0.379996	0.746157
dd_Smed_v6_10570_0_1	107.364	106.15	108.578	1.02287	0.0326295	0.838178	0.975755
dd_Smed_v6_10571_0_1	68.1848	68.8223	67.5474	0.981475	-0.0269768	0.835012	0.974406
dd_Smed_v6_10573_0_1	31.858	32.2395	31.4764	0.97633	-0.0345591	0.981477	1
dd_Smed_v6_10574_0_1	60.2155	55.2017	65.2292	1.18165	0.240804	0.274268	0.660883
dd_Smed_v6_10575_0_1	250.887	254.231	247.544	0.973695	-0.0384583	0.714283	0.927947
dd_Smed_v6_10576_0_1	108.26	114.675	101.845	0.888116	-0.17118	0.378618	0.745132
dd_Smed_v6_10577_0_1	248.007	257.388	238.626	0.927104	-0.109197	0.323622	0.702152
dd_Smed_v6_10578_0_1	30.3971	31.2349	29.5593	0.946355	-0.0795472	0.841437	0.976326
dd_Smed_v6_10579_0_1	57.0054	49.6415	64.3692	1.29668	0.374825	0.103775	0.447023
dd_Smed_v6_1057_0_1	6.89479	5.27488	8.5147	1.6142	0.690817	0.699531	0.923257
dd_Smed_v6_10581_0_1	152.546	135.763	169.329	1.24724	0.318737	0.0501135	0.326235
dd_Smed_v6_10582_0_1	306.042	280.075	332.009	1.18543	0.245407	0.0261607	0.243498
dd_Smed_v6_10583_0_1	110.46	102.948	117.971	1.14593	0.196517	0.231709	0.622968
dd_Smed_v6_10585_0_1	777.104	813.027	741.181	0.911632	-0.133476	0.169464	0.54842
dd_Smed_v6_10586_0_1	52.8146	64.2503	41.3788	0.644025	-0.634811	0.00569957	0.118946
dd_Smed_v6_20157_0_1	45.3876	22.1356	68.6396	3.10086	1.63267	3.40771e-06	0.000903725
dd_Smed_v6_5561_0_1	60.6956	29.8244	91.5669	3.0702	1.61833	1.39977e-05	0.00313366
dd_Smed_v6_1058_0_1	1269.27	1346.19	1192.34	0.885721	-0.175077	0.0193129	0.209644
dd_Smed_v6_10590_2_1	230.237	220.733	239.741	1.08611	0.119175	0.384047	0.748718
dd_Smed_v6_10591_0_1	153.938	162.178	145.699	0.898393	-0.154582	0.325584	0.704369
dd_Smed_v6_10592_0_1	210.648	199.199	222.096	1.11495	0.156975	0.257916	0.648193
dd_Smed_v6_10593_0_1	383.199	406.552	359.845	0.885115	-0.176062	0.072567	0.383479
dd_Smed_v6_10595_0_1	204.642	224.6	184.684	0.822282	-0.282295	0.0209132	0.217339
dd_Smed_v6_5114_0_1	62.0213	30.9955	93.0471	3.00195	1.5859	5.37261e-05	0.0086924
dd_Smed_v6_10598_0_1	138.621	142.142	135.1	0.950455	-0.0733098	0.593196	0.876029
dd_Smed_v6_10599_0_1	98.8452	102.54	95.151	0.927944	-0.10789	0.521851	0.836905
dd_Smed_v6_1059_0_1	775.627	799.479	751.775	0.940332	-0.0887579	0.29782	0.680338
dd_Smed_v6_105_0_1	4024.52	4150.9	3898.14	0.939107	-0.0906388	0.18257	0.563698
dd_Smed_v6_10601_0_1	356.649	347.164	366.134	1.05464	0.0767554	0.430603	0.781223
dd_Smed_v6_10602_0_1	272.372	248.049	296.696	1.19612	0.258361	0.0143931	0.184879
dd_Smed_v6_10604_0_1	75.5165	76.4575	74.5754	0.975384	-0.0359582	0.81994	0.969818
dd_Smed_v6_10605_0_1	37.1928	36.9632	37.4224	1.01242	0.0178121	1	1
dd_Smed_v6_10607_0_1	177.226	158.129	196.323	1.24153	0.31212	0.0755791	0.389603
dd_Smed_v6_10608_0_1	59.2309	66.7013	51.7605	0.776004	-0.365865	0.0815827	0.402266
dd_Smed_v6_10609_0_1	119.262	118.984	119.539	1.00467	0.0067196	1	1
dd_Smed_v6_16323_0_4	20.5299	10.3998	30.6599	2.94813	1.5598	0.000102602	0.0131251
dd_Smed_v6_10610_0_1	581.289	588.022	574.556	0.9771	-0.0334222	0.578764	0.86996
dd_Smed_v6_10611_0_1	180.367	183.697	177.037	0.963745	-0.053277	0.6966	0.921847
dd_Smed_v6_10612_0_1	97.2226	102.165	92.2803	0.903248	-0.146805	0.398435	0.758333
dd_Smed_v6_10613_0_1	192.273	194.44	190.105	0.977707	-0.0325253	0.86056	0.982694
dd_Smed_v6_10614_0_1	146.124	144.299	147.948	1.02529	0.0360296	0.763029	0.946865
dd_Smed_v6_10615_0_1	174.73	195.961	153.5	0.783321	-0.352324	0.027758	0.249653
dd_Smed_v6_10617_0_1	151.237	144.251	158.222	1.09685	0.133369	0.334885	0.711413
dd_Smed_v6_10618_0_1	225.679	230.38	220.977	0.959183	-0.0601213	0.67131	0.910361
dd_Smed_v6_10619_0_1	162.1	160.197	164.003	1.02376	0.0338746	0.831845	0.973159
dd_Smed_v6_1061_0_1	5084.14	5309.7	4858.59	0.915041	-0.128092	0.0463235	0.314591
dd_Smed_v6_10620_0_1	245.743	241.75	249.736	1.03303	0.046889	0.889314	0.992977
dd_Smed_v6_10621_0_1	29.8733	26.9246	32.8221	1.21904	0.285743	0.287401	0.673403
dd_Smed_v6_10622_0_1	187.206	170.204	204.208	1.19978	0.262773	0.0981236	0.435718
dd_Smed_v6_10623_0_1	143.521	143.348	143.694	1.00242	0.00348371	0.971079	1
dd_Smed_v6_10624_0_1	869.781	928.355	811.207	0.873811	-0.194607	0.0490336	0.322242
dd_Smed_v6_10625_0_1	480.843	517.694	443.993	0.857635	-0.221565	0.0136044	0.180747
dd_Smed_v6_10626_0_1	115.658	104.509	126.807	1.21336	0.279002	0.103641	0.447023
dd_Smed_v6_10627_0_1	289.523	313.827	265.219	0.845112	-0.242785	0.0253747	0.239152
dd_Smed_v6_10628_0_1	333.702	323.926	343.477	1.06036	0.0845489	0.314581	0.695849
dd_Smed_v6_10629_0_1	153.303	159.241	147.365	0.925419	-0.111822	0.485613	0.817561
dd_Smed_v6_1062_0_1	6427.05	6548.52	6305.58	0.962902	-0.0545393	0.421034	0.774411
dd_Smed_v6_10630_0_2	43.3318	46.7997	39.864	0.8518	-0.231413	0.425821	0.777409
dd_Smed_v6_10631_0_1	215.191	212.197	218.186	1.02822	0.0401514	0.818659	0.969519
dd_Smed_v6_10632_0_1	681.486	685.044	677.928	0.989612	-0.015065	0.949301	1
dd_Smed_v6_10633_0_1	1505.83	1548.82	1462.83	0.944484	-0.0824015	0.561313	0.860847
dd_Smed_v6_10635_0_1	299.585	329.913	269.257	0.816146	-0.293101	0.0192909	0.209644
dd_Smed_v6_10636_0_1	40.2412	40.0102	40.4722	1.01155	0.0165635	0.945502	1
dd_Smed_v6_10637_0_1	343.433	336.147	350.72	1.04335	0.0612281	0.64948	0.900628
dd_Smed_v6_10638_0_1	765.488	808.564	722.413	0.893452	-0.162537	0.0501269	0.326235
dd_Smed_v6_10639_0_10	213.515	229.171	197.859	0.863371	-0.211947	0.0858999	0.412253
dd_Smed_v6_1063_0_1	2786.69	2885.79	2687.59	0.931319	-0.102653	0.118697	0.470106
dd_Smed_v6_10640_0_1	426.3	429.65	422.95	0.984405	-0.0226763	0.81665	0.968385
dd_Smed_v6_331_0_1	176.994	89.6903	264.298	2.94679	1.55914	2.87902e-05	0.00533641
dd_Smed_v6_10644_0_1	43.2029	34.9716	51.4343	1.47075	0.556549	0.0362881	0.285111
dd_Smed_v6_10645_0_1	201.746	192.995	210.496	1.09068	0.125229	0.346629	0.72073
dd_Smed_v6_10646_0_1	113.439	125.026	101.853	0.814652	-0.295745	0.0686659	0.375741
dd_Smed_v6_10647_0_1	340.582	346.298	334.866	0.966988	-0.04843	0.770787	0.950077
dd_Smed_v6_10650_0_1	64.1464	68.5043	59.7886	0.872772	-0.196324	0.381199	0.74687
dd_Smed_v6_10651_0_1	74.0383	73.4135	74.663	1.01702	0.0243475	0.954258	1
dd_Smed_v6_10653_0_1	197.185	198.624	195.747	0.985515	-0.0210497	0.865522	0.984479
dd_Smed_v6_10654_1_1	116.492	111.148	121.835	1.09615	0.132446	0.490808	0.820268
dd_Smed_v6_10655_0_1	169.269	182.298	156.24	0.857056	-0.222538	0.0879881	0.416915
dd_Smed_v6_10656_0_1	214.509	194.997	234.021	1.20012	0.263184	0.0379609	0.288912
dd_Smed_v6_10657_0_1	106.422	101.06	111.783	1.1061	0.145486	0.418586	0.772382
dd_Smed_v6_10658_0_1	60.8377	50.9524	70.7229	1.38802	0.473027	0.0320655	0.266769
dd_Smed_v6_1065_0_1	4361.5	4752.39	3970.62	0.835501	-0.259287	0.00551373	0.117209
dd_Smed_v6_10660_0_1	420.378	420.772	419.984	0.998127	-0.00270433	0.921455	1
dd_Smed_v6_10661_0_1	178.821	171.75	185.892	1.08234	0.114157	0.310082	0.691397
dd_Smed_v6_10662_0_1	250.326	255.551	245.101	0.959109	-0.0602334	0.707779	0.925471
dd_Smed_v6_7306_0_1	20.1466	10.2199	30.0732	2.94261	1.5571	0.000119356	0.0140969
dd_Smed_v6_10664_0_1	59.9497	53.5654	66.3339	1.23837	0.308446	0.132334	0.491723
dd_Smed_v6_10665_0_1	95.1995	100.32	90.0786	0.89791	-0.155357	0.379215	0.745419
dd_Smed_v6_10666_0_1	245.564	237.091	254.037	1.07147	0.0995942	0.336406	0.71261
dd_Smed_v6_10667_0_1	281.431	300.132	262.73	0.87538	-0.192018	0.0815491	0.402215
dd_Smed_v6_10669_0_1	228.424	251.455	205.393	0.816818	-0.291914	0.0207403	0.216548
dd_Smed_v6_1066_0_1	618.897	662.895	574.898	0.867253	-0.205475	0.0742247	0.386812
dd_Smed_v6_10670_0_1	613.888	589.046	638.731	1.08435	0.116829	0.161149	0.534386
dd_Smed_v6_10671_0_1	241.103	226.04	256.167	1.13328	0.180506	0.128385	0.486371
dd_Smed_v6_10672_0_1	186.505	190.381	182.629	0.959283	-0.0599709	0.603979	0.880175
dd_Smed_v6_10673_0_1	118.025	124.898	111.152	0.889939	-0.168221	0.362595	0.73397
dd_Smed_v6_10674_0_1	216.109	218.104	214.114	0.981707	-0.0266362	0.857575	0.981533
dd_Smed_v6_10675_0_1	141.516	160.956	122.077	0.758446	-0.398882	0.00562214	0.118333
dd_Smed_v6_10676_0_1	158.728	156.251	161.206	1.03172	0.0450454	0.702759	0.92401
dd_Smed_v6_10677_0_1	729.169	692.296	766.042	1.10652	0.146034	0.232439	0.623623
dd_Smed_v6_10678_0_1	38.3195	42.4343	34.2047	0.806062	-0.311037	0.229321	0.621452
dd_Smed_v6_10679_0_1	52.5019	62.354	42.6498	0.683995	-0.547942	0.0162867	0.197735
dd_Smed_v6_1067_0_1	481.111	444.81	517.413	1.16322	0.21813	0.111942	0.459179
dd_Smed_v6_10681_0_1	336.477	318.22	354.734	1.11474	0.156712	0.149466	0.519101
dd_Smed_v6_10682_0_1	378.605	414.007	343.203	0.828978	-0.270595	0.0659042	0.370297
dd_Smed_v6_10683_0_1	311.547	336.102	286.993	0.853887	-0.227884	0.0329961	0.271031
dd_Smed_v6_10684_0_1	191.508	192.421	190.595	0.990508	-0.0137589	0.896765	0.994047
dd_Smed_v6_10685_0_1	71.1619	49.5107	92.8131	1.87461	0.90659	0.0760751	0.390613
dd_Smed_v6_10687_0_1	154.361	149.892	158.83	1.05963	0.0835603	0.548824	0.851695
dd_Smed_v6_10688_0_1	339.491	348.063	330.919	0.950744	-0.0728708	0.54977	0.852408
dd_Smed_v6_10689_0_1	249.637	270.409	228.866	0.846369	-0.240641	0.0368988	0.287149
dd_Smed_v6_1068_0_1	794.447	858.577	730.317	0.850613	-0.233425	0.0060251	0.121086
dd_Smed_v6_10690_0_1	37.4765	28.2786	46.6745	1.65052	0.722924	0.0472882	0.317551
dd_Smed_v6_10691_0_1	146.461	168.811	124.112	0.735209	-0.443774	0.00197606	0.0705246
dd_Smed_v6_10693_0_1	360.042	355.607	364.477	1.02494	0.0355454	0.740728	0.93832
dd_Smed_v6_10696_0_1	1118.72	1066.47	1170.96	1.09798	0.134851	0.472486	0.810419
dd_Smed_v6_10698_0_1	129.627	126.426	132.827	1.05063	0.0712586	0.618984	0.886217
dd_Smed_v6_10699_0_1	217.269	190.324	244.214	1.28315	0.359686	0.0242345	0.234271
dd_Smed_v6_1069_0_1	2003.75	2113.77	1893.73	0.8959	-0.158591	0.0317265	0.265228
dd_Smed_v6_106_0_1	3626.74	3681.03	3572.46	0.970506	-0.0431907	0.491967	0.82042
dd_Smed_v6_10700_0_1	447.982	464.24	431.723	0.929955	-0.104767	0.292048	0.676184
dd_Smed_v6_10703_0_1	83.3937	88.7539	78.0335	0.879212	-0.185716	0.334069	0.710938
dd_Smed_v6_10704_0_1	434.277	427.175	441.38	1.03325	0.047196	0.524749	0.839105
dd_Smed_v6_10707_0_1	150.256	161.684	138.828	0.858634	-0.219885	0.189535	0.572289
dd_Smed_v6_10708_0_1	241.789	216.999	266.578	1.22848	0.296871	0.0168726	0.199473
dd_Smed_v6_10709_0_1	35.5279	34.0157	37.0402	1.08892	0.122894	0.727501	0.934044
dd_Smed_v6_1070_0_1	14408.4	14285	14531.8	1.01728	0.0247132	0.598864	0.877921
dd_Smed_v6_10710_0_1	110.52	93.0137	128.027	1.37643	0.46093	0.0320541	0.266769
dd_Smed_v6_10711_0_1	55.6406	45.0176	66.2637	1.47195	0.55773	0.015107	0.189953
dd_Smed_v6_10712_0_1	94.2682	99.2027	89.3336	0.900515	-0.151178	0.527994	0.840975
dd_Smed_v6_10713_0_1	16.7626	16.6705	16.8546	1.01105	0.0158492	0.979352	1
dd_Smed_v6_10714_0_1	222.981	222.195	223.768	1.00708	0.0101737	0.986697	1
dd_Smed_v6_10715_0_1	44.8547	47.791	41.9184	0.87712	-0.189155	0.465679	0.805064
dd_Smed_v6_10716_0_1	150.943	161.986	139.899	0.863646	-0.211487	0.136053	0.499528
dd_Smed_v6_10717_0_1	379.35	384.461	374.239	0.973413	-0.0388767	0.744562	0.93999
dd_Smed_v6_10718_0_1	38.8546	33.7616	43.9476	1.3017	0.380401	0.299848	0.682438
dd_Smed_v6_10719_0_1	500.447	463.622	537.272	1.15886	0.212705	0.262151	0.652879
dd_Smed_v6_1071_0_1	83.7832	61.8812	105.685	1.70787	0.7722	0.0472879	0.317551
dd_Smed_v6_10722_0_1	154.904	148.375	161.433	1.08801	0.121691	0.380374	0.746157
dd_Smed_v6_10724_0_1	399.07	405.911	392.229	0.966293	-0.049468	0.756088	0.944212
dd_Smed_v6_10725_0_1	69.9649	56.1114	83.8183	1.49378	0.57897	0.0296189	0.258156
dd_Smed_v6_10727_0_1	367.739	376.781	358.698	0.952005	-0.0709585	0.573286	0.867859
dd_Smed_v6_10729_0_1	34.43	39.3339	29.526	0.750651	-0.413785	0.122064	0.475962
dd_Smed_v6_1072_0_1	388.08	376.127	400.034	1.06356	0.0889045	0.310209	0.691501
dd_Smed_v6_10730_0_1	474.561	455.355	493.766	1.08435	0.116834	0.138155	0.503073
dd_Smed_v6_10731_0_1	184.009	204.324	163.694	0.801152	-0.319852	0.014193	0.183853
dd_Smed_v6_10732_0_1	642.555	703.519	581.591	0.826688	-0.274585	0.0068409	0.131464
dd_Smed_v6_10733_0_1	115.192	107.603	122.78	1.14104	0.190355	0.202519	0.589266
dd_Smed_v6_10733_1_1	18.797	15.6197	21.9744	1.40684	0.492455	0.218036	0.608657
dd_Smed_v6_10734_0_1	578.053	632.111	523.994	0.828959	-0.270627	0.00295892	0.0864506
dd_Smed_v6_10735_0_1	112.15	123.235	101.064	0.820094	-0.286138	0.183522	0.565234
dd_Smed_v6_10737_0_1	488.022	497.065	478.978	0.963612	-0.0534754	0.53697	0.845941
dd_Smed_v6_10738_0_1	142.736	149.437	136.036	0.910321	-0.135552	0.326382	0.705212
dd_Smed_v6_16743_0_1	51.4484	26.3003	76.5965	2.91238	1.5422	9.34308e-06	0.00220625
dd_Smed_v6_1073_0_1	3602.83	3697.54	3508.12	0.948772	-0.0758665	0.342066	0.717499
dd_Smed_v6_10741_0_1	140.21	152.417	128.003	0.839819	-0.251849	0.152616	0.523266
dd_Smed_v6_10742_0_1	1060.8	1087.56	1034.04	0.95079	-0.0728019	0.395076	0.756059
dd_Smed_v6_10744_0_1	320.379	323.378	317.38	0.981451	-0.027012	0.849466	0.979156
dd_Smed_v6_10745_0_1	146.797	142.625	150.968	1.0585	0.0820164	0.61859	0.886168
dd_Smed_v6_10746_0_1	4.93982	3.89117	5.98847	1.53899	0.621984	0.688735	0.917807
dd_Smed_v6_10748_0_1	206.167	227.057	185.276	0.81599	-0.293376	0.15938	0.532305
dd_Smed_v6_10749_0_1	291.589	298.219	284.958	0.955533	-0.0656221	0.650508	0.900681
dd_Smed_v6_1074_0_1	2724.35	2842.76	2605.93	0.916691	-0.125493	0.0586837	0.350759
dd_Smed_v6_10750_0_1	20.0523	22.6068	17.4978	0.774004	-0.369586	0.322495	0.701649
dd_Smed_v6_10750_1_1	83.6656	86.6879	80.6434	0.930273	-0.104274	0.570081	0.865647
dd_Smed_v6_10751_0_1	430.769	446.631	414.908	0.928975	-0.106289	0.324885	0.704061
dd_Smed_v6_10752_0_1	200.624	194.68	206.568	1.06106	0.0855076	0.471935	0.809957
dd_Smed_v6_13078_0_1	57.3851	29.4974	85.2728	2.89086	1.5315	0.000196572	0.0183163
dd_Smed_v6_10754_0_1	81.3464	86.5229	76.1698	0.880342	-0.183864	0.327457	0.706118
dd_Smed_v6_10755_0_1	178.413	180.672	176.155	0.974996	-0.0365312	0.622934	0.888961
dd_Smed_v6_10757_0_1	128.29	133.051	123.53	0.928444	-0.107114	0.507816	0.830273
dd_Smed_v6_10758_0_1	147.231	156.136	138.326	0.885931	-0.174734	0.246494	0.638287
dd_Smed_v6_10759_0_1	183.794	167.872	199.716	1.18969	0.250587	0.0763692	0.390639
dd_Smed_v6_1075_0_1	940.724	976.42	905.028	0.926884	-0.109539	0.198243	0.585257
dd_Smed_v6_10760_0_1	229.603	200.978	258.228	1.28485	0.361604	0.00192215	0.069397
dd_Smed_v6_10761_0_1	35.5311	39.374	31.6882	0.8048	-0.313298	0.255038	0.645478
dd_Smed_v6_10762_0_1	195.642	194.028	197.255	1.01663	0.0237911	0.692476	0.919701
dd_Smed_v6_10763_0_1	57.2449	50.4396	64.0502	1.26984	0.344645	0.108226	0.455776
dd_Smed_v6_10764_0_1	285.219	294.727	275.712	0.93548	-0.0962211	0.349913	0.723154
dd_Smed_v6_10765_0_1	132.502	131.453	133.551	1.01596	0.0228495	0.776174	0.952021
dd_Smed_v6_10766_0_1	203.549	204.224	202.874	0.993389	-0.00956895	1	1
dd_Smed_v6_10768_0_1	121.62	131.384	111.855	0.851361	-0.232158	0.285223	0.671757
dd_Smed_v6_10769_0_1	197.097	212.112	182.082	0.858423	-0.220239	0.077666	0.393242
dd_Smed_v6_1076_0_1	794.088	759.176	829	1.09197	0.126938	0.116468	0.466901
dd_Smed_v6_10770_0_1	57.8217	58.6427	57.0007	0.972	-0.0409725	0.963263	1
dd_Smed_v6_10771_0_1	100.049	84.9712	115.127	1.3549	0.438182	0.0121599	0.170834
dd_Smed_v6_10774_0_1	90.9015	86.462	95.341	1.10269	0.14103	0.436059	0.783878
dd_Smed_v6_10776_0_1	212.036	218.284	205.789	0.942759	-0.0850396	0.572046	0.866847
dd_Smed_v6_10777_0_1	406.432	410.547	402.317	0.979954	-0.0292145	0.812352	0.966253
dd_Smed_v6_10778_0_1	117.151	123.552	110.75	0.89639	-0.157801	0.328706	0.707218
dd_Smed_v6_1077_0_1	1035.18	1034.89	1035.48	1.00057	0.000824834	1	1
dd_Smed_v6_10780_0_1	78.4254	80.8822	75.9687	0.939251	-0.0904176	0.667642	0.907727
dd_Smed_v6_10781_0_1	96.935	101.887	91.9832	0.902799	-0.147524	0.36641	0.736923
dd_Smed_v6_10782_0_1	71.4059	58.9339	83.8779	1.42325	0.509194	0.011786	0.169303
dd_Smed_v6_10783_0_1	43.663	42.6736	44.6525	1.04637	0.0653952	0.921972	1
dd_Smed_v6_10784_0_1	88.2249	83.2827	93.1671	1.11868	0.161803	0.376978	0.744028
dd_Smed_v6_10785_0_1	562.31	555.038	569.582	1.0262	0.0373171	0.67606	0.912217
dd_Smed_v6_10786_0_1	326.064	325.781	326.348	1.00174	0.00250803	0.94479	1
dd_Smed_v6_10787_0_1	347.963	355.045	340.88	0.960102	-0.0587408	0.614769	0.88459
dd_Smed_v6_10789_0_1	101.307	83.3763	119.237	1.43011	0.516125	0.0222716	0.223803
dd_Smed_v6_1078_1_1	678.07	688.867	667.273	0.968652	-0.0459492	0.608869	0.882276
dd_Smed_v6_10790_0_1	65.1057	67.3628	62.8486	0.932987	-0.100072	0.658555	0.904051
dd_Smed_v6_10791_0_1	181.725	192.013	171.437	0.892842	-0.163523	0.433195	0.782748
dd_Smed_v6_10792_0_1	135.204	118.736	151.671	1.27738	0.353192	0.0196645	0.211665
dd_Smed_v6_10793_0_1	40.1456	37.8594	42.4318	1.12077	0.164494	0.574477	0.868182
dd_Smed_v6_10794_0_1	245.417	246.788	244.047	0.988892	-0.0161157	0.873519	0.987003
dd_Smed_v6_10796_0_1	159.807	157.5	162.113	1.02929	0.0416486	0.831198	0.973159
dd_Smed_v6_10797_0_1	44.3577	40.9034	47.8121	1.1689	0.225155	0.449069	0.793247
dd_Smed_v6_10798_0_1	103.314	100.732	105.896	1.05126	0.0721206	0.606931	0.881202
dd_Smed_v6_1079_0_1	1196.12	1213.09	1179.15	0.972026	-0.0409329	0.590642	0.874473
dd_Smed_v6_107_0_1	3214.57	3362.74	3066.4	0.911876	-0.13309	0.0425419	0.302033
dd_Smed_v6_10801_0_1	84.2809	91.9182	76.6437	0.833825	-0.262183	0.11342	0.461844
dd_Smed_v6_10802_0_1	608.095	615.391	600.798	0.976287	-0.0346231	0.725671	0.933172
dd_Smed_v6_10803_0_1	125.361	118.531	132.192	1.11526	0.157374	0.384818	0.749079
dd_Smed_v6_10804_0_1	596.052	597.358	594.746	0.995626	-0.00632399	0.920304	1
dd_Smed_v6_10805_0_1	362.73	396.176	329.285	0.831158	-0.266806	0.00791715	0.140391
dd_Smed_v6_10806_0_1	176.033	181.976	170.089	0.934679	-0.0974573	0.6351	0.893581
dd_Smed_v6_10808_0_1	473.818	489.273	458.362	0.936822	-0.0941525	0.380217	0.746157
dd_Smed_v6_10811_0_1	132.203	128.053	136.354	1.06482	0.0906105	0.739335	0.938018
dd_Smed_v6_10812_0_1	73.011	70.6861	75.336	1.06578	0.0919114	0.725444	0.933085
dd_Smed_v6_10813_0_1	332.523	310.451	354.595	1.14219	0.191807	0.0783632	0.395291
dd_Smed_v6_10815_0_1	282.204	292.701	271.708	0.928279	-0.10737	0.372094	0.739906
dd_Smed_v6_10816_0_1	155.457	150.106	160.809	1.0713	0.0993633	0.518792	0.835339
dd_Smed_v6_10817_0_1	73.8136	55.2849	92.3422	1.6703	0.740106	0.0127224	0.174193
dd_Smed_v6_1081_0_1	6461.84	6415.2	6508.49	1.01454	0.0208268	0.741062	0.938428
dd_Smed_v6_10820_0_1	125.679	139.388	111.97	0.803293	-0.316002	0.0306276	0.261708
dd_Smed_v6_10822_0_1	241.778	229.927	253.629	1.10308	0.141542	0.368942	0.738141
dd_Smed_v6_10823_0_1	413.154	416.258	410.05	0.985087	-0.0216768	0.906761	0.996988
dd_Smed_v6_10824_0_1	366.658	343.293	390.023	1.13612	0.18412	0.105637	0.451628
dd_Smed_v6_10825_0_1	61.7611	68.4939	55.0283	0.803405	-0.315801	0.126726	0.48366
dd_Smed_v6_10826_0_1	200.684	189.335	212.033	1.11988	0.163349	0.184665	0.566922
dd_Smed_v6_10827_0_1	129.894	113.074	146.713	1.29749	0.375727	0.0329464	0.270922
dd_Smed_v6_10828_0_1	653.711	651.871	655.551	1.00564	0.0081205	0.914987	1
dd_Smed_v6_10829_0_1	171.126	166.911	175.341	1.0505	0.0710766	0.730662	0.934664
dd_Smed_v6_10829_1_1	44.2291	46.7521	41.7062	0.892072	-0.164769	0.612103	0.882925
dd_Smed_v6_1082_0_1	51.115	56.1082	46.1218	0.822014	-0.282765	0.269883	0.658115
dd_Smed_v6_10830_0_2	13.0477	15.6211	10.4743	0.670524	-0.57664	0.145219	0.513284
dd_Smed_v6_10831_0_1	298.153	318.752	277.553	0.87075	-0.19967	0.060199	0.355355
dd_Smed_v6_10832_0_1	229.476	250.851	208.101	0.829578	-0.26955	0.0584932	0.350455
dd_Smed_v6_10833_0_1	560.85	608.195	513.505	0.84431	-0.244155	0.00842981	0.144851
dd_Smed_v6_10834_0_1	248.588	258.55	238.625	0.922935	-0.115699	0.332628	0.710025
dd_Smed_v6_10835_0_1	602.851	599.652	606.05	1.01067	0.0153109	0.99328	1
dd_Smed_v6_10837_0_1	332.465	357.593	307.338	0.859464	-0.218491	0.0411778	0.29791
dd_Smed_v6_1083_0_1	453.812	473.272	434.351	0.917762	-0.123808	0.288926	0.674454
dd_Smed_v6_10841_0_1	312.344	306.299	318.39	1.03948	0.0558574	0.743519	0.939647
dd_Smed_v6_10842_0_1	80.7713	80.0115	81.5311	1.01899	0.0271434	0.829697	0.973084
dd_Smed_v6_10845_0_2	24.6223	25.404	23.8406	0.938458	-0.0916364	0.715147	0.928361
dd_Smed_v6_10846_0_1	1097.16	1146.51	1047.81	0.913909	-0.129877	0.180334	0.56128
dd_Smed_v6_10848_0_1	231.943	237.479	226.407	0.953374	-0.0688855	0.567407	0.863815
dd_Smed_v6_10849_0_1	299.187	307.885	290.49	0.943502	-0.0839029	0.45401	0.796805
dd_Smed_v6_10850_0_1	358.722	384.38	333.063	0.866494	-0.206738	0.026891	0.245783
dd_Smed_v6_10851_0_1	189.475	185.833	193.118	1.0392	0.055479	0.72281	0.932168
dd_Smed_v6_10852_0_1	466.004	447.24	484.768	1.08391	0.116243	0.256792	0.647801
dd_Smed_v6_10853_0_1	34.293	37.7004	30.8855	0.819236	-0.287648	0.272494	0.659541
dd_Smed_v6_10854_0_1	379.387	363.193	395.581	1.08918	0.123238	0.252233	0.641785
dd_Smed_v6_16849_0_1	25.8065	13.3634	38.2495	2.86225	1.51715	3.14937e-05	0.00565509
dd_Smed_v6_10857_0_1	405.604	412.615	398.594	0.96602	-0.0498756	0.652611	0.901526
dd_Smed_v6_10858_0_1	170.113	175.677	164.55	0.936666	-0.0943937	0.474857	0.811416
dd_Smed_v6_10859_0_1	126.797	120.816	132.778	1.09901	0.1362	0.490161	0.820121
dd_Smed_v6_1085_0_1	29.9118	19.7412	40.0824	2.03039	1.02176	0.0257298	0.241147
dd_Smed_v6_10861_0_1	308.677	286.177	331.177	1.15724	0.210694	0.101171	0.442412
dd_Smed_v6_10863_0_1	156.981	166.286	147.677	0.88809	-0.171222	0.213361	0.603333
dd_Smed_v6_10864_0_1	181.853	187.793	175.913	0.936739	-0.0942802	0.44312	0.789393
dd_Smed_v6_10866_0_1	391.323	398.008	384.637	0.966404	-0.0493014	0.603023	0.880118
dd_Smed_v6_10868_0_1	50.3305	61.3878	39.2731	0.639754	-0.644411	0.00370574	0.0959276
dd_Smed_v6_10869_0_1	124.211	119.136	129.286	1.0852	0.117962	0.568801	0.864943
dd_Smed_v6_1086_0_1	991.653	1036.84	946.467	0.912839	-0.131568	0.196586	0.583062
dd_Smed_v6_10870_0_1	235.029	226.482	243.576	1.07548	0.104978	0.449102	0.793247
dd_Smed_v6_10872_0_1	316.346	311.271	321.421	1.03261	0.0462944	0.846021	0.977344
dd_Smed_v6_12491_0_1	29.3403	15.2318	43.4487	2.85251	1.51223	0.000327239	0.0244738
dd_Smed_v6_10875_0_1	13.4052	14.5123	12.298	0.847421	-0.23885	0.625514	0.889654
dd_Smed_v6_10876_0_1	80.9971	81.3504	80.6439	0.991315	-0.0125851	0.953924	1
dd_Smed_v6_10877_0_1	48.3002	50.4664	46.134	0.914153	-0.129493	0.579748	0.870531
dd_Smed_v6_10878_0_1	89.7422	96.6492	82.8351	0.85707	-0.222516	0.199155	0.586201
dd_Smed_v6_10879_0_1	114.271	107.586	120.957	1.12429	0.16901	0.242212	0.63367
dd_Smed_v6_1087_0_1	3368.45	3575.72	3161.18	0.884069	-0.17777	0.0267778	0.245631
dd_Smed_v6_10880_0_1	110.729	104.619	116.839	1.11681	0.159379	0.391534	0.754464
dd_Smed_v6_10881_0_1	91.4714	86.3772	96.5657	1.11795	0.160862	0.419691	0.773097
dd_Smed_v6_10882_0_1	180.221	195.034	165.408	0.848099	-0.237695	0.0621054	0.361021
dd_Smed_v6_10883_0_1	212.732	199.636	225.828	1.1312	0.177856	0.194816	0.580307
dd_Smed_v6_10885_0_1	101.204	99.696	102.712	1.03025	0.0429979	0.946736	1
dd_Smed_v6_10888_0_1	366.529	381.684	351.373	0.920586	-0.119376	0.239705	0.631133
dd_Smed_v6_10889_0_1	801.137	837.111	765.163	0.914051	-0.129653	0.110769	0.458117
dd_Smed_v6_1088_0_1	9903.54	10287.5	9519.6	0.925357	-0.111918	0.144953	0.512974
dd_Smed_v6_10890_0_1	61.2282	64.4526	58.0037	0.899943	-0.152094	0.445211	0.789968
dd_Smed_v6_10891_0_1	236.652	265.036	208.268	0.785811	-0.347746	0.018148	0.204304
dd_Smed_v6_10892_0_1	246.751	241.492	252.009	1.04355	0.0615006	0.543215	0.849183
dd_Smed_v6_10893_0_1	429.867	462.296	397.437	0.859702	-0.218091	0.0285202	0.254073
dd_Smed_v6_10894_0_1	223.573	190.554	256.591	1.34655	0.429269	0.00731991	0.136412
dd_Smed_v6_10897_0_1	37.2451	33.2087	41.2815	1.24309	0.313933	0.219927	0.610656
dd_Smed_v6_10898_0_1	119.287	116.254	122.32	1.05218	0.0733835	0.672689	0.911118
dd_Smed_v6_10899_0_1	231.905	222.128	241.681	1.08802	0.121712	0.292046	0.676184
dd_Smed_v6_1089_0_1	1859.22	1956.62	1761.82	0.900438	-0.151302	0.0368708	0.287149
dd_Smed_v6_108_0_1	16894.5	17791.6	15997.4	0.899158	-0.153353	0.0160696	0.197018
dd_Smed_v6_10900_0_1	236.075	237.035	235.116	0.991904	-0.0117271	0.839648	0.976187
dd_Smed_v6_10901_0_1	146.602	128.432	164.773	1.28295	0.359469	0.0407042	0.297181
dd_Smed_v6_10902_0_1	168.313	162.086	174.54	1.07684	0.1068	0.429806	0.780955
dd_Smed_v6_10903_0_1	115.721	111.658	119.784	1.07277	0.101343	0.508605	0.830397
dd_Smed_v6_10905_0_1	142.654	131.323	153.984	1.17256	0.22966	0.179868	0.561211
dd_Smed_v6_10906_0_1	17.0327	17.598	16.4674	0.935756	-0.0957955	0.806088	0.964218
dd_Smed_v6_10908_0_1	119.109	98.9392	139.279	1.40772	0.493362	0.00163926	0.0625169
dd_Smed_v6_1090_0_1	309.719	287.298	332.14	1.15608	0.209241	0.393174	0.754967
dd_Smed_v6_5651_0_1	82.8026	43.0748	122.53	2.84459	1.50822	0.000120214	0.0140969
dd_Smed_v6_10911_0_1	740.476	791.438	689.515	0.871217	-0.198896	0.0191077	0.209129
dd_Smed_v6_10912_0_1	44.2457	44.6697	43.8216	0.981014	-0.0276537	0.904283	0.996356
dd_Smed_v6_10914_0_1	86.8498	82.5666	91.133	1.10375	0.142416	0.357265	0.729251
dd_Smed_v6_10915_0_1	202.019	179.473	224.566	1.25125	0.323371	0.0935783	0.428447
dd_Smed_v6_10916_0_1	100.723	86.7757	114.67	1.32145	0.40212	0.0505513	0.327472
dd_Smed_v6_10917_0_1	295.35	301.297	289.403	0.960523	-0.0581075	0.610955	0.882925
dd_Smed_v6_10918_0_1	15.2281	15.7119	14.7443	0.938416	-0.0916998	0.873856	0.987067
dd_Smed_v6_10919_0_1	48.3931	48.0258	48.7604	1.0153	0.021899	1	1
dd_Smed_v6_1091_0_1	5.68905	9.059	2.3191	0.256	-1.96578	0.477849	0.813102
dd_Smed_v6_10921_0_1	242.643	251.002	234.284	0.933396	-0.0994383	0.540309	0.847646
dd_Smed_v6_10923_0_1	93.882	84.3944	103.37	1.22484	0.292591	0.0717916	0.382287
dd_Smed_v6_10924_0_1	315.073	341.475	288.671	0.845365	-0.242353	0.0317064	0.265228
dd_Smed_v6_10925_0_1	143.36	127.991	158.728	1.24015	0.310515	0.0270253	0.246227
dd_Smed_v6_10926_0_1	276.701	290.452	262.95	0.905313	-0.143511	0.189131	0.571973
dd_Smed_v6_10927_0_1	184.894	207.181	162.608	0.784862	-0.34949	0.00712741	0.134865
dd_Smed_v6_10928_0_1	61.2715	56.5573	65.9858	1.16671	0.222443	0.321772	0.701165
dd_Smed_v6_10929_0_2	166.966	180.329	153.604	0.851802	-0.23141	0.0870649	0.414936
dd_Smed_v6_7782_0_1	56.8348	30.0517	83.6179	2.78247	1.47637	0.000453806	0.0303206
dd_Smed_v6_10930_0_1	43.815	38.0898	49.5403	1.30062	0.3792	0.138769	0.50354
dd_Smed_v6_10933_0_1	56.9243	54.2818	59.5669	1.09736	0.134042	0.560065	0.860444
dd_Smed_v6_10934_0_1	215.656	208.507	222.806	1.06858	0.0956965	0.457094	0.799024
dd_Smed_v6_10935_0_1	388.216	377.689	398.743	1.05574	0.0782587	0.506371	0.829555
dd_Smed_v6_10936_0_1	151.277	137.429	165.125	1.20153	0.264874	0.26903	0.657435
dd_Smed_v6_10939_0_1	222.648	241.889	203.407	0.840913	-0.249972	0.0458485	0.313357
dd_Smed_v6_1093_0_1	176.545	170.228	182.863	1.07422	0.103296	0.416116	0.770622
dd_Smed_v6_10941_0_1	262.643	255.725	269.561	1.0541	0.0760168	0.517847	0.835295
dd_Smed_v6_10942_0_1	149.686	147.279	152.094	1.03269	0.0464104	0.837192	0.975234
dd_Smed_v6_10943_0_1	145.479	135.295	155.663	1.15055	0.202324	0.189212	0.572115
dd_Smed_v6_10945_0_1	335.497	351.121	319.872	0.911	-0.134477	0.160533	0.533911
dd_Smed_v6_10946_0_1	441.819	473.092	410.546	0.867794	-0.204575	0.0614359	0.358415
dd_Smed_v6_10947_0_1	143.357	139.002	147.712	1.06267	0.0876877	0.54267	0.848967
dd_Smed_v6_10948_0_1	41.3383	42.8504	39.8261	0.929421	-0.105596	0.6818	0.91446
dd_Smed_v6_10949_0_1	171.258	168.315	174.2	1.03497	0.049586	0.736723	0.937179
dd_Smed_v6_4723_0_1	82.4055	44.2877	120.523	2.72137	1.44434	0.000451357	0.0302743
dd_Smed_v6_10951_0_1	195.54	191.135	199.944	1.04609	0.0650031	0.717763	0.929377
dd_Smed_v6_10952_0_1	51.7123	46.9096	56.515	1.20476	0.26875	0.347355	0.721244
dd_Smed_v6_10953_0_1	32.1307	32.2189	32.0426	0.994527	-0.00791713	1	1
dd_Smed_v6_10954_0_1	632.122	648.246	615.999	0.950254	-0.073615	0.441823	0.788257
dd_Smed_v6_10955_0_1	185.356	189.058	181.655	0.960844	-0.0576266	0.615514	0.884698
dd_Smed_v6_10956_0_1	23.1697	21.6868	24.6525	1.13675	0.184914	0.562071	0.861342
dd_Smed_v6_10957_0_1	86.3641	78.6351	94.0931	1.19658	0.258916	0.145132	0.513222
dd_Smed_v6_10958_0_1	375.194	356.717	393.67	1.10359	0.142206	0.133803	0.494096
dd_Smed_v6_10959_0_1	302.716	298.028	307.404	1.03146	0.0446873	0.752907	0.943417
dd_Smed_v6_1095_0_1	1835.41	1912.15	1758.66	0.919729	-0.120719	0.0925454	0.426328
dd_Smed_v6_10962_0_1	711.579	682.515	740.643	1.08517	0.117917	0.149009	0.518667
dd_Smed_v6_10965_0_1	117.247	117.575	116.919	0.99442	-0.00807211	0.97962	1
dd_Smed_v6_10966_0_1	308.836	311.835	305.838	0.980768	-0.0280156	0.787812	0.956927
dd_Smed_v6_10967_0_1	241.806	262.974	220.639	0.839014	-0.253233	0.0294108	0.257744
dd_Smed_v6_10968_0_1	27.9727	27.699	28.2465	1.01977	0.0282407	1	1
dd_Smed_v6_10969_0_1	674.298	682.357	666.24	0.97638	-0.0344854	0.694372	0.920906
dd_Smed_v6_1096_0_1	1528.94	1539.68	1518.2	0.986048	-0.0202696	0.773381	0.951236
dd_Smed_v6_10970_0_1	112.158	101.917	122.4	1.20098	0.264214	0.101355	0.442604
dd_Smed_v6_10972_0_1	283.092	301.48	264.704	0.878014	-0.187684	0.103495	0.446964
dd_Smed_v6_10973_0_1	46.1996	35.7652	56.634	1.58349	0.663111	0.00813879	0.141857
dd_Smed_v6_10974_0_1	249.981	254.392	245.57	0.96532	-0.0509202	0.653389	0.901589
dd_Smed_v6_10976_0_1	105.469	94.9547	115.984	1.22147	0.288613	0.10105	0.442103
dd_Smed_v6_10977_0_1	401.698	380.231	423.165	1.11292	0.154344	0.138175	0.503073
dd_Smed_v6_10979_0_1	130.182	138.559	121.805	0.879087	-0.185921	0.273012	0.659775
dd_Smed_v6_1097_0_1	1074.51	1084.43	1064.6	0.98172	-0.026616	0.760603	0.945634
dd_Smed_v6_10980_0_1	151.7	153.957	149.444	0.970684	-0.0429257	0.819206	0.969519
dd_Smed_v6_10981_0_1	202.825	209.294	196.356	0.938181	-0.0920622	0.659443	0.904335
dd_Smed_v6_10983_0_1	345.86	345.229	346.491	1.00366	0.00526554	0.864423	0.984144
dd_Smed_v6_10984_0_1	249.552	242.152	256.953	1.06112	0.0855881	0.573504	0.867888
dd_Smed_v6_10985_0_1	224.665	216.739	232.591	1.07314	0.101833	0.393207	0.754967
dd_Smed_v6_10986_0_1	368.25	369.965	366.536	0.990732	-0.0134326	0.848365	0.978608
dd_Smed_v6_10987_0_1	437.365	452.493	422.238	0.933137	-0.0998388	0.335248	0.711523
dd_Smed_v6_10988_0_1	195.553	198.498	192.609	0.970335	-0.0434446	0.857813	0.981536
dd_Smed_v6_10989_0_1	365.355	377.905	352.806	0.933583	-0.0991504	0.362455	0.733861
dd_Smed_v6_1098_0_1	10659.7	11164.1	10155.3	0.909642	-0.13663	0.0367121	0.287149
dd_Smed_v6_10990_0_1	396.998	422.421	371.575	0.879631	-0.185029	0.154931	0.526654
dd_Smed_v6_10991_0_1	51.141	48.0303	54.2518	1.12953	0.175727	0.541001	0.847974
dd_Smed_v6_10994_0_1	277.876	264.965	290.787	1.09745	0.134161	0.368272	0.737889
dd_Smed_v6_10996_0_1	287.417	281.499	293.335	1.04205	0.0594189	0.584328	0.871555
dd_Smed_v6_10997_0_1	522.103	536.56	507.646	0.946112	-0.0799169	0.380448	0.746157
dd_Smed_v6_10998_0_1	121.223	125.32	117.126	0.934619	-0.0975505	0.546213	0.850891
dd_Smed_v6_10999_0_1	13.2647	5.42799	21.1015	3.88753	1.95885	0.0013737	0.056786
dd_Smed_v6_1099_0_1	2831.69	2806.23	2857.16	1.01815	0.0259463	0.704927	0.92463
dd_Smed_v6_10_0_1	18916.4	18345.6	19487.1	1.06222	0.087085	0.170339	0.549048
dd_Smed_v6_10_1_1	5922.38	8351.01	3493.75	0.418362	-1.25717	0.0197794	0.211665
dd_Smed_v6_11000_0_1	62.6816	50.7309	74.6323	1.47114	0.556936	0.0739269	0.386151
dd_Smed_v6_11002_0_1	307.994	286.908	329.08	1.14699	0.197852	0.082694	0.405339
dd_Smed_v6_11003_0_1	18.7406	14.7934	22.6878	1.53365	0.616966	0.122683	0.476643
dd_Smed_v6_11004_0_1	914.183	911.006	917.36	1.00698	0.0100283	0.834034	0.974031
dd_Smed_v6_11005_0_1	145.826	149.997	141.655	0.944382	-0.0825574	0.582975	0.871428
dd_Smed_v6_11006_0_1	217.473	232.379	202.566	0.871706	-0.198087	0.157073	0.52978
dd_Smed_v6_11007_0_1	756.024	752.209	759.839	1.01014	0.0145594	0.981116	1
dd_Smed_v6_11008_0_1	121.662	120.714	122.611	1.01571	0.022488	0.769543	0.949922
dd_Smed_v6_1100_0_1	3397.17	3445.21	3349.13	0.972112	-0.0408058	0.601958	0.879752
dd_Smed_v6_11010_0_1	319.825	333.59	306.06	0.917471	-0.124265	0.303205	0.685552
dd_Smed_v6_11011_0_1	192.55	158.229	226.871	1.43382	0.519864	0.0070264	0.133633
dd_Smed_v6_11012_0_1	160.969	164.486	157.452	0.957235	-0.0630552	0.766751	0.948526
dd_Smed_v6_11013_0_1	73.4792	72.8353	74.123	1.01768	0.0252828	0.890345	0.99322
dd_Smed_v6_11014_0_1	55.2282	56.5513	53.905	0.953205	-0.0691411	0.847262	0.977977
dd_Smed_v6_11015_0_1	8.91756	11.5205	6.31466	0.548125	-0.867423	0.151637	0.522269
dd_Smed_v6_11017_0_1	202.296	220.132	184.46	0.837948	-0.255067	0.0553074	0.340616
dd_Smed_v6_6097_0_1	22.0543	11.8712	32.2374	2.7156	1.44127	7.8164e-05	0.0106936
dd_Smed_v6_11019_0_1	488.906	515.792	462.021	0.895752	-0.158829	0.10197	0.443534
dd_Smed_v6_1101_0_1	1350.67	1367.49	1333.84	0.975391	-0.0359481	0.676781	0.912432
dd_Smed_v6_11021_0_1	42.8302	44.7396	40.9209	0.914646	-0.128715	0.577258	0.86933
dd_Smed_v6_11022_0_1	114.138	112.147	116.128	1.0355	0.0503266	0.789971	0.957632
dd_Smed_v6_11023_0_1	275.342	300.202	250.483	0.834381	-0.261223	0.0336564	0.273794
dd_Smed_v6_11023_1_1	124.791	132.918	116.665	0.877717	-0.188173	0.206579	0.593996
dd_Smed_v6_11024_0_1	437.261	420.558	453.963	1.07943	0.110271	0.191253	0.575361
dd_Smed_v6_11025_0_1	43.3571	38.075	48.6392	1.27746	0.353275	0.186652	0.569347
dd_Smed_v6_11026_0_1	62.4924	64.0766	60.9081	0.950552	-0.0731621	0.787656	0.956927
dd_Smed_v6_11027_0_1	237.748	236.559	238.938	1.01006	0.0144407	0.946074	1
dd_Smed_v6_1102_0_1	7884.17	8282.67	7485.67	0.903775	-0.145964	0.048037	0.319592
dd_Smed_v6_11031_0_1	40.7491	38.7305	42.7677	1.10424	0.14305	0.577963	0.869557
dd_Smed_v6_11032_0_1	84.4438	67.7433	101.144	1.49305	0.578265	0.00450863	0.105613
dd_Smed_v6_11034_0_1	381.08	393.062	369.097	0.939028	-0.0907599	0.400667	0.759896
dd_Smed_v6_9827_0_1	31.7024	17.1179	46.2868	2.704	1.4351	1.82398e-05	0.0038817
dd_Smed_v6_11039_0_1	80.1259	77.4444	82.8074	1.06925	0.0965988	0.505513	0.829162
dd_Smed_v6_1103_0_1	631.411	621.779	641.042	1.03098	0.0440169	0.688873	0.917811
dd_Smed_v6_11040_0_1	333.401	322.908	343.894	1.06499	0.0908387	0.46587	0.805082
[truncated: 16,263 more rows]

## Sheet: Hm sp5 day 7
id	baseMean	baseMeanA	baseMeanB	foldChange	log2FoldChange	pval	padj
[truncated: 47,125 more rows]

## Sheet: Hm postHox day 7
id	baseMean	baseMeanA	baseMeanB	foldChange	log2FoldChange	pval	padj
[truncated: 46,195 more rows]
