# Supplementary material for: A small set of conserved genes, including sp5 and Hox, are activated by Wnt signaling in the posterior of planarians and acoels
Source: PLoS Genet. 2019 Oct 18;15(10):e1008401. doi: 10.1371/journal.pgen.1008401 (PMC6821139; doi:10.1371/journal.pgen.1008401)
Supplement: S8 Table — (XLSX) [file pgen.1008401.s008.xlsx]

## Sheet: Schmidtea mediterranea
Transcriptome ID	Forward primer 1	Forward primer 2	Reverse Primer
dd_Smed_v6_2184_0_1	TGTGTTGAGTGCAATCGGGA	TCGGAACAAGATTTGTGGCA	TCAGTTTGCTTTTGTGCTACTT
dd_Smed_v6_3385_0_1	TGGTGCTTTTCTGTTTCCGA	CTTCTGCAAATGCTTCCCCG	TCAACGCAGAGTTAAAAGCCA
dd_Smed_v6_13343_0_1	AGACGGGCTCCTATGGCA	GCAGTTGTCTACGATGTAACGC	GAACTTTGGGAGGCGGGA
dd_Smed_v6_412_0_1	TTTATTGAATGCCGAAAACCAGA	TGCCGAAAACCAGAATGTCT	GGCATTCCTCATAAGTTCCAAAC
dd_Smed_v6_6380_0_1	TTTGGTTATTGGAGCTGGACAGA	AGATGAGAACCGGCACCT	AGACTCAAGCACCCAATTGTGA
dd_Smed_v6_11499_0_1	GAAGGAATTGTAGAAGCCGAAGA	CGAAGATTTGAAATTGACAGCGG	TTGGGTTTCTCGGTATATTCGC
dd_Smed_v6_15839_0_1	CGGAAAGCGAATTTGACTGT	TGACTGTTGTGAAAGTAGCGA	AAGAAGGGGATTTAGGGGCC
dd_Smed_v6_12049_0_1	ACTGAGTGAATGGAATGACAAGT	ACCTTTTGTTCAAGAGGCTTTGA	TCTTGTTAGTTCCGTATTGCCTC
dd_Smed_v6_5811_0_1	GGAAGCTCCACGCATGACT	GTTGAATTGTGTCGCAGCCA	TTTCAACAACTATTCCAGCCGA
dd_Smed_v6_8729_0_1	ACAGCAGCAGCAGCAGAA	TCGACTGTCAATCATGTTCGA	TGACAAACAAACCATCAATCAGT
dd_Smed_v6_6979_0_1	ACAACAAGAAATGCCGTCAGT	AATGCCGTCAGTTTTCACCC	CCAGATGATCGTTTTCCCTGAC
dd_Smed_v6_1379_0_1	TGTTGAACGTTTTCACAATTTGC	GCTTTTGCATTTTGCTTATGCT	TGCTGAGTTCCATGAATAAGGA
dd_Smed_v6_10570_0_1	ACTGGAGTGGGCAAATCTTG	ACGTTTTCAACAGACTCACGA	ACAACAACTGCTACGTTTTCCA
dd_Smed_v6_15810_0_1	CTTGACCCCCGGCATAGC	CTCTCGTCATAAACTTGGTGACA	AACGTAACGGTTCCGGCC
dd_Smed_v6_17352_0_1	TCCTCATTGTTGCGAGATGGA	TCGGAAGAACAACTGAAACGA	ACTGCCACATTTTTACAGGGT
dd_Smed_v6_16204_0_1	GCTCCTCCCTTGGTTCCG	GCACCAAGCTGCTGACGA	CTGCATGGGACTAGAGGCG
dd_Smed_v6_13558_0_1	ACCCTTGTCCTTCCGTTTGT	TGGCTTGTCAAACTGGAGTT	TTCGGGGATGATTGCGGG
dd_Smed_v6_18125_0_1	TCAACTTCATGCTCAGGAACA	ACACAGCAATGTCTAAACTTGCT	ACTGGACTGCTTTGATCTGAA
dd_Smed_v6_15195_0_1	GGCCATATTTATTCCGCCACG	TGGAAATGCTTTTGGATATTGCT	AGCCCACAACACTCATCCC
dd_Smed_v6_6738_0_1	TGCAAAATGCTGACAAGAAATGC	GCTTGGCAGAGGAATCATGG	TGAATTCCTTTTAGCACAACGC
dd_Smed_v6_1339_0_1	GGCACGACTCAGTGAGCA	TCCAACGAAAAATCCAGCAACT	AGCTGTTTTTGGAGGGGGT
dd_Smed_v6_10732_0_1	TGAAAAAGGCAGCGTGGC	GCACAATGTTAAAACAAGTGACG	TGGGTTTTCAAAATTTCCCGGA
dd_Smed_v6_21356_0_1	ACCGACCAATCAAATTGCGA	AAATGCCCCGATGACAGGT	AGGGTGGCAGAGGACAAGA
dd_Smed_v6_14202_0_1	CGATACATTATGAGTTTCACGCA	GCAAAAGAGTATGAAGCTGGGT	AGAATGTCTCAATGGAGGCTGA
dd_Smed_v6_11799_0_1	TGCTCATGCTTGGCCGAA	ACGAATGGCAAAAACCACAA	TTGTCAGCATCGGCCGAG
dd_Smed_v6_12869_0_1	TGGTAAAAGGATCTGACCTGAGA	TGTCATCGAGAATGCGTTATCT	TGAACTGGAGCTGTTTCAGTAGT
dd_Smed_v6_7118_0_1	TGTGCTGGCGTGTATGTGT	CACGGGTGTGTGTGTAGAA	GTCGGCGCCTGTGTGTTA
dd_Smed_v6_12689_0_1	GGCCGTAAGCGTCACCTT	TGCCGATTCTACTATTTCGCCT	TTCTTGGGGTGAACCGGC
dd_Smed_v6_12500_0_1	TGCTGAATCTGACCGCACA	AAACCTCATGTTTTCTCCCAACA	TGCTGTAAGTCTGTTCCGACG
dd_Smed_v6_12650_0_1	CCGATGGAAAGCGGCATTG	GTACTCCCGGATGCTGCC	CCAAAACACTGCCGAGGC
dd_Smed_v6_10325_0_1	GGGGGCGCAATTCTAATATTTTG	CAGCGATAAATGATGGTGCTGT	TCCAGGAGAACAAAAGTCTCGA
dd_Smed_v6_8456_0_1	GCGCTTTACCTTTTTCTGCGA	TTCCCCGAATGCCAATCGA	ACAATACAGCTTGACGGATGC
dd_Smed_v6_14040_0_1	ACTTGGCACACGTCGACA	TTCGAGGATCAGGCAGCA	TGGACTTCGAACACCGGC
dd_Smed_v6_19493_0_1	GGACCACTCGTCACGGTG	CGAACAATGATGATGTCGAAGGA	CCCATGTACGTTTTGGGGC
dd_Smed_v6_26560_0_1	GCGTTTACTGTACAGTTTTTCGA	ACCTCAACTGTCACATTTGCT	AATTGGAAAGAATCAGTGCTCT

## Sheet: Hofstenia miamia
Transcriptome ID	Forward primer 1	Forward primer 2	Reverse Primer
98007090	TGCAATGAGTTGACAGCTGT	CATCTGTCAATCATCAAAAGCCA	TCAGGAAACTTTAAACGCATCCT
98012200	ACGTGCTCGATTCCCGTG	AGCGTATGGATATTTCGGACTGA	GGTGGCCGCAACACAATG
98048911	TTCGCAGTGGCACAAGCT	GGACTCCAGTGTTCGCCG	TCGAAAACGACGCCACCT
98011665	TCAGCAGATGGAGGGCGT	AGAACTGTGGAGAAGC	ACCGGCTTTGTTTCAGCA
98014731	CGCTCCTTGTCGGATGGT	ACGCACTCTCGCATAAGCA	GCGGTTGTCGTCGTCTGA
98016423	CGATTGGACAGATCAAACAAGCA	GCAAGTGACGTATCTACTTGTTT	TCCGTTGAAGTGTGTGCTT
98011094	TCTTGATGCGATGGCGGG	GGTCTTTGCTGCTACATGTGC	AGAGACAGGGCATTTAAGCTCA
98031011	ACTGAAGCTATCGTGGGTGTC	GTTTGGTGTTTTGAAACGAGTTT	TCTATTGCTGCGCCTTAGGG
98034275	CGACGTCATAGCGCGTCA	AGACAGCACTCAAGCGGG	TTTGTCAGTGTGCACCAGA
98038746	ACGGGGTCCAATTAGTGCG	CAGAGTGATCTTTTCAACTGGGT	TGATGTACTCGCATGTGCCT
98012160	TCACTTTAAAGAGCTGGTCTCCT	TATCCAAATCCTGTATTCCCGCC	TCTGTATGTTCATCGCCAAGA
98055642	TTGGTCGGCCGACAACAA	GCCAATGCATCCCTGGAAC	GAGACACTCTGGCGCAGG
98054490	TACGGATGGAGCGGGCTA	TCATTGCTAACTATTCTGCGAGA	AAGAGTTGTCGGGGCAGC
98041069	GGTGGTAACGAGGTGACCG	TGTCGGTGAAGAGTCGCTC	TGTCAATGTATGATGCGTATTGC
98054201	ACGACAAAGCGCCACTTG	CTGTACATGCAGACGAGTATGC	TGTTCTTTGTTGAAAACAGCTCC
98013612	GGGGATGCCATCTGCCAA	TGGTCTCAAATTGCAATTGGC	CTCGGATCGTTCAGGCCC
98052620	TCCCAATCAAGCCTCCAGC	AACATTTCACCACCTGAACGA	ACCATGACTGGAAAATTATCGCA
98020261	TCCGCATCAAATCATTAGCAGC	GGCCAGAAAACAGCCTATACT	ACAAAGAGGTTGGTGCTGGA
98056892	GCGGCAAATGGTATCCCCT	ACAGTGGAAATCAAGGATCAAAC	TCGTGTTGAAGTCCGTGGT
98000552	TGGCTTCCCTGGTTGACT	TAATGCAGAACGGATGCGT	GAGGTGGCACAGGAGTCG
98037905	ACGCAACGTGGGGTTACA	AACGTATGCATACATAAGCACGT	GCCAAATGTTCTGTACAAAGTCT
98046664	TTTTATCGCCACACTTCATTCTC	CCCACTTTCGTCTCCCGG	ATCTTGTAGAATTGATGAGGGGT
98037435	ACAGTTTGCGAATCTCCTCCT	TCTGTCAAAGAAGAACTGACCCA	GTTAGCACCTGCCGGACA
98003280	ACTGCGATTGGTCAGACAGT	CCACAAGGAGAGGCATCATT	ACTGCATCAGGATTCATCTTTGA
98017174	GGTCCTCCACCTCCTCCC	TTTGGTGCCTTCAGTTGGT	AGCACCGGACTGTTCGTG
98047749	CTGGCAACCGCAATTAGACA	AGAGGCTCCACCCACACA	TGTGCATGAGAAGGGCTTGT
98050418	ACGGAATGAGTCGCAGCT	TTGCGTCGGCGTTGAAAT	TGAACTACCAAGGCAACGAT
98019158	ACAAGTTTGGATCGCGATGG	AATAGCTGGCAATGGACCCA	GCGTCACTGCTTCAATGCT
98020671	TCGTCGTGCTAAATGGCGT	CTTGGGGAAGGGCAAGCA	TCGTCATCGTCTTCTGCTGA
98018545	ACATGTCGACATCGCCACA	GGAACGAATTTTATCAGGAAGCG	GGGGGTTGTGAGAAGTTGCT
98024797	TTGAGTGATGGCTTTCAACGC	TGTGGGTGTTTAGTCGTCAGT	TTAAGCTAATTACTGCACAAGGC
98017475	GGTATTGACCAGGAAATTGCTGA	TTGAATTTGGCGACGAGAATTCT	TCTACAGAGGCAACAAAAATTGG
98000188	AGGAATTGGTGGCTGCCA	TGAAGAAGAAAGGACAGCGGT	TGGTGGAAACTTCGCCATCA
98000150	TCCTCTGTTGCAGCAATGGT	TCAGTAGCTTTTTCGATGTCCT	GTGTACAAGTCCCTCGCACT
98055792	ACACAAGTCCTACTGCTCCT	TGCTCATGAAACTTCTGAAACAG	GCCCAAGCTTTTCCTCCT
98052872	AAACCTCGTTTCCGGCCC	TCCCGCCTTTTCAATCTCTGA	GCAGAAGGCGCTTTCATCG
98040021	AGCTGTGTTGTCCAAGCGT	GTTTCTTTGGCCCGGTGG	TCCATCTTAAACACCACTTGGA
98023259	CCTGCTCATTTGTTCTTGGCA	TCGAATTGCAAATGCGAGTT	TGCTGCAGCTTTTGTATGTCC
98052410	TATTGGACCTTCGCTTTTGG	CTGTTGGGCAAAGGAAGAAG	TACAAATTCGTTCCGCATGA
98016031	ATGTTATGCTGCTGACTGGC	GGATTTAGCGATTTGGAGTCG	GTTGTCGGAAGCGAAGTGTT
98043529	CTTTATTTTCTTCCCCGTTCGC	TTCGCTAATCTGCTGACACA	GTCGGTGGGTTTTGTGATAAGA
98030438	TGTTCAATCGACAACTCACCA	ACGAGACAATTAGCAGTGAACA	GCCGCAATTTCAATACGACG
98008139	AGGCGTCAAATTCAGCTGTG	GCTGTGAATGCGAATTACTATCA	CTTTCTTCCACTTCATTCGTCGA
98038700	CGAACACCGCCTCATCAAG	CTGCCCCGGGTTCCAATAA	TGCTGTTTTCATAAGGCGCA
98038232	TGAGTTAACAGCCATTGAATCAC	TTGCAATAACGGTTCTGATCAGT	ACATGTGCCCAAATCTGATGT
