# Supplementary material for: A small set of conserved genes, including sp5 and Hox, are activated by Wnt signaling in the posterior of planarians and acoels
Source: PLoS Genet. 2019 Oct 18;15(10):e1008401. doi: 10.1371/journal.pgen.1008401 (PMC6821139; doi:10.1371/journal.pgen.1008401)
Supplement: S9 Table — (XLSX) [file pgen.1008401.s009.xlsx]

## Sheet: Sheet1
Gene Name	Species	Reference	PubMed ID	Accession #/TranscriptID
mag-1	S.mediterranea	Zayas, 2010	20865784	GenBank: HM803280
ndl-2	S.mediterranea	Scimone, 2016	27063937	GenBank: KT983961
ndl-5	S.mediterranea	Wenemoser, 2012	22549959	GenBank: JX010560
wntP-2	S.mediterranea	Petersen, 2008	18063755	GenBank: EU296631
b-catenin-1	S.mediterranea	Petersen, 2008	18063755	GenBank: EU296629
col-2	S.mediterranea	Witchley, 2013	23954785	Transcript ID: dd_702
wnt-2	S.mediterranea	Petersen, 2008	18063755	GenBank: EU296634
NB.22.1e	S.mediterranea	van Wolfswinkel, 2013	25017721	-
ndl-3	S.mediterranea	Rink, 2009	19933103	GenBank: GU592832.1
ptk-7	S.mediterranea	Reuter, 2015	25558068	GenBank: KP003817.1
smedwi-1	S.mediterranea	Reddien, 2005	16311336	GenBank: DQ186985.1
ChAT	S.mediterranea	-	-	GenBank: FG310880
lox5a	S.mediterranea	Currie, 2016	27034770	Transcript ID: dd_16227
Post-2d	S.mediterranea	Iglesias, 2008	18287199	GenBank: EU082823.1
Post-2c	S.mediterranea	Currie, 2016	27034770	Transcript ID: dd_12467
hox4b	S.mediterranea	Iglesias, 2008	18287199	GenBank: EU082824.1
sp5	S.mediterranea	Reuter, 2015	25558068	GenBank: KP003818.1
sFRP-1	H. miamia	Srivastava, 2014	24768051	GenBank: KJ658740.1
fz-1	H. miamia	Srivastava, 2014	24768051	GenBank: KJ658742.1
b-catenin-1	H. miamia	Srivastava, 2014	24768051	GenBank: KJ658747.1
axin-1	H. miamia	Srivastava, 2014	24768051	GenBank: KJ658749.1
wnt11-1	S.mediterranea	Petersen and Reddien, 2008	18063755	GenBank: EU296633
wnt11-2	S.mediterranea	Adell et al., 2009	19211673	GenBank: FJ463751
if-1	S.mediterranea	Roberts-Galbraith, 2016	27612384	GenBank: KY024332.1
Tbx2/3c	S.mediterranea	-	-	GenBank: MN275808
Tbx2/3b	S.mediterranea	-	-	GenBank: MN275809
Tbx20	S.mediterranea	-	-	GenBank: MN275810
Tbx2/3a	S.mediterranea	-	-	GenBank: MN275811
Tbx1/10	S.mediterranea	-	-	GenBank: MN275812
gucy1b2	S.mediterranea	-	-	GenBank: MN275813
Brachyury	H. miamia	-	-	GenBank: MN275814
Tbx2/3B	H. miamia	-	-	GenBank: MN275815
Tbx20	H. miamia	-	-	GenBank: MN275816
eomes	H. miamia	-	-	GenBank: MN275817
Tbx2/3A	H. miamia	-	-	GenBank: MN275818
Tbx2/3C	H. miamia	-	-	GenBank: MN275819
sp5	H. miamia	-	-	GenBank: MN275820
Hox1	H. miamia	-	-	GenBank: MN275821
centHox	H. miamia	-	-	GenBank: MN275822
Gsx	H. miamia	-	-	GenBank: MN275823
Mnx-1	H. miamia	-	-	GenBank: MN275824
postHox	H. miamia	-	-	GenBank: MN275825
Eve	H. miamia	-	-	GenBank: MN275826
Cdx	H. miamia	-	-	GenBank: MN275827
ro-1	H. miamia	-	-	GenBank: MN275828
ro-2	H. miamia	-	-	GenBank: MN275829
gucy1a	H. miamia	-	-	GenBank: MN275830
BCKHDA-like	S.mediterranea	-	-	GenBank: MN305295
ALDH2-like	S.mediterranea	-	-	GenBank: MN305296
PXDN-like	S.mediterranea	-	-	GenBank: MN305297
unknown_6380	S.mediterranea	-	-	GenBank: MN305298
unknown_12049	S.mediterranea	-	-	GenBank: MN305299
unknown_5811	S.mediterranea	-	-	GenBank: MN305300
unknown_11499	S.mediterranea	-	-	GenBank: MN305301
unknoqn_8729	S.mediterranea	-	-	GenBank: MN305302
unknown_1379	S.mediterranea	-	-	GenBank: MN305303
PNOX2-like	H. miamia	-	-	GenBank: MN305304
Zic-like	H. miamia	-	-	GenBank: MN305305
ISL1-like	H. miamia	-	-	GenBank: MN305306
STAR-like	H. miamia	-	-	GenBank: MN305307
unknown_98000150	H. miamia	-	-	GenBank: MN305308
RRH-like	H. miamia	-	-	GenBank: MN305309
unknown_98052872	H. miamia	-	-	GenBank: MN305310
ZSCAN22-like	H. miamia	-	-	GenBank: MN305311
FOXD-like	H. miamia	-	-	GenBank: MN305312
LHX9-like	H. miamia	-	-	GenBank: MN305313
EPHB1-like	H. miamia	-	-	GenBank: MN305314
TMEM132D-like	H. miamia	-	-	GenBank: MN305315
unknown_98040021	H. miamia	-	-	GenBank: MN305316
ISM1-like	H. miamia	-	-	GenBank: MN305317
unknown_98011094	H. miamia	-	-	GenBank: MN305318
unknown_98031011	H. miamia	-	-	GenBank: MN305319
quetzal	S.mediterranea	-	-	GenBank: MN381936
colobus	S.mediterranea	-	-	GenBank: MN381937
trig-1	S.mediterranea	-	-	GenBank: MN381938
spreg-1	H. miamia	-	-	GenBank: MN400983
