# Supplementary material for: A small set of conserved genes, including sp5 and Hox, are activated by Wnt signaling in the posterior of planarians and acoels
Source: PLoS Genet. 2019 Oct 18;15(10):e1008401. doi: 10.1371/journal.pgen.1008401 (PMC6821139; doi:10.1371/journal.pgen.1008401)
Supplement: S1 Dataset — (TXT) [file pgen.1008401.s010.txt]

#NEXUS
BEGIN DATA;
dimensions ntax=39 nchar=103;
format missing=?
interleave=yes datatype=PROTEIN gap=- match=.;

matrix
Dr_Sp6      QCRCPNCLSAESDASKRKHLHNCHIPGCGKAYVKTSHLKAHLRWHSGDRP
Sm_sp5      KCTCPNCQGLNS-LNGAKKVHICYI--CHKTYGKTSHLKAHIRWHNNDRP
Dr_Sp2      RCTCPNCKDAEKPGEVGKRKHICHIAGCEKTFRKTSLLRAHVRLHTGERP
Hs_Sp6      QCRCPNCLEAERGPDGGKKKHLCHIPGCGKAYAKTSHLKAHLRWHSGDRP
Mm_Sp6      QCRCPNCLEAERGPDGGKKKHLCHIPGCGKAYAKTSHLKAHLRWHSGDRP
Hs_Sp2      RCTCPNCKDGEKSGEQGKKKHVCHIPDCGKTFRKTSLLRAHVRLHTGERP
Mm_Sp2      RCTCPNCKDGEKSGEQGKKKHVCHIPDCGKTFRKTSLLRAHVRLHTGERP
Hs_Sp7      RCDCPNCQELERAGLRKKPIHSCHIPGCGKVYGKASHLKAHLRWHTGERP
Mm_Sp7      RCDCPNCQELERAGLRKKPIHSCHIPGCGKVYGKASHLKAHLRWHTGERP
Dr_Sp7      RCDCPNCQELERASLRKKPVHSCHIPGCGKVYGKASHLKAHLRWHTGERP
Hs_Sp1      RCTCPYCKDSEGGDPGKKKQHICHIQGCGKVYGKTSHLRAHLRWHTGERP
Mm_Sp1      RCTCPYCKDSEGGDPGKKKQHICHIQGCGKVYGKTSHLRAHLRWHTGERP
Gg_Sp1      RCTCPYCKDSEGGDPGKKKQHICHIPGCGKVYGKTSHLRAHLRWHTGERP
Gg_Sp8      RCDCPNCQEAERASLRRKGLHSCHIPGCGKVYGKTSHLKAHLRWHTGERP
Hs_Sp8      RCDCPNCQEAERASLRRKGLHSCHIPGCGKVYGKTSHLKAHLRWHTGERP
Mm_Sp8      RCDCPNCQEAERASLRRKGLHSCHIPGCGKVYGKTSHLKAHLRWHTGERP
Dr_Sp9      RCDCPNCQEAERASLRRKGLHSCHIPGCGKVYGKTSHLKAHLRWHTGERP
Hs_Sp9      RCDCPNCQEAERASLRRKGLHSCHIPGCGKVYGKTSHLKAHLRWHTGERP
Mm_Sp9      RCDCPNCQEAERASLRRKGLHSCHIPGCGKVYGKTSHLKAHLRWHTGERP
Gg_Sp9      RCDCPNCQEAERASLRRKGLHSCHIPGCGKVYGKTSHLKAHLRWHTGERP
Hs_Sp3      RCTCPNCKEGGG-NLGKKKQHICHIPGCGKVYGKTSHLRAHLRWHSGERP
Gg_Sp3      RCTCPNCKEGGG-NLGKKKQHICHIPGCGKVYGKTSHLRAHLRWHSGERP
Dr_Sp5_lik  RCKCPNCSTGNGLEFGKKRLHICHIPDCGKVYKKTSHLKAHLRWHAGERP
Dr_Sp3      RCTCPNCKEGGGSNMGKKKQHVCHIAGCGKVYGKTSHLRAHLRWHSGERP
Dr_Sp8_lik  RCDCPNCQEAERASLRRKGLHSCHIPGCGKVYGKTSHLKAHLRWHTGERP
Dr_Sp8      RCDCPNCQEAERASLRRKGLHSCHIPGCGKVYGKTSHLKAHLRWHTGERP
Dr_Sp1      RCTCPYCKDGEGRDPSKKKQHICHIPGCGKVYGKTSHLRAHLRWHTGERP
Gg_Sp4      RCSCPNCREGEGNEPGKKKQHICHIEGCGKVYGKTSHLRAHLRWHTGERP
Hs_Sp4      RCSCPNCREGEGNEPGKKKQHICHIEGCGKVYGKTSHLRAHLRWHTGERP
Mm_Sp4      RCSCPNCREGEGSEPGKKKQHVCHIEGCGKVYGKTSHLRAHLRWHTGERP
Nv_Sp6_9    RCDCPNCQDNERAPFRKKSQHICHIPGCGKVYGKTSHLKAHLRWHTGERP
Dr_Sp4      RCSCPNCRDGEGSDPSKKKQHVCHMEGCGKVYGKTSHLRAHLRWHTGERP
Nv_Sp1_4    RCTCPNCRDGEGRTANGRKQHVCHVPGCGKVYGKTSHLRAHLRWHSGERP
Dr_Sp5      RCRCPNCQSSSSDEPGKKKQHICHIPGCGKVYGKTSHLKAHLRWHSGERP
Hm_sp5      RCRCPNCQNSSNGGVAKKKVHVCHIAGCAKVYGKTSHLKAHLRWHAGERP
Hs_Sp5      RCRCPNCQAAGGAEPGKKKQHVCHVPGCGKVYGKTSHLKAHLRWHTGERP
Mm_Sp5      RCRCPNCQAAGGAEPGKKKQHVCHVPGCGKVYGKTSHLKAHLRWHTGERP
Nv_Sp5_Btd  -------------NTSKRKQHVCHIPGCGKVYGKTSHLKAHLRWHTGERP
Gg_Sp5      RCRCPNCQAAAGAEPGKKKQHVCHIPGCGKVYGKTSHLKAHLRWHTGERP
Dr_Sp6      FVCNWLFCGKRFTRSDELQRHLQTHTGAKRFGCSSCPRVFLRADHLAKHM
Sm_sp5      FVCTYHLCSKSFTRSDELQRHMRTHTGEKRFVCPLCFKRFMRSDHLAKHK
Dr_Sp2      FVCNWVFCGKRFTRSDELQRHARTHTGDKRFECNKCQKRFMRSDHLTKHY
Hs_Sp6      FVCNWLFCGKRFTRSDELQRHLQTHTGTKKFPCAVCSRVFMRSDHLAKHM
Mm_Sp6      FVCNWLFCGKRFTRSDELQRHLQTHTGTKKFPCAVCSRVFMRSDHLAKHM
Hs_Sp2      FVCNWFFCGKRFTRSDELQRHARTHTGDKRFECAQCQKRFMRSDHLTKHY
Mm_Sp2      FVCNWFFCGKRFTRSDELQRHARTHTGDKRFECAQCQKRFMRSDHLTKHY
Hs_Sp7      FVCNWLFCGKRFTRSDELERHVRTHTREKKFTCLLCSKRFTRSDHLSKHQ
Mm_Sp7      FVCNWLFCGKRFTRSDELERHVRTHTREKKFTCLLCSKRFTRSDHLSKHQ
Dr_Sp7      FVCNWLFCGKRFTRSDELERHVRTHTREKKFTCLLCNKRFTRSDHLSKHQ
Hs_Sp1      FMCTWSYCGKRFTRSDELQRHKRTHTGEKKFACPECPKRFMRSDHLSKHI
Mm_Sp1      FMCNWSYCGKRFTRSDELQRHKRTHTGEKKFACPECPKRFMRSDHLSKHI
Gg_Sp1      FICGWMLCGKRFTRSDELQRHKRTHTGEKKFACPECPKRFMRSDHLSKHI
Gg_Sp8      FVCNWLFCGKRFTRSDELQRHLRTHTGEKRFACPVCNKRFMRSDHLSKHV
Hs_Sp8      FVCNWLFCGKRFTRSDELQRHLRTHTGEKRFACPVCNKRFMRSDHLSKHV
Mm_Sp8      FVCNWLFCGKRFTRSDELQRHLRTHTGEKRFACPVCNKRFMRSDHLSKHV
Dr_Sp9      FVCNWLFCGKRFTRSDELQRHLRTHTGEKRFACPVCNKRFMRSDHLSKHI
Hs_Sp9      FVCNWLFCGKRFTRSDELQRHLRTHTGEKRFACPVCNKRFMRSDHLSKHI
Mm_Sp9      FVCNWLFCGKRFTRSDELQRHLRTHTGEKRFACPVCNKRFMRSDHLSKHI
Gg_Sp9      FVCNWLFCGKRFTRSDELQRHLRTHTGEKRFACPVCNKRFMRSDHLSKHI
Hs_Sp3      FVCNWMYCGKRFTRSDELQRHRRTHTGEKKFVCPECSKRFMRSDHLAKHI
Gg_Sp3      FVCNWMFCGKRFTRSDELQRHRRTHTGEKKFVCPECSKRFMRSDHLAKHI
Dr_Sp5_lik  FICNWLFCGKSFTRSDELQRHLRTHTGEKRFGCQQCGKRFMRSDHLSKHV
Dr_Sp3      FVCTWMFCGKRFTRSDELQRHRRTHTGEKKFVCSECSKRFMRSDHLAKHI
Dr_Sp8_lik  FVCNWLFCGKRFTRSDELQRHLRTHTGEKRFACPVCNKRFMRSDHLSKHV
Dr_Sp8      FVCNWLFCGKRFTRSDELQRHLRTHTGEKRFSCPVCNKRFMRSDHLSKHV
Dr_Sp1      FVCSWSFCGKRFTRSDELQRHKRTHTGEKKFSCTECPKRFMRSDHLSKHI
Gg_Sp4      FICNWVFCGKRFTRSDELQRHRRTHTGEKRFECPECSKRFMRSDHLSKHV
Hs_Sp4      FICNWMFCGKRFTRSDELQRHRRTHTGEKRFECPECSKRFMRSDHLSKHV
Mm_Sp4      FICNWMFCGKRFTRSDELQRHRRTHTGEKRFECPECSKRFMRSDHLSKHV
Nv_Sp6_9    FVCNWLFCGKRFTRSDELQRHLRTHTGEKRFACPICSKRFMRSDHLSKHV
Dr_Sp4      FVCNWIFCGKRFTRSDELQRHRRTHTGEKRFECPECSKRFMRSDHLSKHI
Nv_Sp1_4    FVCNWLFCGKRFTRSDELQRHRRTHTGEKRFTCPECNKKFMRSDHLSKHV
Dr_Sp5      FVCNWLFCGKSFTRSDELQRHLRTHTGEKRFVCPDCCKRFMRSDHLAKHV
Hm_sp5      FVCNWLFCGKSFTRSDELQRHLRTHTGEKRFVCDDCGKRFMRSDHLSKHS
Hs_Sp5      FVCNWLFCGKSFTRSDELQRHLRTHTGEKRFACPECGKRFMRSDHLAKHV
Mm_Sp5      FVCNWLFCGKSFTRSDELQRHLRTHTGEKRFACPECGKRFMRSDHLAKHV
Nv_Sp5_Btd  FVCNWLFCGKSFTRSDELQRHLRTHTGEKRFQCDECGKRFMRSDHLRKHQ
Gg_Sp5      FVCNWLFCGKSFTRSDELQRHLRTHTGEKRFVCPECGKRFMRSDHLAKHV


Dr_Sp6      RVH
Sm_sp5      KTH
Dr_Sp2      KTH
Hs_Sp6      KTH
Mm_Sp6      KTH
Hs_Sp2      KTH
Mm_Sp2      KTH
Hs_Sp7      RTH
Mm_Sp7      RTH
Dr_Sp7      KTH
Hs_Sp1      KTH
Mm_Sp1      KTH
Gg_Sp1      KTH
Gg_Sp8      KTH
Hs_Sp8      KTH
Mm_Sp8      KTH
Dr_Sp9      KTH
Hs_Sp9      KTH
Mm_Sp9      KTH
Gg_Sp9      KTH
Hs_Sp3      KTH
Gg_Sp3      KTH
Dr_Sp1_lik  KTH
Dr_Sp3      KTH
Dr_Sp8_lik  KTH
Dr_Sp8      KTH
Dr_Sp1      KTH
Gg_Sp4      KTH
Hs_Sp4      KTH
Mm_Sp4      KTH
Nv_Sp6_9    KTH
Dr_Sp4      KTH
Nv_Sp1_4    KTH
Dr_Sp5      KTH
Hm_sp5      KTH
Hs_Sp5      KTH
Mm_Sp5      KTH
Nv_Sp5_Btd  KTH
Gg_Sp5      KTH


;
begin mrbayes;
lset nst=6 rates=invgamma;
prset ratepr=variable;
prset aamodelpr=mixed;
showmodel;
mcmc ngen=1000000;
sump burnin=10000;
sumt burnin=10000;
end;

end;
