# Supplementary material for: A small set of conserved genes, including sp5 and Hox, are activated by Wnt signaling in the posterior of planarians and acoels
Source: PLoS Genet. 2019 Oct 18;15(10):e1008401. doi: 10.1371/journal.pgen.1008401 (PMC6821139; doi:10.1371/journal.pgen.1008401)
Supplement: S2 Dataset — (TXT) [file pgen.1008401.s011.txt]

#NEXUS
BEGIN DATA;
dimensions ntax=51 nchar=55;
format missing=?
interleave=yes datatype=PROTEIN gap=- match=.;

matrix
Dm_cad      DKRVVYTDFQRLELEKEYCTSRYITIRRKSELALSLSERQVKIWFQNRRA
98038700    DKRVVYTDRQRAELENEFRSNQYITIRRKTELAVGLSERQVKIWFQNRRA
Bf_Cdx      DKRVVYSDHQRLELEKEFYSNKYITIKRKVQLALGLSERQVKIWFQNRRA
Bf_Dll      RKRTIYTSFQLQQLNRRFQRTQYLALPERAELALGLTQTQVKIWFQNRRS
Dm_Dll      RKRTIYSSLQLQQLNRRFQRTQYLALPERAELALGLTQTQVKIWFQNRRS
98049447    RRRTTFTTKQANILESEYQRREYLSKQQRQALALQLSETQIKIWFQNRRA
98016483    RRRTAFTKEQQDKLEAEFKKENYISRPKRCEIALNLPETTIKVWFQNRRM
Bf_EvxB     RRRTAFSREQTARLEKEFHRDNYLSRPRRCELALNLPETTIKVWFQNRRM
Bf_EvxA     RRRTAFTREQLARLEKEFYRENYVSRPRRCELALNLPETTIKVWFQNRRM
Dm_eve      RRRTAFTRDQLGRLEKEFYKENYVSRPRRCELALNLPESTIKVWFQNRRM
Dm_ro       RRRTTFSTEQTLRLEVEFHRNEYISRSRRFELALRLTETQIKIWFQNRRA
98011902    RRRTTFTSDQSVKLEIEYQRSEYITRSRRFTLALKMSENQIKIWFQNRRA
Dm_AbdB     RKRKPYSKFQTLELEKEFLFNAYVSKQKRWELALQLTERQVKIWFQNRRM
Bf_Hox14    RPRRPYSKYQLNELENEYVQNQYISRDKRLQLSLNLTERQVKIWFQNRRI
Bf_Hox13    RKRCPYTKYQLSVLEQEYIQNRYVSRETRLELSLNLTDRQVKIWFQNRRM
Bf_Hox9     RKRCPYTRFQTLELEKEFLYNMYLTRERRYEISVNLTERQVKIWFQNRRM
98016031    RKRRPYTKTQTLELEKEFLYNTYITRERRLQIALNLTDRQVKIWFQNRRM
Bf_Hox12    RKRCPYSKVQLLELEKEFLYNMYITREQRGEIAVNLTDRQVKIWFQNRRM
Bf_Hox10    RKRCPYTKYQILELEKEFLFNMYVSRERRQEISVNLSDRQVKIWFQNRRM
Bf_Hox11    RKRCPYTKYQTLELEKEFLFNMFVTRERRQEIALNLTDRQVKIWFQNRRM
Bf_Gbx      RRRTAFTSEQLLELEKEFHSKKYLSLTERSQIALKLSEVQVKIWFQNRRA
Dm_unpg     RRRTAFTSEQLLELEREFHAKKYLSLTERSQIALKLSEVQVKIWFQNRRA
Dm_exex     RRRTAFTSQQLLELEKQFKQNKYLSRPKRFEVALMLSETQVKIWFQNRRM
98049173    RRRTAFTSQQLLELENQFKRNKYLSRPKRFEVALMLTETQVKIWFQNRRM
Hs_Mnx1     RRRTAFTSQQLLELEHQFKFNKYLSRPKRFEVALMLTETQVKIWFQNRRM
98041987    RRRTAFTSNQLVMLEKEFNNSKYLTRLRRIDIALKLTEKQIKIWFQNRRV
Dm_btn      RKRTAFSKTQLKQLEAEFCYSNYLTRLRRYEIALELTERQVKVWFQNRRM
Bf_MoX      RKRTAFTKQQIMELENEFRHHNYLTRLRRYEIALDLTERQVKVWFQNRRM
Bf_Hox1     NNRTNFTTKQLTELEKEFHYNKYLTRARRVEIALNLNETQVKIWFQNRRM
Dm_Lab      NSRTNFTNKQLTELEKEFHFNRYLTRARRIEIALQLNETQVKIWFQNRRM
98030438    RGRTNFTNKQLTELEKEFHFNRYLTRARRIEIALNLNETQVKIWFQNRRM
Bf_Hox2     RRRTVFTNTQLLELEKEFHYNKYVCKPRRKEIALDLNERQVKIWFQNRRM
Dm_pb       RRRTAYTNTQLLELEKEFHFNKYLCRPRRIEIALDLTERQVKVWFQNRRM
Bf_Gsx      RRRTAFSSTQLLELEREFASNMYLSRLRRIEIALNLSEKQVKIWFQNRRV
Dm_ind      KRRTAFTSTQLLELEREFSHNAYLSRLRRIEIALRLSEKQVKIWFQNRRV
Dm_ftz      KRRQTYTRYQTLELEKEFHFNRYITRRRRIDIALSLSERQIKIWFQNRRM
98008139    KRRTAYTRHQTLELEKEFHFNRYLTRRRRIEIALSLSERQIKIWFQNRRM
Dm_Dfd      KRRTAYTRHQILELEKEFHYNRYLTRRRRIEIALVLSERQIKIWFQNRRM
Bf_Hox4     KRRTAYTRQQVLELEKEFHFNRYLTRRRRIEIALGLTERQIKIWFQNRRM
Dm_Ubx      RRRQTYTRYQTLELEKEFHTNHYLTRRRRIEMALCLTERQIKIWFQNRRM
Dm_abdA     RRRQTYTRFQTLELEKEFHFNHYLTRRRRIEIALCLTERQIKIWFQNRRM
Bf_Hox8     RRRQTYSRYQTLELEKEFHFNKYLTRRRRIEIALGLTERQIKIWFQNRRM
Bf_Hox6     KRRQTYTRYQTLELEKEFHFNKYLTRKRRIEIALGLTERQIKIWFQNRRM
Bf_Hox7     KRRQTYTRYQTLELEKEFHFNKYLTRRRRIEIALCLTERQIKIWFQNRRM
Dm_Antp     KRRQTYTRYQTLELEKEFHFNRYLTRRRRIEIALCLTERQIKIWFQNRRM
Bf_Hox5     KRRTAYTRYQTLELEKEFHFNRYLTRRRRIEIALCLTERQIKIWFQNRRM
Dm_Scr      KRRTSYTRYQTLELEKEFHFNRYLTRRRRIEIALCLTERQIKIWFQNRRM
Bf_Hox3     KRRTAYTSAQLVELEKEFHFNRYLCRPRRVEMALNLTERQIKIWFQNRRM
Cs_zen      KRRTAYTSAQLVELEKEFHFNRYLCRPRRIEMALNLSERQIKIWFQNRRM
Bf_Xlox     KRRTAYTRGQLLELEKEFHFNKYISRPRRIELALNLTERHIKIWFQNRRM
Cap_XLOX    KRRTAYTRAQLLELEKEFHFNRYITRPRRVELALNLTEQHIKIWFQNRRM

Dm_cad      KERKQ
98038700    KERKV
Bf_Cdx      KQRKM
Bf_Dll      KYKKL
Dm_Dll      KYKKM
98049447    KDKRT
98016483    KEKRQ
Bf_EvxB     KEKRQ
Bf_EvxA     KDKRQ
Dm_eve      KDKRQ
Dm_ro       KDKRI
98011902    KDKRI
Dm_AbdB     KNKKN
Bf_Hox14    KQKKL
Bf_Hox13    KQKRL
Bf_Hox9     KMKKM
98016031    KMKKI
Bf_Hox12    KMKRM
Bf_Hox10    KMKRM
Bf_Hox11    KMKRM
Bf_Gbx      KWKRV
Dm_unpg     KWKRV
Dm_exex     KWKRS
98049173    KWKRA
HLXB9       KWKRS
98041987    KDKKT
Dm_btn      KCKRI
Bf_MoX      KWKRT
Bf_Hox1     KQKKR
Dm_Lab      KQKKR
98030438    KQKKL
Bf_Hox2     RQKRR
Dm_pb       KHKRQ
Bf_Gsx      KHKKE
Dm_ind      KQKKG
Dm_ftz      KSKKD
98008139    KWKKD
Dm_Dfd      KWKKD
Bf_Hox4     KWKKD
Dm_Ubx      KLKKE
Dm_abdA     KLKKE
Bf_Hox8     KLKKE
Bf_Hox6     KWKKE
Bf_Hox7     KWKKE
Dm_Antp     KWKKE
Bf_Hox5     KWKKE
Dm_Scr      KWKKE
Bf_Hox3     KYKKE
Cs_zen      KYKKE
Bf_Xlox     KWKKE
Cap_XLOX    KWKKD

;
begin mrbayes;
lset nst=6 rates=invgamma;
prset ratepr=variable;
prset aamodelpr=mixed;
showmodel;
mcmc ngen=5000000;
sump burnin=10000;
sumt burnin=10000;
end;

end;
