# Supplementary material for: A small set of conserved genes, including sp5 and Hox, are activated by Wnt signaling in the posterior of planarians and acoels
Source: PLoS Genet. 2019 Oct 18;15(10):e1008401. doi: 10.1371/journal.pgen.1008401 (PMC6821139; doi:10.1371/journal.pgen.1008401)
Supplement: S3 Dataset — (TXT) [file pgen.1008401.s012.txt]

#NEXUS
BEGIN DATA;
dimensions ntax=27 nchar=213;
format missing=?
interleave=yes datatype=PROTEIN gap=- match=.;

MATRIX
98052410    IVEPVSDLKRKLQKALQDLDDQKDRCLEISSSMLPWYLAQQ-WCNNKLNAGVYEDVTVLFADVVQFSLVCNQCKPEVVTDLLNNLYRTLDRLTFHDVFKVEYIGDAYVCCGGLPIPVESHAERICNMALAIMAESKKIL-SPLTQEHVKLRIGIHTGPVITGVVGEKVPRFCVYGSTLTFASRMESHSLAGRIQVSPATKTKVENKGFTFMDR [211]
dd_12650    --KFLGRDNNTSGEDNSDVETYDHFATLAGASTMSGLINNSLREGR-----KYKNCYILFCDIVHFSTIVTSSGPNEVLDMLNNIHNEFDRLTRHDVQKIDSVGDAYLIVSGILDHINQRSERIANIALAMILISKTIK-SPYDGKRALIRIGLNCGEIIGGIIGSANPKFTVMGDSVVTASKMESHGIPDRIHITAAMYRELASSHYDMEER [205]
Dm_Gyc88E   LALQEQQKSKKLEESMRLLDEEMRRTDELLYQMIPKQVADRLRRGEIDTCEMFDSVSILFSDIVTFTEICSRITPMEVVSMLNAMYSIFDKLTENSVYKVETIGDAYMVVAGAPDKDANHAERVCDMALDMVDAITDLK-DPSTGQHLRIRVGVHSGAVVAGIVGLKMPRYCLFGDTVNTASRMESTSIAMKVHISESTKVLI-GPNYKIIER [211]
Dm_Gyc-89Da MFEKEEQRSDELEKSLELADSWKRQGDELLYSMIPRPIAERMRLSEEQVCQSFEEVSVIFLEVMNVYDEGLNSIAMQTVNTLNKVFSALDEEIIPFVYKVETVGMVYMAVSGAPDVNPLHAEHACDLALRVMKKFKAHD-----MGDVAIRVGINSGPVVAGVVGQKVPRYCLFGDTVNTASRMESSSDPWKIQLSKYTGDKVRQVGYKVESR [208]
Dm_Gyc-89Db MFEKEEQRSDELEKSLELADSWKRQGDELLYSMIPRPIAERMRKSEEHVCQSFEEVSVIFIEVMNIYDSGSNNIAMQAVTTLNKVFSALDEEIIPFVYKVETVGMVYMAVSGAPDVNPLHAEHACDLALRVMKKVKAHA---LPG--VAIRVGINSGPVVAGVVGMKVPRYCLFGDTVNTASRMESSSDPWMIQLSNYTALKVQKVGYKVEAR [208]
Hs_gucy2C   LIRRLQLYSRNLEHLTQLYKAERDRADRLNFMLLPRLVVKSLKEKGFVEPELYEEVTIYFSDIVGFTTICKYSTPMEVVDMLNDIYKSFDHIVDHDVYKVETIGDAYMVASGLPKRNGNHAIDIAKMALEILSFMGTFELEHLPGLPIWIRIGVHSGPCAAGVVGIKMPRYCLFGDTVNTASRMESTGLPLRIHVSGSTIAILTECQFLYEVR [213]
Dm_gucya    LRRRMDKIKNSIEEANSAVTKERKKNVSLLHLIFPAEIAEKLWLGSSIDAKTYPDVTILFSDIVGFTSICSRATPFMVISMLEGLYKDFDEFCDFDVYKVETIGDAYCVASGLHRASIYDAHKVAWMALKMIDACSKHI--THDGEQIKMRIGLHTGTVLAGVVGRKMPRYCLFGHSVTIANKFESGSEALKINVSPTTKDWLKHEGFEFQPR [211]
Gg_gucy1a1  LKKRLGKLKATLEQAHQALEEEKKKTVDLLFSIFPGEVAQQLWQGQVVQAKKFNNVTMLFSDIVGFTAICSQCSPMQVITMLNELYTRFDYQCGLDVYKVETIGDAYCVAGGLHKESETHAVQIALMALKMMELSDEVV--SPHGEPIKMRIGLHSGSVFAGVVGVKMPRYCLFGNNVTLANKFESCSVPRKINVSPTTYRLLEYPDFVFTPR [211]
Hs_gucy1a1  LKKRLGKLKATLEQAHQALEEEKKKTVDLLCSIFPCEVAQQLWQGQVVQAKKFSNVTMLFSDIVGFTAICSQCSPLQVITMLNALYTRFDQQCGLDVYKVETIGDAYCVAGGLHKESDTHAVQIALMALKMMELSDEVM--SPHGEPIKMRIGLHSGSVFAGVVGVKMPRYCLFGNNVTLANKFESCSVPRKINVSPTTYRLLDCPGFVFTPR [211]
Mm_gucy1a1  LKKRLGKLKATLEHAHQALEEEKKRTVDLLCSIFPSEVAQQLWQGQIVQAKKFSEVTMLFSDIVGFTAICSQCSPLQVITMLNALYTRFDQQCGLDVYKVETIGDAYCVAGGLHRESDTHAVQIALMALKMMELSNEVM--SPHGEPIKMRIGLHSGSVFAGVVGVKMPRYCLFGNNVTLANKFESCSVPRKINVSPTTYRLLDCPGFVFTPR [211]
Lm_gucy1a   LKKRMEQLKMSIEAASKAVEAEKQKNVDLLLEIFPTKIAQKLWRGEEVEPTTIEDVTMLFSDIVGFTAICSTATPMQVVTMLNSLYTLFDQFCVIDVYKIETIGDAYCVAGGLHRPSRLHAQQIAWMALKMMQAAKNEK--SHDGNAIKMRIGIHTGRVLAGVVGRKMPRYCLFGNNVTIANKFESGSEPLRIHISPISYELVLTPGFSFTPR [211]
Gg_gucy1a2  LKKRMDKLKATLECTHQALEEEKKKTVDLLISIFPEEVAQQLWQGQQVQARKFDDVTMLFSDIVGFTAICAQCTPMQVISMLNELYTRFDHQCGLDIYKVETIGDAYCVAAGLHKKSLSHAKAIALMALKMMELSEEVL--TPDGSPIKMRIGIHSGSVLAGVVGVRMPRYCLFGNNVTLASKFESGSHPRRINVSPTTYQLLKEENFIFIPR [211]
Hs_gucy1a2  LKKRMDKLKATLERTHQALEEEKKKTVDLLYSIFPGDVAQQLWQGQQVQARKFDDVTMLFSDIVGFTAICAQCTPMQVISMLNELYTRFDHQCGLDIYKVETIGDAYCVAAGLHRKSLCHAKPIALMALKMMELSEEVL--TPDGRPIQMRIGIHSGSVLAGVVGVRMPRYCLFGNNVTLASKFESGSHPRRINVSPTTYQLLREESFTFIPR [211]
Mm_gucy1a2  LKKRMDKLKATLERTHQALEEEKKKTVDLLYSIFPGDVAQQLWQGQQVQARKFDDVTMLFSDIVGFTAICAQCTPMQVISMLNELYTRFDHQCGLDIYKVETIGDAYCVASGLHRKSLCHAKPIALMALKMMELSEEVL--TPDGKAIQMRIGIHSGSVLAGVVGVRMPRYCLFGNNVTLASKFESGSHPRRINVSPTTYQLLREDSFTFIPR [211]
Hs_gucy2D   MLRMLEQYSSNLEDLTEELELEKQKTDRLLTQMLPPSVAEALKTGTPVEPEYFEQVTLYFSDIVGFTTISAMSEPIEVVDLLNDLYTLFDAIIGHDVYKVETIGDAYMVASGLPQRNGQHAAEIANMSLDILSAVGTFRMRHMPEVPVRIRIGLHSGPCVAGVVGLTMPRYCLFGDTVNTASRMESTGLPYRIHVNLSTVGILLDSGYQVELR [213]
Hs_gucy2F   MLRMLEQYSSNLEDLTEELEIEKQKTEKLLTQMLPPSVAESLKKGCTVEPEGFDLVTLYFSDIVGFTTISAMSEPIEVVDLLNDLYTLFDAIIGHDVYKVETIGDAYMVASGLPKRNGSHAAEIANMSLDILSSVGTFKMRHMPEVPVRIRIGLHSGPVVAGVVGLTMPRYCLFGDTVNTASRMESTGLPYRIHVSLSTVTILLSEGYEVELR [213]
Dm_gucyb    LTKNLEMLTDKLQQTFRDLESEKQKTDRLLYSVLPKSVANELRHQRPVPPKRYDSVTLMFSGIVGFGQYCAANTAMKIVKMLNELYTVFDALTDLNVYKVETVGDKYMAVSGLPDHCEDHAKCMARVALDMMDMAKNVK---MGSNPVQITIGIHSGEVVTGVIGNRVPRYCLFGNTVNLTSRTETTGVPGRINVSEETYRLLQDDSFHLEYR [210]
Gg_gucy1b1  LTQELEILTDRLQHTLRALEDEKKKTDTLLYSVLPPSVANELRHKRPVPAKRYDNVTILFSGIVGFNAFCSKHAAMKIVNLLNDLYTRFDILTDPFVYKVETVGDKYMTVSGLPEPCIHHARSICHLALDMMEIAGQVQ---VDGEPVQITIGIHTGEVVTGVIGQRMPRYCLFGNTVNLTSRTETTGEKGKINVSEYTYRCLSDPQFHLEYR [210]
Hs_gucy1b1  LTQELEILTDRLQLTLRALEDEKKKTDTLLYSVLPPSVANELRHKRPVPAKRYDNVTILFSGIVGFNAFCSKHAAMKIVNLLNDLYTRFDTLTDPFVYKVETVGDKYMTVSGLPEPCIHHARSICHLALDMMEIAGQVQ---VDGESVQITIGIHTGEVVTGVIGQRMPRYCLFGNTVNLTSRTETTGEKGKINVSEYTYRCLSDPQFHLEHR [210]
Mm_gucy1b1  LTQELEILTDRLQLTLRALEDEKKKTDTLLYSVLPPSVANELRHKRPVPAKRYDNVTILFSGIVGFNAFCSKHAAMKIVNLLNDLYTRFDTLTDPFVYKVETVGDKYMTVSGLPEPCIHHARSICHLALDMMEIAGQVQ---VDGESVQITIGIHTGEVVTGVIGQRMPRYCLFGNTVNLTSRTETTGEKGKINVSEYTYRCLSDPLFHLEHR [210]
Hs_gucy2A   LLSRMEQYANNLEELTQAYLEEKRKAEALLYQILPHSVAEQLKRGETVQAEAFDSVTIYFSDIVGFTALSAESTPMQVVTLLNDLYTCFDAVIDFDVYKVETIGDAYMVVSGLPVRNGRHACEVARMALALLDAVRSFRIRHRPQEQLRLRIGIHTGPVCAGVVGLKMPRYCLFGDTVNTASRMESNGEALKIHLSSETKAVLEFGGFELELR [213]
Hs_gucy2B   LLLRMEQYANNLEKLTQAYLEEKRKAEALLYQILPHSVAEQLKRGETVQAEAFDSVTIYFSDIVGFTALSAESTPMQVVTLLNDLYTCFDAIIDFDVYKVETIGDAYMVVSGLPGRNGQHAPEIARMALALLDAVSSFRIRHRPHDQLRLRIGVHTGPVCAGVVGLKMPRYCLFGDTVNTASRMESNGQALKIHVSSTTKDALELGCFQLELR [213]
Lm_gucy1b2  ITKKLDETTAELKRTSRELEMEKQKTERLLYQMLPEKVANQLKNGQAVEAEKFDQVTVLFSDIVTFTDIASACSPMDIVKMLNDMYNRFDKKTNHGVYKVETIGDAYMVVCGVPEKTDTHAQPVASFALDMVEQAACVM-SPATGKPLQIRVGIHTGPVVAGVVGVRMPRYCLFGDTVNTASRMESHGMPGRIHLSPSTFQALEGQGYTCKCR [212]
Lm_gucy1b1  IAKRLDETTAELMRTSQALEEEKSKTETLLHQMLPRKVATALTHGQKVEAEKFDQVTVLFSDIVTFTNIASACSPMDIVNMLNEMYQRFDERTSHNVYKVETIGDAYMIVSGVPERTTNHAQPVADFALDMVEDAGLVR-SPATGLPLQIRVGVHTGPVVAGVVGVKMPRYCLFGDTVNTASRMESHGAPGRIHMSPTAYRALCSSGYVFKQR [212]
Gg_gucy1b2  LSNQLERKKEELRVLSKHLEEEKKKTEALLYAMLPQHVANQLKEGKRVEAGEFKECTILFSDVVTFTNICAQCEPIQIVLMLNSMYLQFDRLTTHDVYKVETIGDAYMVVGGVPVPVSTHAERIANFALGIIIAAKGVQ-NPVSGNPIQIRVGIHTGPVLAGVVGEKMPRYCLFGDTVNIASRMESHGVPSKIHLSSSAYQCLKYKNFEMTER [212]
Hs_gucy1b2  LSNQLERKKEELQVLSKHLAIEKKKTETLLYAMLPKHVANQLREGKKVAAGEFKSCTILFSDVVTFTNICTACEPIQIVNVLNSMYSKFDRLTSHAVYKVETIGDAYMVVGGVPVPIGNHAQRVANFALGMRISAKEVT-NPVTGEPIQLRVGIHTGPVLADVVGDKMPRYCLFGDTVNTASRMESHGLPNKVHLSPTAYRALKNQGFKIIER [212]
Mm_gucy1b2  LSCQLEKKKEELRVLSNHLAIEKKKTETLLYAMLPEHVANQLKEGKKVAAGEFETCTILFSDVVTFTNICAACEPIQIVNMLNSMYSKFDRLTNHDVYKVETIGDAYMVVGGVPVPVESHAQRVANFALGMRISAKEVM-NPVTGEPIQIRVGIHTGPVLAGVVGDKMPRYCLFGDTVNTASRMESHGLPNKVHLSPTAHRALENKGFEIVTR [212]
;
begin mrbayes;
lset nst=6 rates=invgamma;
prset ratepr=variable;
prset aamodelpr=mixed;
showmodel;
mcmc ngen=1000000;
sump burnin=10000;
sumt burnin=10000;
end;

end;
