# Supplementary material for: A small set of conserved genes, including sp5 and Hox, are activated by Wnt signaling in the posterior of planarians and acoels
Source: PLoS Genet. 2019 Oct 18;15(10):e1008401. doi: 10.1371/journal.pgen.1008401 (PMC6821139; doi:10.1371/journal.pgen.1008401)
Supplement: S4 Dataset — (TXT) [file pgen.1008401.s013.txt]

#NEXUS
BEGIN DATA;
dimensions ntax=56 nchar=152;
format missing=?
interleave=yes datatype=PROTEIN gap=- match=.;

MATRIX
98050209             -------------------------MFPALSYRISGLNPTKHYYFVVDFVLADACQWK--FQTGSWSSCATAQKVQKDVNFYIHPKSPALGFDWM-------------------EYEV---------------------------------- [72]
98011665             LEDGELWRSFKKCENEMIVTKNGRRMFPVIRVRIAGLDPNAMYSVILDFIPADKKRWK--YVNGKWEPSGEKQAQHTPCLPYLHPDSPNFGAHWM-KDAIAFSKVKLSNLNSLHKYQPRIHFTDTQFVAVTAYQNEQVTALKIRHNPFAKAF [149]
Cl_Bra               LEDAELWRNFKKCENEMIVTKSGRRMFPVIKVRVSGLDPSCMYSVVLDFVPADKKRWK--YVNGRWEPCTEKQQSPTVPAAYLHPDSPNFGSHWMSEQAISFSKVKLSNLNSLHKYQPRIHFSDTQFIAVTAYQNEQVTSLKIKHNPFAKAF [150]
98031408             LESKDLWSKFNRYGTEMIITKTGRRMFPAIRLKLCGLSKKQRYIVALDIVPVDNKRYRYAYHRSSWLVAGKADPSTDY-RIHFHPDGPLLGEQIE-NHILSFEKLKLTNLNSMHRYQPRIYFP-----------IKDINALQYKT------- [132]
Dr_Tbx6              LENAGLWKQFSTVGTEMIVTKKGRRMFPQLRVKLSGLNPSLRYILLLDIVPVDSSRYR--FQDNSWQVVGGAEARLPD-RVFIHPDSPATGEHWQ-NRTISFHRAKLTNLHSLHRYQPRVHFPETQFITVTAYQNNKITELKINSNPFAKGF [148]
Dr_Tbx24             LENAGLWKQFSTVGTEMIVTKKGRRMFPQLRVKLSGLNPSLRYILLLDIVPVDSSRYR--FQDNSWQVVGGAEARLPD-RVFIHPDSPATGEHWQ-NRTISFHRAKLTNLHSLHRYQPRVHFPETQFITVTAYQNNKITELKINSNPFAKGF [148]
dd_Smed_v6_19890_0_1 LETKDLWEKFSELGTEMIITKSGRRMFPVIRISINGLQPNFKYFVAMDIIPVDNKRYRYAYHRSSWLVAGKADPEVHC-RTYFHPDSPFSGENLS-KQTVSFEKLKLTNLNSMHKYQPRIHFPETIFIAVTAYQNQLITKLKIDCNPFAKGF [150]
Xl_Tbx20             LETKELWDKFHDLGTEMIITKSGRRMFPTIRVSFSGVDADAKYIVLMDIVPVDNKRYRYAYHRSAWLVAGKADPPLPA-RLYVHPDSPFTGEQLL-KQMVSFEKVKLTNLNSMHKYQPRVHFQETVFTAVTAYQNQLITKLKIDSNPFAKGF [150]
Mm_Tbx20             LETKELWDKFHELGTEMIITKSGRRMFPTIRVSFSGVDPESKYIVLMDIVPVDNKRYRYAYHRSSWLVAGKADPPLPA-RLYVHPDSPFTGEQLL-KQMVSFEKVKLTNLNSMHKYQPRVHFPETVFTAVTAYQNQLITKLKIDSNPFAKGF [150]
Dr_Tbx18             LQGSDLWKRFHEIGTEMIITKAGRRMFPAMRVKIAGLDPHQQYYIAMDIVPVDNKRYRYVYHSSKWMVAGNADSPVPP-RVYIHPDSPASGETWM-RQVISFDKLKLTNLHSMHKYQPRVHFTETVFTTVTAYQNQQITRLKIDRNPFAKGF [150]
Mm_Tbx18             LQGAELWKRFHEIGTEMIITKAGRRMFPAMRVKISGLDPHQQYYIAMDIVPVDNKRYRYVYHSSKWMVAGNADSPVPP-RVYIHPDSPASGETWM-RQVISFDKLKLTNLHSMHKYQPRVHFPETVFTTVTAYQNQQITRLKIDRNPFAKGF [150]
Bf_Tbx15_18_22       -----LWSRFHDIGTEMIITKAGRRMFPAIRTKVTGLDPKAQYIVIMDIVPVDNKRYRYVYHSSKWMCAGSADAPPPP-RVYVHPDSPASGEAWM-RQTVSFDKLKLTNLHSMHKYQPRVHFPETVFTTVTAYQNQQITRLKIDRNPFAKGF [145]
Mm_Tbx15             LQCADLWKRFHDIGTEMIITKAGRRMFPAMRVKITGLDPHQQYYIAMDIVPVDNKRYRYVYHSSKWMVAGNADSPVPP-RVYIHPDSLASGDTWM-RQVVSFDKLKLTNLHSMHKYQPRVHFPETVFTTVTAYQNQQITRLKIDRNPFAKGF [150]
Dr_Tbx15             LQCADLWKRFHDIGTEMIITKAGRRMFPAMRVKIVGLDPHQQYYIAMDIVPVDNKRYRYVYHSSKWMVAGNADSPVPP-RVYIHPDSLASGDTWM-RQVVSFDKLKLTNLHSMHKYQPRVHFPETVFTTVTAYQNQQITRLKIDRNPFAKGF [150]
dd_Smed_v6_26182_0_1 LANKSLWESFDRLNTEMIVTKSGRRMFPTLQLKVDGMVMSSKYVIFVDFVPSDNYRYRYSFHSSSWNQAGKADPVHPQ-KSYMQPDGVCLGQHWK-KTIINFDKLKLTNLNSMHKYLPRIHFDFTSFYAVTAYQNHRITRLKIASNPFAKGF [150]
Dm_Bra               LDDRELWLRFQNLTNEMIVTKNGRRMFPVVKISASGLDPAAMYTVLLEFVQIDSHRWK--YVNGEWVPGGKAEVPPSN-PIYVHPESPNFGAHWM-KEPISFAKVKLTNLNSLHKYEPRVHFPETQFIAVTAYQNEEVTSLKIKYNPFAKAF [148]
Hv_Bra2              LEDKNLWASFHRMTNEMIVTKNGRRMFPVLKSSVDGLDPQSMYSIMLDFLPVDENRWK--YVNGEWSHAGKPESTPPS-KIYVHPDSPNFGCHWM-KNPIVFSKVKLTNLNSLHKYIPRIHFVETEFIAVTAYQNEEITNLKIRYNPFAKAF [148]
Dr_eomes             LCNRPLWLKFHRHQTEMIITKQGRRMFPFLSFNITGLNLTAHYNVFVEIVLADPNHWR--FQGGKWVTCGKADNNMQGNKVYVHPESPNTGAHWM-RQEISFGKLKLTNLQSLHKYQPRLHFPENQFIAVTAYQNTDITQLKIDHNPFAKGF [149]
Mm_eomes             LCNRPLWLKFHRHQTEMIITKQGRRMFPFLSFNINGLNPTAHYNVFVEVVLADPNHWR--FQGGKWVTCGKADNNMQGNKMYVHPESPNTGSHWM-RQEISFGKLKLTNLQSLHKYQPRLHFSETQFIAVTAYQNTDITQLKIDHNPFAKGF [149]
Xl_eomes             LCNRPLWLKFHRHQTEMIITKQGRRMFPFLSFNITGLNPTAHYNVFVEVVLADPNHWR--FQGGKWVTCGKADNNMQGNKVYVHPESPNTGAHWM-RQEISFGKLKLTNLQSLHKYQPRLHFPENQFIAVTAYQNTDITQLKIDHNPFAKGF [149]
Dr_ntl               LEDAELWTKFKELTNEMIVTKTGRRMFPVLRASVTGLDPNAMYSVLLDFVAADNNRWK--YVNGEWVPGGKPEPQSPS-CVYIHPDSPNFGAHWM-KAPVSFSKVKLSNLNSLHKYEPRIHFPETQFIAVTAYQNEEITALKIKHNPFAKAF [148]
Bf_Bra1              LEEKPLWDKFNALTNEMIVTKNGRRMFPVLKVNVSGLDPNAMYSFLLDFTAADNHRWK--YVNGEWVPGGKPEPSVPS-CVYIHPDSPNFGAHWM-KSPVSFSKVKLTNLNSLHKYEPRLHFPETQFIAVTAYQNEEITALKIKYNPFAKAF [148]
Bf_Bra2              LGEKPLWEKFKSLTNEMIVTKSGRRMFPVLKVNVSGLDPNAMYSFLLDFTAADNHRWK--YVNGEWVPGGKPEPSVPS-CVYIHPDSPNFGAHWM-KSPVSFSKVKLTNLNSLHKYEPRIHFAETQFIAVTAYQNEELTALKIKHNPFAKAF [148]
Xl_xBra3             LEDTDLWIRFKELTNEMIVTKNGRRMFPVLNISVTGLDPNAMYSFLMDFVTADNNRWK--YVNGEWVPGGKPEPQAPS-CVYIHPDSPNFGAHWM-KAPVSFSKVKLTNLNSLHKYEPRIHFPETQFIAVTAYQNEEITSLKIKHNPFAKAF [148]
Xl_xBra              LEERDLWTRFKELTNEMIVTKNGRRMFPVLKVSMSGLDPNAMYTVLLDFVAADNHRWK--YVNGEWVPGGKPEPQAPS-CVYIHPDSPNFGAHWM-KDPVSFSKVKLTNLNSLHKYEPRIHFPETQFIAVTAYQNEEITALKIKHNPFAKAF [148]
Mm_Bra               LEESELWLRFKELTNEMIVTKNGRRMFPVLKVNVSGLDPNAMYSFLLDFVTADNHRWK--YVNGEWVPGGKPEPQAPS-CVYIHPDSPNFGAHWM-KAPVSFSKVKLTNLNSLHKYEPRIHFPETQFIAVTAYQNEEITALKIKYNPFAKAF [148]
Hv_Bra1              LDDSELWKKFKTLTNEMIVTKNGRRMFPVLKLNIRGLESHAMYSILLDFVAVEDHRWK--YVNGEWVAGGKPEPATTS-SVYIHPDSPNFGTHWM-KSPISFTKVKLTNLNSLHKYQPRVHFPETQFIAVTAYQNEEITGLKIKYNPFAKAF [148]
dd_Smed_v6_17143_0_1 LEDKELWTEFFNKTTEMVITKTGRRMFPSFKVRIKGLDPTAKYVLLLDIVLSNENRYK--YYHNQWIKSGKAEISQHLHSPFIHPDSPTTGEEWM-SKSISFHKIKLSNLNSMHKYIPKLYFYETQFIAVTAYQNDQITKLKINYNPFAKGF [149]
Mm_Tbx21             LSNHLLWSKFNQHQTEMIITKQGRRMFPFLSFTVAGLEPTSHYRMFVDVVLVDQHHWR--YQSGKWVQCGKAEGSMPGNRLYVHPDSPNTGAHWM-RQEVSFGKLKLTNLQSLHKYQPRLHFQETQFIAVTAYQNAEITQLKIDNNPFAKGF [149]
Nv_Bra               LEEADLWRRFKSLTNEMIVTKNGRRMFPVLKVNVTGLEPKAMYSFLLDFVCVEGHRWK--YVNGEWVSGGKPEPPTPS-CVYIHPDSPNFGAHWM-KQPVGFSKVKLTNLNSLHKYEPRLHFPETQFIAVTAYQNEEITSLKIKYNPFAKAF [148]
dd_Smed_v6_9460_0_2  LCEDDLWKRFNNLTTEMVITKSGRRMFPAFKVQLSGLDPKSKYVLALEVMPCDDNRFK--FHNGKWTLAGKADPESNR-LVYFHCESPASGESWM-QKAVWFNKVKLTNLNSMHKYVMRLHFKTTEFIAVTAYQNDKITQLKIDHNPFAKGF [148]
Dm_Doc1A             LENNDLWQQFHKIGTEMIITKSGRRMFPSMRVSLSGLEEEASYCVLLEMVPIGDCRYK--FSGSQWVPAGGAEPQSPQ-RMYLHPDSPATGAHWQ-SQALLFNKVKLTNLASMHKYQPRLHFPETEFVAVTAYQNDRITKLKIDNNPFAKGF [148]
Mm_Tbx6              LENQELWKEFSAVGTEMIITKAGRRMFPACRVSVTGLDPEARYLFLLDVVPVDGARYR--WQGQHWEPSGKAEPRLPD-RVYIHPDSPATGAHWM-RQPVSFHRVKLTNLHSMHKYQPRIHFPETTFISVTAYQNPRITQLKIAANPFAKGF [148]
Xl_VegT              LEDQDLWSQFHQEGTEMIITKSGRRMFPQCKIRLFGLHPYAKYMLLVDFVPLDNFRYK--WNKNQWEAAGKAEPHPPC-RTYVHPDSPAPGAHWM-KDPICFQKLKLTNLHSMHRYKPRFHFPETEFTSVTAYQNEKITKLKINHNPFAKGF [148]
Xl_Xombi             LEDQNLWTQFHQEGTEMIITKSGRRMFPQCKIRLFGLHPYTKYMLLVDFVPLDNFRYK--WNKNQWEAAGKAEPHPPC-RTYVHPDSPASGAHWM-KDPICFQKLKLTNLHSMHRYKPRFHFPETEFTAVTAYQNEKITKLKINHNPFAKGF [148]
98030565             ------------------------------------------------------MEYE-----------------------------------------VSFNKLKLTNLNSMHKYLPRLTFKDTAFIAVTAYQNIRITQLKIDNNPF---- [53]
Dr_Tbx19             --------------------------------------------------------------------------------------------------------------------------------------MSGITALKIKHNPFAKAF [18]
Xl_Tbx1              LEMKALWDEFNQLGTEMIVTKAGRRMFPTFQVKIFGMDPMADYMLLMDFVPVDDKRYRYAFHSSSWLVAGKADPATPG-RVHYHPDSPAKGAQWM-KQIVSFDKLKLTNLNSMHRYQPRFHFEETRFTAVTAYQNHRITQLKIASNPFAKGF [150]
Mm_Tbx1              LEMKALWDEFNQLGTEMIVTKAGRRMFPTFQVKLFGMDPMADYMLLMDFVPVDDKRYRYAFHSSSWLVAGKADPATPG-RVHYHPDSPAKGAQWM-KQIVSFDKLKLTNLNSMHRYQPRFHFEETRFTAVTAYQNHRITQLKIASNPFAKGF [150]
Dm_obr               LETKALWDQFHAQGTEMIITKTGRRMFPTFQVRIGGLDPHATYICMMDFVPMDDKRYRYAFHNSCWVVAGKADPISPP-RIHVHPDSPAVGSNWM-KQIVSFDKLKLTNLNSMHRYQPRFHFPETSFTAVTAYQNQRVTQLKISSNPFAKGF [150]
Bf_Tbx1_10           LEMKALWDEFHELGTEMIVTKAGRRMFPTFQVKMFGLEPMSDYILLMDFVPVDDKRYRYAFHSSSWLVAGKADPDMPR-RIHVHPDSPAKGAQWM-KQIVSFDKLKLTNLNSMHRYQPRFHFPETKFTAVTAYQNHRITQLKIASNPFAKGF [150]
Mm_Tbx4              LHEKELWKKFHEAGTEMIITKAGRRMFPSYKVKVTGMNPKTKYILLIDIVPADDHRYK--FCDNKWMVAGKAEPAMPG-RLYVHPDSPATGAHWM-RQLVSFQKLKLTNLNSMHKYQPRLHFPETSFISVTSYQNHKITQLKIENNPFAKGF [148]
Xl_Tbx5              LHERELWLKFHEVGTEMIITKAGRRMFPSYKVKVTGLNPKTKYILLMDIVPADDHRYK--FADNKWSVTGKAEPAMPG-RLYVHPDSPATGAHWM-RQLVSFQKLKLTNLNSMHKYQPRLHFSETDFIAVTSYQNHKITQLKIENNPFAKGF [148]
Mm_Tbx5              LHERELWLKFHEVGTEMIITKAGRRMFPSYKVKVTGLNPKTKYILLMDIVPADDHRYK--FADNKWSVTGKAEPAMPG-RLYVHPDSPATGAHWM-RQLVSFQKLKLTNLNSMHKYQPRLHFPETAFIAVTSYQNHKITQLKIENNPFAKGF [148]
98009983             LESADLWQKFNEIGTEMIITKCGRRMFPVFRCQISGLDPNLPYIIMMDLFPVDDNRHK--FHNSRWLVSGKAEPRLPG-RLYIHPDSPANGDAWM-GQIISFHRLKLTNLNSMHKYRPRLHFAETDFIAVTAYQNEKITQLKIDNNPFAKGF [148]
Bf_Tbx6_16           -----LWDSFHDIGTEMIITKAGRRMFPTYKASISGLDPNAKYILLMDIVPMDDNRYK--YHNSEWVVSGKAEPLMPG-RLYIHPDSPATGTQWM-KQSVTFHKLKLTNLNSMHKYQPRLHFPETSFIAVTAYQNEKITQLKIDNNPFAKGF [143]
98001306             ----------------------------------------------------------------------------------------------------------------MHKYQPRFHYPETQFIGVTAYQNEKITRLKIDHNPFAKGF [40]
98053157             LDGYDLWKQFHTLDTEMVITKSGRRIFPALKVRLTGLDKHAKYILLLDVVPSDDCRYK--FHNSHWMVAGKADPEMPK-RMYIHPDSPATGEQWM-SKVISFHKLKLTNLNSMHKYQPRFHYPETQFIGVTAYQNEKITKLKIDHNPFAKGF [148]
98042115             -------------------------MFPSLKVRLTGLDKNAKYILLLDIVPSDDCRYK--FHNSHWMVAGKADPDMPK-RLYIHPDSPATGEQWM-SKSISFHKLKLTN------------------------------------------- [80]
Dm_bifid             LEGKDLWEKFHKLGTEMVITKSGRQMFPQMKFRVSGLDAKAKYILLLDIVAADDYRYK--FHNSRWMVAGKADPEMPK-RMYIHPDSPTTGEQWM-QKVVSFHKLKLTNLNSMHKYQPRFHFKETEFIAVTAYQNEKITQLKIDNNPFAKGF [148]
dd_Smed_v6_11693_0_1 LIDRDLWEQFHAYGTEMVITKSGRRMFPPYKVQVSGLDKRAKYIMLMDVVAVDDCRYK--FHNNQWMVAGKADPEMPK-RMYIHPDSPTTGEQWM-QKIISFHKLKLTNLNSMHKYQPRFHFKETQFIGVTAYQNEKITQLKIDHNPFAKGF [148]
Mm_Tbx3              LEAKELWDQFHKRGTEMVITKSGRRMFPPFKVRCSGLDKKAKYILLMDIIAADDCRYK--FHNSRWMVAGKADPEMPK-RMYIHPDSPATGEQWM-SKVVTFHKLKLTNLNSMHKYQPRFHFPETEFIAVTAYQNDKITQLKIDNNPFAKGF [148]
Xl_Tbx3              LEAKDLWEQFHKRGTEMVITKSGRRMFPPFKVRCSGLDKKAKYILLMDIVAADDCRYK--FHNSRWMVAGKADPEMPK-RMYIHPDSPATGEQWM-SKIVTFHKLKLTNLNSMHKYQPRFHFPETDFIAVTAYQNDKITQLKIDNNPFAKGF [148]
Xl_Tbx2              LEAKELWDQFHKIGTEMVITKSGRRMFPPFKVRVSGLDKKAKYILLMDIVAADDCRYK--FHNSRWMVAGKADPEMPK-RMYIHPDSPATGEQWM-AKPVAFHKLKLTNLNSMHKYHARFHFPETDFIAVTAYQNDKITQLKIDNNPFAKGF [148]
Bf_Tbx2_3            -----LWDQFHTYGTEMVITKSGRRMFPSFKVKVSGLDKRAKYIFLMDIVAADDCRYK--FHNSRWMVAGKADPEMPK-RMYIHPDSPATGEHWM-SKTVSFHKLKLTNLNSMHKYQPRFHFRETAFIAVTAYQNEKITQLKIDHNPFAKGF [143]
Mm_Tbx2              LEAKELWDQFHKLGTEMVITKSGRRMFPPFKVRVSGLDKKAKYILLMDIVAADDCRYK--FHNSRWMVAGKADPEMPK-RMYIHPDSPATGEQWM-AKPVAFHKLKLTNLNSMHKYQPRFHFPETDFIAVTAYQNDKITQLKIDNNPFAKGF [148]

;
begin mrbayes;
lset nst=6 rates=invgamma;
prset ratepr=variable;
prset aamodelpr=mixed;
showmodel;
mcmc ngen=10000000;
sump burnin=10000;
sumt burnin=10000;
end;

end;
